# Supplementary material for: Direct probing of single-molecule chemiluminescent reaction dynamics under catalytic conditions in solution
Source: Nat Commun. 2023 Dec 2;14:7993. doi: 10.1038/s41467-023-43640-1 (PMC10693624; doi:10.1038/s41467-023-43640-1)
Supplement: Supplementary file 4 — Source Data [file 41467_2023_43640_MOESM4_ESM.zip]

Archive with 85 entries (64 files):
- Source Data/Fig.1/
- Source Data/Fig.1/._Source Date-Fig.1b.xlsx
- Source Data/Fig.1/._Source Date-Fig.1e.xlsx
- Source Data/Fig.1/._Source Date-Fig.1g.xlsx
- Source Data/Fig.1/Source Date-Fig.1b.xlsx
- Source Data/Fig.1/Source Date-Fig.1e.xlsx
- Source Data/Fig.1/Source Date-Fig.1g.xlsx
- Source Data/Fig.2/
- Source Data/Fig.2/._Source Date-Fig.2b+2c.xlsx
- Source Data/Fig.2/._Source Date-Fig.2d.xlsx
- Source Data/Fig.2/._Source Date-Fig.2e+2f.xlsx
- Source Data/Fig.2/Source Date-Fig.2b+2c.xlsx
- Source Data/Fig.2/Source Date-Fig.2d.xlsx
- Source Data/Fig.2/Source Date-Fig.2e+2f.xlsx
- Source Data/Fig.3/
- Source Data/Fig.3/._Source Date-Fig.3b.xlsx
- Source Data/Fig.3/._Source Date-Fig.3e.xlsx
- Source Data/Fig.3/._Source Date-Fig.3h-k'_mapping.xlsx
- Source Data/Fig.3/Source Date-Fig.3b.xlsx
- Source Data/Fig.3/Source Date-Fig.3e.xlsx
- Source Data/Fig.3/Source Date-Fig.3h-k'_mapping.xlsx
- Source Data/Fig.4/
- Source Data/Fig.4/._Source Date-Fig.4b+4c.xlsx
- Source Data/Fig.4/Source Date-Fig.4b+4c.xlsx
- Source Data/Suppl.Fig.1/
- Source Data/Suppl.Fig.1/._Source Date-Suppl.Fig.1.xlsx
- Source Data/Suppl.Fig.1/Source Date-Suppl.Fig.1.xlsx
- Source Data/Suppl.Fig.11/
- Source Data/Suppl.Fig.11/._Source Date-Suppl.Fig.11b-c.xlsx
- Source Data/Suppl.Fig.11/Source Date-Suppl.Fig.11b-c.xlsx
- Source Data/Suppl.Fig.12/
- Source Data/Suppl.Fig.12/._Source Date-Suppl.Fig.12a.xlsx
- Source Data/Suppl.Fig.12/._Source Date-Suppl.Fig.12c.xlsx
- Source Data/Suppl.Fig.12/._Source Date-Suppl.Fig.12d.xlsx
- Source Data/Suppl.Fig.12/Source Date-Suppl.Fig.12a.xlsx
- Source Data/Suppl.Fig.12/Source Date-Suppl.Fig.12c.xlsx
- Source Data/Suppl.Fig.12/Source Date-Suppl.Fig.12d.xlsx
- Source Data/Suppl.Fig.13/
- Source Data/Suppl.Fig.13/._Source Date-Suppl.Fig.13.xlsx
- Source Data/Suppl.Fig.13/Source Date-Suppl.Fig.13.xlsx
- Source Data/Suppl.Fig.14/
- Source Data/Suppl.Fig.14/._Source Date-Suppl.Fig.14c.xlsx
- Source Data/Suppl.Fig.14/Source Date-Suppl.Fig.14c.xlsx
- Source Data/Suppl.Fig.16/
- Source Data/Suppl.Fig.16/._Source Date-Suppl.Fig.16d.xlsx
- Source Data/Suppl.Fig.16/Source Date-Suppl.Fig.16d.xlsx
- Source Data/Suppl.Fig.17/
- Source Data/Suppl.Fig.17/._Source Date-Suppl.Fig.17c.xlsx
- Source Data/Suppl.Fig.17/Source Date-Suppl.Fig.17c.xlsx
- Source Data/Suppl.Fig.18/
- Source Data/Suppl.Fig.18/._Suppl.Fig.18a-c.xlsx
- Source Data/Suppl.Fig.18/Suppl.Fig.18a-c.xlsx
- Source Data/Suppl.Fig.19/
- Source Data/Suppl.Fig.19/._Suppl.Fig.19-direct chemiluminescence mapping.tif
- Source Data/Suppl.Fig.19/Suppl.Fig.19-direct chemiluminescence mapping.tif
- Source Data/Suppl.Fig.2/
- Source Data/Suppl.Fig.2/._Source Date-Suppl.Fig.2.xlsx
- Source Data/Suppl.Fig.2/Source Date-Suppl.Fig.2.xlsx
- Source Data/Suppl.Fig.20/
- Source Data/Suppl.Fig.20/._Source Date-Suppl.Fig.20.xlsx
- Source Data/Suppl.Fig.20/Source Date-Suppl.Fig.20.xlsx
- Source Data/Suppl.Fig.3/
- Source Data/Suppl.Fig.3/._Source Date-Suppl.Fig.3a-e.xlsx
- Source Data/Suppl.Fig.3/._Source Date-Suppl.Fig.3f.xlsx
- Source Data/Suppl.Fig.3/Source Date-Suppl.Fig.3a-e.xlsx
- Source Data/Suppl.Fig.3/Source Date-Suppl.Fig.3f.xlsx
- Source Data/Suppl.Fig.4/
- Source Data/Suppl.Fig.4/._Source Data-Suppl.Fig.4-0.024 mM luminol.xlsx
- Source Data/Suppl.Fig.4/._Source Data-Suppl.Fig.4-0.122 mM luminol.xlsx
- Source Data/Suppl.Fig.4/._Source Data-Suppl.Fig.4-0.244 mM luminol.xlsx
- Source Data/Suppl.Fig.4/Source Data-Suppl.Fig.4-0.024 mM luminol.xlsx
- Source Data/Suppl.Fig.4/Source Data-Suppl.Fig.4-0.122 mM luminol.xlsx
- Source Data/Suppl.Fig.4/Source Data-Suppl.Fig.4-0.244 mM luminol.xlsx
- Source Data/Suppl.Fig.5/
- Source Data/Suppl.Fig.5/._Source Data-Suppl.Fig.5.xlsx
- Source Data/Suppl.Fig.5/Source Data-Suppl.Fig.5.xlsx
- Source Data/Suppl.Fig.7/
- Source Data/Suppl.Fig.7/._Source Data-Suppl.Fig.7.xlsx
- Source Data/Suppl.Fig.7/Source Data-Suppl.Fig.7.xlsx
- Source Data/Suppl.Fig.8/
- Source Data/Suppl.Fig.8/._Source Date-Suppl.Fig.8-PSD.xlsx
- Source Data/Suppl.Fig.8/Source Date-Suppl.Fig.8-PSD.xlsx
- Source Data/Suppl.Fig.9/
- Source Data/Suppl.Fig.9/._Source Date-Suppl.Fig.9.xlsx
- Source Data/Suppl.Fig.9/Source Date-Suppl.Fig.9.xlsx
