# Supplementary material for: Direct probing of single-molecule chemiluminescent reaction dynamics under catalytic conditions in solution
Source: Nat Commun. 2023 Dec 2;14:7993. doi: 10.1038/s41467-023-43640-1 (PMC10693624; doi:10.1038/s41467-023-43640-1)
Supplement: Supplementary file 4 — Source Data [file 41467_2023_43640_MOESM4_ESM.zip › Source Data/Fig.1/Source Date-Fig.1b.xlsx]

## Sheet: Sheet1
Fig.1b
wavelength	normalized intensity
300	0.250936
300.058	0.250936
300.115	0.280059
300.173	0.306877
300.231	0.31427
300.289	0.288946
300.346	0.250101
300.404	0.226413
300.462	0.22356
300.52	0.236433
300.577	0.253834
300.635	0.264594
300.693	0.276952
300.75	0.299282
300.808	0.310361
300.866	0.287019
300.924	0.254672
300.981	0.246177
301.039	0.243281
301.097	0.231275
301.155	0.219102
301.212	0.217204
301.27	0.236977
301.328	0.267569
301.385	0.29237
301.443	0.30825
301.501	0.313975
301.559	0.305986
301.616	0.288042
301.674	0.272008
301.732	0.262394
301.79	0.255091
301.847	0.260152
301.905	0.27633
301.963	0.277603
302.02	0.266426
302.078	0.262527
302.136	0.267797
302.194	0.269013
302.251	0.266493
302.309	0.280608
302.367	0.292567
302.425	0.269764
302.482	0.250372
302.54	0.257008
302.598	0.259024
302.655	0.249675
302.713	0.253676
302.771	0.261709
302.829	0.25714
302.886	0.258322
302.944	0.271684
303.002	0.285911
303.06	0.297037
303.117	0.301547
303.175	0.293078
303.233	0.281743
303.291	0.285982
303.348	0.292429
303.406	0.27865
303.464	0.244182
303.521	0.217489
303.579	0.232241
303.637	0.266026
303.695	0.272163
303.752	0.248769
303.81	0.21972
303.868	0.205356
303.926	0.214025
303.983	0.233887
304.041	0.248763
304.099	0.254467
304.156	0.25185
304.214	0.251333
304.272	0.261905
304.33	0.265923
304.387	0.255174
304.445	0.243356
304.503	0.232523
304.561	0.227252
304.618	0.23735
304.676	0.251948
304.734	0.265069
304.791	0.287094
304.849	0.291602
304.907	0.271731
304.965	0.249956
305.022	0.232524
305.08	0.222398
305.138	0.225983
305.196	0.249813
305.253	0.275928
305.311	0.278184
305.369	0.262815
305.426	0.256949
305.484	0.263497
305.542	0.261776
305.6	0.250233
305.657	0.237362
305.715	0.227709
305.773	0.225395
305.831	0.232999
305.888	0.256313
305.946	0.287333
306.004	0.296096
306.061	0.281542
306.119	0.262989
306.177	0.253556
306.235	0.261407
306.292	0.289163
306.35	0.323885
306.408	0.335925
306.466	0.319199
306.523	0.294397
306.581	0.277523
306.639	0.274369
306.696	0.279087
306.754	0.27583
306.812	0.261274
306.87	0.257925
306.927	0.288178
306.985	0.325995
307.043	0.31678
307.101	0.268807
307.158	0.237899
307.216	0.239138
307.274	0.246212
307.331	0.243548
307.389	0.252998
307.447	0.281664
307.505	0.292339
307.562	0.271141
307.62	0.249749
307.678	0.249358
307.736	0.252107
307.793	0.241098
307.851	0.227349
307.909	0.21561
307.966	0.214718
308.024	0.229458
308.082	0.241484
308.14	0.246531
308.197	0.250686
308.255	0.253088
308.313	0.249281
308.371	0.237518
308.428	0.231576
308.486	0.241158
308.544	0.253719
308.602	0.266211
308.659	0.285294
308.717	0.297936
308.775	0.296221
308.832	0.28724
308.89	0.277773
308.948	0.274782
309.006	0.277182
309.063	0.27652
309.121	0.267295
309.179	0.25289
309.237	0.243964
309.294	0.245344
309.352	0.254453
309.41	0.266613
309.467	0.270269
309.525	0.258643
309.583	0.242039
309.641	0.238747
309.698	0.257222
309.756	0.283674
309.814	0.292368
309.872	0.279576
309.929	0.260731
309.987	0.246957
310.045	0.24289
310.102	0.246943
310.16	0.251864
310.218	0.251602
310.276	0.250787
310.333	0.256569
310.391	0.267022
310.449	0.277138
310.507	0.287072
310.564	0.306092
310.622	0.31506
310.68	0.299571
310.737	0.287594
310.795	0.294958
310.853	0.307872
310.911	0.301458
310.968	0.288032
311.026	0.283904
311.084	0.276793
311.142	0.270892
311.199	0.27466
311.257	0.275209
311.315	0.264488
311.372	0.256849
311.43	0.265607
311.488	0.281699
311.546	0.280594
311.603	0.257381
311.661	0.243427
311.719	0.269398
311.777	0.316949
311.834	0.329615
311.892	0.298316
311.95	0.275797
312.008	0.279502
312.065	0.287967
312.123	0.301346
312.181	0.321561
312.238	0.328782
312.296	0.315795
312.354	0.298501
312.412	0.293669
312.469	0.303255
312.527	0.310729
312.585	0.309695
312.643	0.309385
312.7	0.315269
312.758	0.327446
312.816	0.324945
312.873	0.294844
312.931	0.269513
312.989	0.275707
313.047	0.290487
313.104	0.282956
313.162	0.276573
313.22	0.291131
313.278	0.28896
313.335	0.274615
313.393	0.278252
313.451	0.28801
313.508	0.303512
313.566	0.322268
313.624	0.332323
313.682	0.339506
313.739	0.344378
313.797	0.339113
313.855	0.321868
313.913	0.302238
313.97	0.288164
314.028	0.276285
314.086	0.267244
314.143	0.270553
314.201	0.275989
314.259	0.274176
314.317	0.270061
314.374	0.260627
314.432	0.245528
314.49	0.235937
314.548	0.245308
314.605	0.27468
314.663	0.306726
314.721	0.3204
314.778	0.310039
314.836	0.290039
314.894	0.271615
314.952	0.260786
315.009	0.26632
315.067	0.275276
315.125	0.266101
315.183	0.241989
315.24	0.225015
315.298	0.223112
315.356	0.224431
315.413	0.225191
315.471	0.226789
315.529	0.226992
315.587	0.221648
315.644	0.218969
315.702	0.224051
315.76	0.23532
315.818	0.253353
315.875	0.254965
315.933	0.23633
315.991	0.228912
316.048	0.232701
316.106	0.230054
316.164	0.231457
316.222	0.251317
316.279	0.268185
316.337	0.263103
316.395	0.261171
316.453	0.293401
316.51	0.317579
316.568	0.279877
316.626	0.233366
316.683	0.23286
316.741	0.245131
316.799	0.249463
316.857	0.262572
316.914	0.285119
316.972	0.304941
317.03	0.314521
317.088	0.306508
317.145	0.28222
317.203	0.261232
317.261	0.251137
317.319	0.246852
317.376	0.252937
317.434	0.267955
317.492	0.281645
317.549	0.284352
317.607	0.274348
317.665	0.259525
317.723	0.245984
317.78	0.239459
317.838	0.244371
317.896	0.258808
317.954	0.264888
318.011	0.256064
318.069	0.251128
318.127	0.251121
318.184	0.244128
318.242	0.240043
318.3	0.24204
318.358	0.250039
318.415	0.26927
318.473	0.272727
318.531	0.262652
318.589	0.261524
318.646	0.257924
318.704	0.25336
318.762	0.25439
318.819	0.250579
318.877	0.239753
318.935	0.231911
318.993	0.233733
319.05	0.245417
319.108	0.265345
319.166	0.285168
319.224	0.293875
319.281	0.289385
319.339	0.271865
319.397	0.242181
319.454	0.224533
319.512	0.231318
319.57	0.248318
319.628	0.270009
319.685	0.28272
319.743	0.27713
319.801	0.270894
319.859	0.278449
319.916	0.287323
319.974	0.27816
320.032	0.2667
320.089	0.280831
320.147	0.295416
320.205	0.284991
320.263	0.269851
320.32	0.261336
320.378	0.260549
320.436	0.262245
320.494	0.258286
320.551	0.257647
320.609	0.256478
320.667	0.248821
320.724	0.255721
320.782	0.272644
320.84	0.265374
320.898	0.236373
320.955	0.210768
321.013	0.201233
321.071	0.213952
321.129	0.244704
321.186	0.278181
321.244	0.304792
321.302	0.316719
321.36	0.309679
321.417	0.293065
321.475	0.284291
321.533	0.282266
321.59	0.288138
321.648	0.300832
321.706	0.307648
321.764	0.301948
321.821	0.282478
321.879	0.261756
321.937	0.263907
321.995	0.277308
322.052	0.273629
322.11	0.262058
322.168	0.258137
322.225	0.257197
322.283	0.251702
322.341	0.244441
322.399	0.241956
322.456	0.245769
322.514	0.253831
322.572	0.261404
322.63	0.259983
322.687	0.240238
322.745	0.218899
322.803	0.217087
322.86	0.220361
322.918	0.211562
322.976	0.205196
323.034	0.214618
323.091	0.230302
323.149	0.24002
323.207	0.240899
323.265	0.243779
323.322	0.252656
323.38	0.253975
323.438	0.243294
323.495	0.239051
323.553	0.250904
323.611	0.26558
323.669	0.271707
323.726	0.263776
323.784	0.248087
323.842	0.252809
323.9	0.264227
323.957	0.245403
324.015	0.222412
324.073	0.227641
324.13	0.244782
324.188	0.249868
324.246	0.239831
324.304	0.234867
324.361	0.251339
324.419	0.27449
324.477	0.290245
324.535	0.297087
324.592	0.295427
324.65	0.287869
324.708	0.28228
324.765	0.281262
324.823	0.281913
324.881	0.281473
324.939	0.270205
324.996	0.241216
325.054	0.218686
325.112	0.225148
325.17	0.237447
325.227	0.243589
325.285	0.254071
325.343	0.264124
325.4	0.267516
325.458	0.265347
325.516	0.256403
325.574	0.24656
325.631	0.247144
325.689	0.254803
325.747	0.260759
325.805	0.264127
325.862	0.264652
325.92	0.268928
325.978	0.281295
326.035	0.278193
326.093	0.250833
326.151	0.239384
326.209	0.2572
326.266	0.269786
326.324	0.261322
326.382	0.247041
326.44	0.23978
326.497	0.241791
326.555	0.259814
326.613	0.288409
326.671	0.308142
326.728	0.307824
326.786	0.292273
326.844	0.277303
326.901	0.272041
326.959	0.276537
327.017	0.287838
327.075	0.298819
327.132	0.289907
327.19	0.262151
327.248	0.253938
327.306	0.267615
327.363	0.279053
327.421	0.284927
327.479	0.284527
327.536	0.281128
327.594	0.283404
327.652	0.286142
327.71	0.281044
327.767	0.269491
327.825	0.260474
327.883	0.259056
327.941	0.259535
327.998	0.256328
328.056	0.249379
328.114	0.246162
328.171	0.258891
328.229	0.283471
328.287	0.298655
328.345	0.297028
328.402	0.293435
328.46	0.293355
328.518	0.292791
328.576	0.297025
328.633	0.300386
328.691	0.298266
328.749	0.302198
328.806	0.31349
328.864	0.326487
328.922	0.336066
328.98	0.323391
329.037	0.291535
329.095	0.276002
329.153	0.277798
329.211	0.276884
329.268	0.280284
329.326	0.286401
329.384	0.289056
329.441	0.282824
329.499	0.268197
329.557	0.263541
329.615	0.280364
329.672	0.301225
329.73	0.315602
329.788	0.324115
329.846	0.304372
329.903	0.276651
329.961	0.274779
330.019	0.291413
330.076	0.301081
330.134	0.281952
330.192	0.244765
330.25	0.224737
330.307	0.240079
330.365	0.273884
330.423	0.295361
330.481	0.297637
330.538	0.299521
330.596	0.310879
330.654	0.314853
330.711	0.303445
330.769	0.28677
330.827	0.276138
330.885	0.279454
330.942	0.283485
331	0.271758
331.058	0.260611
331.116	0.251942
331.173	0.236401
331.231	0.251115
331.289	0.28422
331.346	0.278072
331.404	0.255158
331.462	0.247594
331.52	0.250734
331.577	0.260209
331.635	0.271733
331.693	0.28931
331.751	0.312337
331.808	0.30784
331.866	0.267969
331.924	0.241706
331.982	0.251342
332.039	0.267455
332.097	0.268699
332.155	0.255703
332.212	0.243115
332.27	0.255053
332.328	0.282011
332.386	0.292504
332.443	0.289218
332.501	0.283054
332.559	0.274794
332.617	0.274324
332.674	0.288525
332.732	0.305595
332.79	0.304322
332.847	0.281787
332.905	0.251697
332.963	0.23309
333.021	0.238666
333.078	0.260881
333.136	0.284008
333.194	0.299419
333.252	0.307591
333.309	0.304972
333.367	0.285692
333.425	0.271992
333.482	0.289085
333.54	0.311014
333.598	0.307955
333.656	0.288865
333.713	0.267267
333.771	0.243132
333.829	0.222119
333.887	0.219416
333.944	0.228627
334.002	0.232228
334.06	0.243833
334.117	0.269955
334.175	0.277449
334.233	0.254517
334.291	0.232991
334.348	0.244838
334.406	0.275084
334.464	0.274918
334.522	0.25171
334.579	0.263378
334.637	0.300661
334.695	0.312676
334.752	0.306578
334.81	0.302883
334.868	0.295449
334.926	0.284269
334.983	0.287404
335.041	0.307571
335.099	0.320051
335.157	0.306765
335.214	0.282254
335.272	0.265071
335.33	0.259486
335.387	0.263576
335.445	0.27184
335.503	0.27672
335.561	0.276899
335.618	0.278485
335.676	0.27976
335.734	0.282977
335.792	0.289974
335.849	0.289875
335.907	0.28467
335.965	0.283159
336.022	0.281506
336.08	0.27252
336.138	0.262314
336.196	0.266215
336.253	0.282179
336.311	0.296069
336.369	0.299329
336.427	0.285469
336.484	0.261343
336.542	0.249456
336.6	0.254905
336.658	0.270001
336.715	0.305916
336.773	0.333305
336.831	0.330437
336.888	0.320643
336.946	0.309669
337.004	0.293113
337.062	0.269717
337.119	0.241141
337.177	0.223209
337.235	0.221014
337.293	0.240147
337.35	0.277938
337.408	0.296769
337.466	0.275888
337.523	0.247613
337.581	0.242809
337.639	0.245164
337.697	0.236729
337.754	0.233238
337.812	0.243729
337.87	0.235449
337.928	0.204699
337.985	0.192559
338.043	0.200308
338.101	0.211447
338.158	0.239704
338.216	0.279512
338.274	0.30846
338.332	0.32341
338.389	0.321999
338.447	0.305823
338.505	0.280251
338.563	0.250288
338.62	0.230149
338.678	0.232208
338.736	0.252308
338.793	0.273965
338.851	0.288755
338.909	0.298127
338.967	0.298245
339.024	0.299316
339.082	0.315867
339.14	0.331592
339.198	0.320694
339.255	0.281517
339.313	0.250629
339.371	0.252855
339.428	0.26175
339.486	0.262497
339.544	0.276108
339.602	0.29189
339.659	0.286446
339.717	0.269228
339.775	0.251186
339.833	0.24028
339.89	0.236096
339.948	0.231542
340.006	0.240155
340.063	0.258878
340.121	0.263604
340.179	0.263541
340.237	0.283848
340.294	0.307126
340.352	0.313302
340.41	0.31099
340.468	0.311384
340.525	0.321147
340.583	0.334579
340.641	0.331832
340.699	0.301348
340.756	0.266193
340.814	0.251733
340.872	0.254938
340.929	0.259107
340.987	0.250109
341.045	0.240354
341.103	0.244346
341.16	0.246525
341.218	0.237024
341.276	0.226641
341.334	0.227127
341.391	0.23745
341.449	0.242877
341.507	0.237223
341.564	0.232223
341.622	0.242094
341.68	0.270306
341.738	0.296586
341.795	0.297605
341.853	0.281979
341.911	0.281645
341.969	0.305117
342.026	0.319105
342.084	0.305626
342.142	0.284885
342.199	0.282231
342.257	0.296347
342.315	0.293755
342.373	0.275521
342.43	0.258597
342.488	0.249063
342.546	0.257925
342.604	0.272898
342.661	0.280493
342.719	0.281672
342.777	0.272957
342.834	0.265871
342.892	0.28515
342.95	0.317419
343.008	0.322506
343.065	0.310825
343.123	0.304221
343.181	0.307718
343.239	0.300821
343.296	0.283564
343.354	0.268543
343.412	0.267391
343.469	0.279432
343.527	0.285172
343.585	0.283638
343.643	0.289547
343.7	0.2871
343.758	0.25911
343.816	0.241136
343.874	0.260195
343.931	0.286076
343.989	0.284772
344.047	0.264066
344.104	0.256241
344.162	0.268335
344.22	0.280368
344.278	0.282044
344.335	0.276267
344.393	0.263529
344.451	0.252288
344.509	0.242181
344.566	0.225997
344.624	0.223533
344.682	0.244943
344.74	0.26306
344.797	0.270687
344.855	0.283702
344.913	0.292799
344.97	0.28055
345.028	0.266664
345.086	0.282798
345.144	0.306025
345.201	0.294219
345.259	0.263968
345.317	0.246592
345.375	0.235433
345.432	0.224175
345.49	0.219033
345.548	0.22848
345.605	0.244806
345.663	0.259633
345.721	0.27295
345.779	0.278281
345.836	0.275652
345.894	0.272787
345.952	0.268205
346.01	0.259602
346.067	0.252562
346.125	0.256753
346.183	0.270874
346.24	0.278413
346.298	0.275159
346.356	0.272308
346.414	0.268793
346.471	0.261634
346.529	0.255062
346.587	0.245497
346.645	0.233124
346.702	0.233765
346.76	0.257043
346.818	0.289302
346.875	0.315387
346.933	0.326587
346.991	0.316807
347.049	0.292367
347.106	0.269803
347.164	0.269782
347.222	0.292588
347.28	0.308294
347.337	0.303581
347.395	0.288186
347.453	0.267144
347.51	0.250518
347.568	0.250756
347.626	0.278374
347.684	0.306012
347.741	0.30279
347.799	0.293036
347.857	0.293825
347.915	0.286435
347.972	0.270146
348.03	0.272918
348.088	0.308848
348.145	0.34015
348.203	0.332089
348.261	0.306333
348.319	0.280041
348.376	0.249406
348.434	0.233699
348.492	0.247923
348.55	0.272273
348.607	0.28161
348.665	0.273058
348.723	0.248937
348.78	0.231634
348.838	0.247082
348.896	0.276997
348.954	0.29131
349.011	0.286328
349.069	0.275843
349.127	0.280572
349.185	0.301648
349.242	0.307923
349.3	0.285546
349.358	0.265493
349.416	0.273262
349.473	0.290095
349.531	0.298949
349.589	0.309619
349.646	0.325873
349.704	0.346547
349.762	0.356015
349.82	0.336786
349.877	0.315584
349.935	0.310389
349.993	0.317664
350.051	0.330229
350.108	0.322295
350.166	0.302136
350.224	0.289541
350.281	0.283432
350.339	0.286954
350.397	0.299123
350.455	0.301942
350.512	0.287221
350.57	0.264587
350.628	0.246943
350.686	0.241026
350.743	0.246805
350.801	0.25615
350.859	0.254499
350.916	0.24373
350.974	0.240176
351.032	0.246113
351.09	0.2591
351.147	0.276537
351.205	0.294287
351.263	0.303245
351.321	0.287733
351.378	0.267115
351.436	0.266897
351.494	0.277243
351.551	0.291154
351.609	0.305526
351.667	0.298786
351.725	0.277336
351.782	0.272191
351.84	0.277829
351.898	0.270751
351.956	0.255802
352.013	0.239621
352.071	0.220936
352.129	0.206843
352.186	0.205286
352.244	0.223754
352.302	0.259216
352.36	0.294799
352.417	0.31757
352.475	0.32494
352.533	0.320092
352.591	0.311934
352.648	0.305409
352.706	0.28316
352.764	0.250756
352.821	0.235557
352.879	0.238405
352.937	0.25354
352.995	0.275933
353.052	0.28809
353.11	0.266776
353.168	0.23142
353.226	0.233528
353.283	0.263711
353.341	0.274223
353.399	0.267682
353.456	0.278993
353.514	0.304232
353.572	0.323086
353.63	0.332812
353.687	0.319266
353.745	0.283081
353.803	0.253886
353.861	0.247231
353.918	0.244666
353.976	0.236729
354.034	0.238611
354.091	0.243439
354.149	0.237954
354.207	0.236976
354.265	0.253135
354.322	0.275609
354.38	0.286087
354.438	0.273398
354.496	0.250504
354.553	0.24952
354.611	0.283319
354.669	0.316269
354.726	0.308643
354.784	0.284502
354.842	0.276724
354.9	0.273934
354.957	0.269845
355.015	0.275411
355.073	0.287964
355.131	0.295616
355.188	0.291354
355.246	0.27397
355.304	0.251618
355.362	0.236575
355.419	0.242364
355.477	0.270354
355.535	0.291472
355.592	0.284053
355.65	0.270287
355.708	0.274561
355.766	0.294912
355.823	0.307783
355.881	0.285913
355.939	0.249047
355.997	0.238904
356.054	0.246081
356.112	0.25047
356.17	0.246054
356.227	0.24509
356.285	0.262952
356.343	0.289438
356.401	0.305763
356.458	0.296113
356.516	0.265464
356.574	0.239561
356.632	0.233604
356.689	0.239024
356.747	0.249229
356.805	0.259511
356.862	0.259847
356.92	0.257948
356.978	0.267379
357.036	0.277313
357.093	0.28208
357.151	0.290719
357.209	0.300273
357.267	0.304818
357.324	0.29957
357.382	0.290513
357.44	0.289799
357.497	0.295376
357.555	0.295884
357.613	0.280662
357.671	0.257355
357.728	0.247958
357.786	0.248028
357.844	0.244398
357.902	0.246012
357.959	0.252684
358.017	0.268878
358.075	0.304051
358.132	0.336909
358.19	0.340456
358.248	0.326183
358.306	0.306886
358.363	0.267333
358.421	0.240635
358.479	0.249239
358.537	0.249442
358.594	0.234965
358.652	0.236715
358.71	0.246739
358.767	0.253339
358.825	0.263168
358.883	0.267822
358.941	0.256148
358.998	0.243353
359.056	0.25087
359.114	0.277539
359.172	0.309181
359.229	0.322822
359.287	0.303331
359.345	0.278687
359.402	0.282642
359.46	0.289605
359.518	0.271064
359.576	0.255317
359.633	0.250112
359.691	0.255584
359.749	0.266725
359.807	0.263627
359.864	0.257351
359.922	0.260377
359.98	0.260854
360.038	0.258216
360.095	0.266326
360.153	0.273762
360.211	0.258457
360.268	0.232337
360.326	0.216992
360.384	0.212509
360.442	0.21037
360.499	0.22023
360.557	0.26081
360.615	0.292549
360.673	0.281205
360.73	0.266157
360.788	0.271506
360.846	0.272002
360.903	0.256023
360.961	0.232643
361.019	0.21176
361.077	0.205614
361.134	0.216715
361.192	0.233158
361.25	0.237324
361.308	0.22179
361.365	0.198982
361.423	0.193595
361.481	0.216778
361.538	0.240607
361.596	0.245493
361.654	0.257826
361.712	0.283396
361.769	0.297489
361.827	0.294853
361.885	0.283131
361.943	0.272388
362	0.272966
362.058	0.276183
362.116	0.26707
362.173	0.250518
362.231	0.242981
362.289	0.250623
362.347	0.271082
362.404	0.286997
362.462	0.279365
362.52	0.258129
362.578	0.245043
362.635	0.239377
362.693	0.239477
362.751	0.249971
362.808	0.256466
362.866	0.254816
362.924	0.25514
362.982	0.252036
363.039	0.243904
363.097	0.24184
363.155	0.252405
363.213	0.270453
363.27	0.284298
363.328	0.291546
363.386	0.289665
363.443	0.271618
363.501	0.249212
363.559	0.248759
363.617	0.268787
363.674	0.279374
363.732	0.273524
363.79	0.267117
363.848	0.261937
363.905	0.253533
363.963	0.251955
364.021	0.261827
364.078	0.274694
364.136	0.278243
364.194	0.261774
364.252	0.239119
364.309	0.236866
364.367	0.251858
364.425	0.268608
364.483	0.276067
364.54	0.266119
364.598	0.251602
364.656	0.249191
364.714	0.257013
364.771	0.265672
364.829	0.272675
364.887	0.275492
364.944	0.269625
365.002	0.258754
365.06	0.257128
365.118	0.272506
365.175	0.288495
365.233	0.290998
365.291	0.286409
365.349	0.280611
365.406	0.274034
365.464	0.275247
365.522	0.286799
365.579	0.297315
365.637	0.305014
365.695	0.30739
365.753	0.305935
365.81	0.30653
365.868	0.298647
365.926	0.278852
365.984	0.261656
366.041	0.256499
366.099	0.261658
366.157	0.263834
366.214	0.255512
366.272	0.254184
366.33	0.267707
366.388	0.283894
366.445	0.301469
366.503	0.30935
366.561	0.301544
366.619	0.290055
366.676	0.27785
366.734	0.268422
366.792	0.264429
366.849	0.262436
366.907	0.256128
366.965	0.261878
367.023	0.294505
367.08	0.325774
367.138	0.339611
367.196	0.34159
367.254	0.32179
367.311	0.294426
367.369	0.295799
367.427	0.309751
367.484	0.302461
367.542	0.279511
367.6	0.253004
367.658	0.230816
367.715	0.225941
367.773	0.238719
367.831	0.261106
367.889	0.291864
367.946	0.30751
368.004	0.278908
368.062	0.234824
368.119	0.221711
368.177	0.238959
368.235	0.265578
368.293	0.289481
368.35	0.304103
368.408	0.31241
368.466	0.308663
368.524	0.291015
368.581	0.278704
368.639	0.269681
368.697	0.252434
368.754	0.239961
368.812	0.248797
368.87	0.270199
368.928	0.288979
368.985	0.284734
369.043	0.251563
369.101	0.241152
369.159	0.255739
369.216	0.2545
369.274	0.267052
369.332	0.286877
369.389	0.296956
369.447	0.30326
369.505	0.297189
369.563	0.276334
369.62	0.260628
369.678	0.260849
369.736	0.264804
369.794	0.259966
369.851	0.243813
369.909	0.229714
369.967	0.233782
370.025	0.240489
370.082	0.2351
370.14	0.244013
370.198	0.27504
370.255	0.296921
370.313	0.298192
370.371	0.288915
370.429	0.277287
370.486	0.275856
370.544	0.283817
370.602	0.283269
370.66	0.272181
370.717	0.266026
370.775	0.269574
370.833	0.275664
370.89	0.271361
370.948	0.253049
371.006	0.238147
371.064	0.231192
371.121	0.221479
371.179	0.227577
371.237	0.254133
371.295	0.264564
371.352	0.257582
371.41	0.269441
371.468	0.285102
371.525	0.271147
371.583	0.258136
371.641	0.266434
371.699	0.276503
371.756	0.277816
371.814	0.273767
371.872	0.270719
371.93	0.280429
371.987	0.301101
372.045	0.311244
372.103	0.300356
372.16	0.287103
372.218	0.286349
372.276	0.28687
372.334	0.274182
372.391	0.26172
372.449	0.260802
372.507	0.262734
372.565	0.280297
372.622	0.301469
372.68	0.291422
372.738	0.274041
372.795	0.276852
372.853	0.282215
372.911	0.287952
372.969	0.303193
373.026	0.313988
373.084	0.299625
373.142	0.267779
373.2	0.245437
373.257	0.244869
373.315	0.261141
373.373	0.279413
373.431	0.285938
373.488	0.287129
373.546	0.29064
373.604	0.287647
373.661	0.272035
373.719	0.251935
373.777	0.242059
373.835	0.248643
373.892	0.262896
373.95	0.26834
374.008	0.254636
374.066	0.231503
374.123	0.226366
374.181	0.240848
374.239	0.252643
374.296	0.261915
374.354	0.264175
374.412	0.256504
374.47	0.259579
374.527	0.268518
374.585	0.276278
374.643	0.280561
374.701	0.279813
374.758	0.273922
374.816	0.265342
374.874	0.267797
374.931	0.269405
374.989	0.261608
375.047	0.267273
375.105	0.279511
375.162	0.27542
375.22	0.261854
375.278	0.256188
375.336	0.262113
375.393	0.270413
375.451	0.279312
375.509	0.291846
375.566	0.290137
375.624	0.266472
375.682	0.24631
375.74	0.239277
375.797	0.243037
375.855	0.267123
375.913	0.295525
375.971	0.3005
376.028	0.285624
376.086	0.268805
376.144	0.26081
376.201	0.252848
376.259	0.240258
376.317	0.238654
376.375	0.255258
376.432	0.286117
376.49	0.317147
376.548	0.32172
376.606	0.292967
376.663	0.2566
376.721	0.23125
376.779	0.214615
376.836	0.214267
376.894	0.240451
376.952	0.267335
377.01	0.274372
377.067	0.27859
377.125	0.27096
377.183	0.245847
377.241	0.238918
377.298	0.252189
377.356	0.25927
377.414	0.261236
377.471	0.26509
377.529	0.275775
377.587	0.288845
377.645	0.300914
377.702	0.316206
377.76	0.320743
377.818	0.303043
377.876	0.273103
377.933	0.251875
377.991	0.250851
378.049	0.259783
378.107	0.261391
378.164	0.265331
378.222	0.278758
378.28	0.276802
378.337	0.25733
378.395	0.254919
378.453	0.283617
378.511	0.315445
378.568	0.318142
378.626	0.299422
378.684	0.289879
378.742	0.288438
378.799	0.280412
378.857	0.263759
378.915	0.249767
378.972	0.249664
379.03	0.240845
379.088	0.220475
379.146	0.217605
379.203	0.237773
379.261	0.25369
379.319	0.248308
379.377	0.242593
379.434	0.255141
379.492	0.269097
379.55	0.262218
379.607	0.242288
379.665	0.227641
379.723	0.229968
379.781	0.241474
379.838	0.254835
379.896	0.275617
379.954	0.275219
380.012	0.264092
380.069	0.286762
380.127	0.317198
380.185	0.313543
380.242	0.292448
380.3	0.267452
380.358	0.23907
380.416	0.227922
380.473	0.234285
380.531	0.239526
380.589	0.235553
380.647	0.225731
380.704	0.222648
380.762	0.234896
380.82	0.247766
380.877	0.246378
380.935	0.243705
380.993	0.253484
381.051	0.258406
381.108	0.248028
381.166	0.231466
381.224	0.219962
381.282	0.224176
381.339	0.240492
381.397	0.257983
381.455	0.275412
381.512	0.294179
381.57	0.302363
381.628	0.288952
381.686	0.266287
381.743	0.257204
381.801	0.263827
381.859	0.267158
381.917	0.261077
381.974	0.256166
382.032	0.253898
382.09	0.249896
382.147	0.242064
382.205	0.243862
382.263	0.25514
382.321	0.260038
382.378	0.259814
382.436	0.259296
382.494	0.258723
382.552	0.258601
382.609	0.257667
382.667	0.258057
382.725	0.255081
382.783	0.248189
382.84	0.248831
382.898	0.258036
382.956	0.269459
383.013	0.272606
383.071	0.264174
383.129	0.259197
383.187	0.263146
383.244	0.265121
383.302	0.259491
383.36	0.251008
383.418	0.249531
383.475	0.261738
383.533	0.283662
383.591	0.309911
383.648	0.322824
383.706	0.305682
383.764	0.279061
383.822	0.270816
383.879	0.276023
383.937	0.280081
383.995	0.282392
384.053	0.285631
384.11	0.289541
384.168	0.300632
384.226	0.318236
384.283	0.324945
384.341	0.309415
384.399	0.276767
384.457	0.244961
384.514	0.230456
384.572	0.241545
384.63	0.279123
384.688	0.315715
384.745	0.322549
384.803	0.31672
384.861	0.318858
384.918	0.324838
384.976	0.328719
385.034	0.326803
385.092	0.309184
385.149	0.277696
385.207	0.257437
385.265	0.26006
385.323	0.274179
385.38	0.28834
385.438	0.291449
385.496	0.274912
385.553	0.250615
385.611	0.235931
385.669	0.233807
385.727	0.240722
385.784	0.257686
385.842	0.291478
385.9	0.328376
385.958	0.346304
386.015	0.347043
386.073	0.350993
386.131	0.367008
386.188	0.373413
386.246	0.355815
386.304	0.330952
386.362	0.316984
386.419	0.316881
386.477	0.316742
386.535	0.30699
386.593	0.29801
386.65	0.306312
386.708	0.340819
386.766	0.375409
386.823	0.382203
386.881	0.365441
386.939	0.339016
386.997	0.318709
387.054	0.312349
387.112	0.304839
387.17	0.282182
387.228	0.255632
387.285	0.244339
387.343	0.253502
387.401	0.277298
387.459	0.30507
387.516	0.321851
387.574	0.334064
387.632	0.358756
387.689	0.373586
387.747	0.354358
387.805	0.317407
387.863	0.283339
387.92	0.273177
387.978	0.288797
388.036	0.311526
388.094	0.330893
388.151	0.331901
388.209	0.31567
388.267	0.306371
388.324	0.306044
388.382	0.313163
388.44	0.344018
388.498	0.383438
388.555	0.391573
388.613	0.368218
388.671	0.332123
388.729	0.293666
388.786	0.264942
388.844	0.259639
388.902	0.27366
388.959	0.282168
389.017	0.281258
389.075	0.287195
389.133	0.302088
389.19	0.315341
389.248	0.317552
389.306	0.301768
389.364	0.279937
389.421	0.277302
389.479	0.291176
389.537	0.306721
389.594	0.323853
389.652	0.338022
389.71	0.345333
389.768	0.350045
389.825	0.34537
389.883	0.328216
389.941	0.315936
389.999	0.327587
390.056	0.340988
390.114	0.315768
390.172	0.283669
390.229	0.293709
390.287	0.334486
390.345	0.362287
390.403	0.34839
390.46	0.320255
390.518	0.305608
390.576	0.299422
390.634	0.316441
390.691	0.362027
390.749	0.402484
390.807	0.402053
390.864	0.366805
390.922	0.32756
390.98	0.318958
391.038	0.331333
391.095	0.330213
391.153	0.319917
391.211	0.313671
391.269	0.306162
391.326	0.302413
391.384	0.312113
391.442	0.323897
391.499	0.325227
391.557	0.315178
391.615	0.303099
391.673	0.311474
391.73	0.338673
391.788	0.352006
391.846	0.346003
391.904	0.342129
391.961	0.337286
392.019	0.321597
392.077	0.307758
392.134	0.312582
392.192	0.338703
392.25	0.359867
392.308	0.356302
392.365	0.339866
392.423	0.328074
392.481	0.327294
392.539	0.329783
392.596	0.329214
392.654	0.334364
392.712	0.348364
392.769	0.354237
392.827	0.320845
392.885	0.26258
392.943	0.267106
393	0.316801
393.058	0.351448
393.116	0.358793
393.174	0.350786
393.231	0.340138
393.289	0.33582
393.347	0.343605
393.405	0.353718
393.462	0.366114
393.52	0.38712
393.578	0.396343
393.635	0.386572
393.693	0.368699
393.751	0.350127
393.809	0.348725
393.866	0.357212
393.924	0.353405
393.982	0.356316
394.04	0.366509
394.097	0.360374
394.155	0.359331
394.213	0.365609
394.27	0.348116
394.328	0.326151
394.386	0.3257
394.444	0.32651
394.501	0.316829
394.559	0.309531
394.617	0.314267
394.675	0.338905
394.732	0.368736
394.79	0.374362
394.848	0.366486
394.905	0.382169
394.963	0.41148
395.021	0.419223
395.079	0.402146
395.136	0.373443
395.194	0.351333
395.252	0.339357
395.31	0.341548
395.367	0.357319
395.425	0.375481
395.483	0.396659
395.54	0.408762
395.598	0.3984
395.656	0.387701
395.714	0.402803
395.771	0.4162
395.829	0.399932
395.887	0.367571
395.945	0.346107
396.002	0.354847
396.06	0.387797
396.118	0.410966
396.175	0.412939
396.233	0.413279
396.291	0.414992
396.349	0.399818
396.406	0.376968
396.464	0.373265
396.522	0.378604
396.58	0.366221
396.637	0.351301
396.695	0.363337
396.753	0.383167
396.81	0.375108
396.868	0.353819
396.926	0.356014
396.984	0.373781
397.041	0.377352
397.099	0.370636
397.157	0.365361
397.215	0.360829
397.272	0.362588
397.33	0.36901
397.388	0.363144
397.445	0.341248
397.503	0.327788
397.561	0.33873
397.619	0.348305
397.676	0.341418
397.734	0.341079
397.792	0.353087
397.85	0.37249
397.907	0.400448
397.965	0.426564
398.023	0.443999
398.081	0.448958
398.138	0.435118
398.196	0.402688
398.254	0.365173
398.311	0.357597
398.369	0.388977
398.427	0.424915
398.485	0.443663
398.542	0.435879
398.6	0.411595
398.658	0.404574
398.716	0.422494
398.773	0.445134
398.831	0.448775
398.889	0.426679
398.946	0.381237
399.004	0.332096
399.062	0.319819
399.12	0.34869
399.177	0.382614
399.235	0.391403
399.293	0.379311
399.351	0.381282
399.408	0.399206
399.466	0.402522
399.524	0.402786
399.581	0.418558
399.639	0.440477
399.697	0.463139
399.755	0.478838
399.812	0.46928
399.87	0.442098
399.928	0.429874
399.986	0.429674
400.043	0.418401
400.101	0.405751
400.159	0.409424
400.216	0.42526
400.274	0.432919
400.332	0.425399
400.39	0.419645
400.447	0.423144
400.505	0.426943
400.563	0.433608
400.621	0.447899
400.678	0.43818
400.736	0.402642
400.794	0.386152
400.851	0.396011
400.909	0.409242
400.967	0.424704
401.025	0.434892
401.082	0.421819
401.14	0.399017
401.198	0.387975
401.256	0.392011
401.313	0.395933
401.371	0.398114
401.429	0.415476
401.486	0.442166
401.544	0.453735
401.602	0.449792
401.66	0.446181
401.717	0.445185
401.775	0.43676
401.833	0.426386
401.891	0.431116
401.948	0.445483
402.006	0.445083
402.064	0.431902
402.122	0.428121
402.179	0.437887
402.237	0.448626
402.295	0.445828
402.352	0.421451
402.41	0.402842
402.468	0.413317
402.526	0.446789
402.583	0.498824
402.641	0.535713
402.699	0.531685
402.757	0.506714
402.814	0.484503
402.872	0.470493
402.93	0.466558
402.987	0.47663
403.045	0.489411
403.103	0.482355
403.161	0.463062
403.218	0.45057
403.276	0.447325
403.334	0.458422
403.392	0.47384
403.449	0.470301
403.507	0.446257
403.565	0.429521
403.622	0.435258
403.68	0.436747
403.738	0.445475
403.796	0.482917
403.853	0.520843
403.911	0.517747
403.969	0.470182
404.027	0.431822
404.084	0.450124
404.142	0.497135
404.2	0.505166
404.257	0.473057
404.315	0.448022
404.373	0.448686
404.431	0.465329
404.488	0.479948
404.546	0.48734
404.604	0.494651
404.662	0.48691
404.719	0.458694
404.777	0.432868
404.835	0.416466
404.892	0.398958
404.95	0.383032
405.008	0.391319
405.066	0.428372
405.123	0.459766
405.181	0.472283
405.239	0.47965
405.297	0.475643
405.354	0.459417
405.412	0.456976
405.47	0.478336
405.527	0.506297
405.585	0.534535
405.643	0.566137
405.701	0.567723
405.758	0.51471
405.816	0.464929
405.874	0.459932
405.932	0.450923
405.989	0.447776
406.047	0.48281
406.105	0.490577
406.163	0.470612
406.22	0.460068
406.278	0.446478
406.336	0.437802
406.393	0.456163
406.451	0.484163
406.509	0.523268
406.567	0.576689
406.624	0.602379
406.682	0.587944
406.74	0.56438
406.798	0.559055
406.855	0.546742
406.913	0.486311
406.971	0.417049
407.028	0.413597
407.086	0.470629
407.144	0.519261
407.202	0.506637
407.259	0.450642
407.317	0.433974
407.375	0.481892
407.433	0.540668
407.49	0.58116
407.548	0.600797
407.606	0.599206
407.663	0.601609
407.721	0.62194
407.779	0.623089
407.837	0.573976
407.894	0.508292
407.952	0.481934
408.01	0.49554
408.068	0.517517
408.125	0.531736
408.183	0.536789
408.241	0.541161
408.298	0.540289
408.356	0.521332
408.414	0.502792
408.472	0.496387
408.529	0.485464
408.587	0.479824
408.645	0.489918
408.703	0.508509
408.76	0.537202
408.818	0.559225
408.876	0.564844
408.933	0.572308
408.991	0.594872
409.049	0.627049
409.107	0.636623
409.164	0.599747
409.222	0.571271
409.28	0.575754
409.338	0.55598
409.395	0.532366
409.453	0.563313
409.511	0.58281
409.568	0.556256
409.626	0.572045
409.684	0.615879
409.742	0.637006
409.799	0.637388
409.857	0.63516
409.915	0.635789
409.973	0.632973
410.03	0.624607
410.088	0.612043
410.146	0.587042
410.203	0.54638
410.261	0.52086
410.319	0.532289
410.377	0.555367
410.434	0.554427
410.492	0.528087
410.55	0.503009
410.608	0.500168
410.665	0.529142
410.723	0.578973
410.781	0.603821
410.839	0.574256
410.896	0.538346
410.954	0.545729
411.012	0.578637
411.069	0.598862
411.127	0.604608
411.185	0.627878
411.243	0.644202
411.3	0.622098
411.358	0.606097
411.416	0.616471
411.474	0.627457
411.531	0.623216
411.589	0.605586
411.647	0.597178
411.704	0.609759
411.762	0.613234
411.82	0.601422
411.878	0.587212
411.935	0.575099
411.993	0.580054
412.051	0.586608
412.109	0.571755
412.166	0.557443
412.224	0.563802
412.282	0.574911
412.339	0.587884
412.397	0.580815
412.455	0.561297
412.513	0.560676
412.57	0.565444
412.628	0.567234
412.686	0.568353
412.744	0.565329
412.801	0.566822
412.859	0.579029
412.917	0.592371
412.974	0.589062
413.032	0.576209
413.09	0.59568
413.148	0.643415
413.205	0.653806
413.263	0.611167
413.321	0.570973
413.379	0.559812
413.436	0.571772
413.494	0.606535
413.552	0.637682
413.609	0.633964
413.667	0.60448
413.725	0.582759
413.783	0.569527
413.84	0.56119
413.898	0.58406
413.956	0.620622
414.014	0.638179
414.071	0.660696
414.129	0.689853
414.187	0.673325
414.244	0.632182
414.302	0.601495
414.36	0.564759
414.418	0.560076
414.475	0.574142
414.533	0.571054
414.591	0.585162
414.649	0.616543
414.706	0.642037
414.764	0.66318
414.822	0.687301
414.879	0.685196
414.937	0.632118
414.995	0.579007
415.053	0.582682
415.11	0.614778
415.168	0.618159
415.226	0.603294
415.284	0.608393
[truncated: 4,932 more rows]
