# Supplementary material for: Direct probing of single-molecule chemiluminescent reaction dynamics under catalytic conditions in solution
Source: Nat Commun. 2023 Dec 2;14:7993. doi: 10.1038/s41467-023-43640-1 (PMC10693624; doi:10.1038/s41467-023-43640-1)
Supplement: Supplementary file 4 — Source Data [file 41467_2023_43640_MOESM4_ESM.zip › Source Data/Fig.1/Source Date-Fig.1e.xlsx]

## Sheet: single-Values
Fig. 1e
x-axis	y-axis	x-axis	y-axis
Time(s)	Photon counts	Time(s)	A/D counts
0	0	0	464
0.005	0	0.005	441
0.01	0	0.01	445
0.015	0	0.015	486
0.02	0	0.02	452
0.025	0	0.025	416
0.03	0	0.03	423
0.035	0	0.035	455
0.04	0	0.04	491
0.045	0	0.045	469
0.05	0	0.05	459
0.055	0	0.055	460
0.06	0	0.06	474
0.065	0	0.065	491
0.07	0	0.07	440
0.075	0	0.075	481
0.08	0	0.08	471
0.085	0	0.085	456
0.09	0	0.09	445
0.095	0	0.095	449
0.1	0	0.1	448
0.105	0	0.105	485
0.11	0	0.11	429
0.115	0	0.115	470
0.12	0	0.12	414
0.125	0	0.125	462
0.13	0	0.13	430
0.135	0	0.135	484
0.14	0	0.14	470
0.145	0	0.145	446
0.15	0	0.15	447
0.155	0	0.155	484
0.16	0	0.16	441
0.165	0	0.165	476
0.17	0	0.17	445
0.175	0	0.175	416
0.18	0	0.18	474
0.185	0	0.185	438
0.19	0	0.19	438
0.195	0	0.195	448
0.2	0	0.2	459
0.205	0	0.205	454
0.21	0	0.21	474
0.215	0	0.215	499
0.22	0	0.22	436
0.225	0	0.225	475
0.23	0	0.23	436
0.235	0	0.235	452
0.24	0	0.24	432
0.245	0	0.245	436
0.25	0	0.25	450
0.255	0	0.255	459
0.26	0	0.26	492
0.265	0	0.265	450
0.27	0	0.27	474
0.275	0	0.275	454
0.28	0	0.28	459
0.285	0	0.285	446
0.29	0	0.29	432
0.295	0	0.295	472
0.3	0	0.3	432
0.305	0	0.305	464
0.31	0	0.31	460
0.315	0	0.315	480
0.32	0	0.32	464
0.325	0	0.325	470
0.33	0	0.33	437
0.335	0	0.335	459
0.34	0	0.34	480
0.345	0	0.345	492
0.35	0	0.35	466
0.355	0	0.355	467
0.36	0	0.36	482
0.365	0	0.365	460
0.37	0	0.37	438
0.375	0	0.375	447
0.38	0	0.38	479
0.385	0	0.385	469
0.39	0	0.39	475
0.395	0	0.395	421
0.4	0	0.4	463
0.405	0	0.405	478
0.41	0	0.41	421
0.415	0	0.415	459
0.42	0	0.42	464
0.425	0	0.425	492
0.43	0	0.43	475
0.435	0	0.435	468
0.44	0	0.44	451
0.445	0	0.445	485
0.45	0	0.45	448
0.455	0	0.455	450
0.46	0	0.46	484
0.465	0	0.465	458
0.47	0	0.47	430
0.475	0	0.475	461
0.48	0	0.48	462
0.485	0	0.485	462
0.49	0	0.49	460
0.495	0	0.495	471
0.5	0	0.5	435
0.505	0	0.505	458
0.51	0	0.51	393
0.515	0	0.515	446
0.52	0	0.52	476
0.525	0	0.525	453
0.53	0	0.53	438
0.535	0	0.535	475
0.54	0	0.54	454
0.545	0	0.545	443
0.55	0	0.55	464
0.555	0	0.555	490
0.56	0	0.56	461
0.565	0	0.565	434
0.57	0	0.57	453
0.575	0	0.575	449
0.58	0	0.58	454
0.585	0	0.585	456
0.59	0	0.59	460
0.595	0	0.595	438
0.6	0	0.6	478
0.605	0	0.605	454
0.61	0	0.61	474
0.615	0	0.615	461
0.62	0	0.62	424
0.625	0	0.625	431
0.63	0	0.63	443
0.635	0	0.635	498
0.64	0	0.64	455
0.645	0	0.645	479
0.65	0	0.65	474
0.655	0	0.655	421
0.66	0	0.66	458
0.665	0	0.665	447
0.67	0	0.67	452
0.675	0	0.675	455
0.68	0	0.68	490
0.685	0	0.685	444
0.69	0	0.69	443
0.695	0	0.695	488
0.7	0	0.7	445
0.705	0	0.705	453
0.71	0	0.71	448
0.715	0	0.715	452
0.72	0	0.72	472
0.725	0	0.725	473
0.73	0	0.73	467
0.735	0	0.735	454
0.74	0	0.74	477
0.745	0	0.745	452
0.75	0	0.75	482
0.755	0	0.755	452
0.76	0	0.76	478
0.765	0	0.765	481
0.77	0	0.77	425
0.775	0	0.775	466
0.78	0	0.78	439
0.785	0	0.785	451
0.79	0	0.79	435
0.795	0	0.795	444
0.8	0	0.8	460
0.805	0	0.805	464
0.81	0	0.81	456
0.815	0	0.815	458
0.82	0	0.82	451
0.825	0	0.825	468
0.83	0	0.83	447
0.835	0	0.835	453
0.84	0	0.84	478
0.845	0	0.845	483
0.85	0	0.85	453
0.855	0	0.855	448
0.86	0	0.86	421
0.865	0	0.865	503
0.87	0	0.87	467
0.875	0	0.875	430
0.88	0	0.88	449
0.885	0	0.885	482
0.89	0	0.89	482
0.895	0	0.895	445
0.9	0	0.9	467
0.905	0	0.905	469
0.91	0	0.91	427
0.915	0	0.915	448
0.92	0	0.92	484
0.925	0	0.925	491
0.93	0	0.93	461
0.935	0	0.935	466
0.94	0	0.94	432
0.945	0	0.945	473
0.95	0	0.95	466
0.955	0	0.955	450
0.96	0	0.96	434
0.965	0	0.965	434
0.97	0	0.97	452
0.975	0	0.975	483
0.98	0	0.98	420
0.985	0	0.985	472
0.99	0	0.99	469
0.995	0	0.995	465
1	0	1	479
