# Supplementary material for: Direct probing of single-molecule chemiluminescent reaction dynamics under catalytic conditions in solution
Source: Nat Commun. 2023 Dec 2;14:7993. doi: 10.1038/s41467-023-43640-1 (PMC10693624; doi:10.1038/s41467-023-43640-1)
Supplement: Supplementary file 4 — Source Data [file 41467_2023_43640_MOESM4_ESM.zip › Source Data/Fig.1/Source Date-Fig.1g.xlsx]

## Sheet: Values - DUPLICATED
Fig. 1g
x-axis	y-axis	x-axis	y-axis
Time(s)	Photon counts	Time(s)	A/D counts
0.05	1	0	470
0.085	1	0.005	469
0.095	1	0.01	516
0.115	2	0.015	464
0.14	1	0.02	465
0.175	2	0.025	448
0.185	1	0.03	468
0.215	3	0.035	447
0.22	3	0.04	460
0.26	1	0.045	438
0.29	2	0.05	585
0.305	1	0.055	457
0.325	1	0.06	467
0.34	1	0.065	433
0.37	2	0.07	443
0.44	1	0.075	434
0.45	2	0.08	467
0.54	3	0.085	578
0.575	1	0.09	453
0.615	1	0.095	553
0.625	4	0.1	484
0.66	2	0.105	458
0.685	1	0.11	457
0.72	1	0.115	633
0.74	1	0.12	463
0.75	1	0.125	449
0.76	1	0.13	485
0.88	1	0.135	457
0.89	1	0.14	539
0.9	2	0.145	476
0.94	2	0.15	468
0.96	1	0.155	462
		0.16	450
		0.165	435
		0.17	429
		0.175	663
		0.18	447
		0.185	532
		0.19	408
		0.195	473
		0.2	442
		0.205	454
		0.21	473
		0.215	724
		0.22	731
		0.225	514
		0.23	432
		0.235	468
		0.24	459
		0.245	458
		0.25	430
		0.255	462
		0.26	552
		0.265	469
		0.27	472
		0.275	426
		0.28	477
		0.285	479
		0.29	636
		0.295	459
		0.3	411
		0.305	535
		0.31	440
		0.315	454
		0.32	439
		0.325	570
		0.33	515
		0.335	454
		0.34	567
		0.345	440
		0.35	507
		0.355	472
		0.36	438
		0.365	442
		0.37	686
		0.375	451
		0.38	439
		0.385	476
		0.39	435
		0.395	430
		0.4	487
		0.405	421
		0.41	505
		0.415	489
		0.42	441
		0.425	460
		0.43	439
		0.435	455
		0.44	523
		0.445	496
		0.45	664
		0.455	438
		0.46	458
		0.465	463
		0.47	456
		0.475	442
		0.48	471
		0.485	474
		0.49	457
		0.495	447
		0.5	466
		0.505	487
		0.51	441
		0.515	441
		0.52	447
		0.525	459
		0.53	449
		0.535	427
		0.54	739
		0.545	446
		0.55	464
		0.555	513
		0.56	453
		0.565	480
		0.57	419
		0.575	525
		0.58	493
		0.585	440
		0.59	419
		0.595	515
		0.6	461
		0.605	460
		0.61	479
		0.615	524
		0.62	442
		0.625	834
		0.63	461
		0.635	460
		0.64	499
		0.645	470
		0.65	441
		0.655	443
		0.66	617
		0.665	450
		0.67	472
		0.675	433
		0.68	425
		0.685	568
		0.69	440
		0.695	462
		0.7	472
		0.705	451
		0.71	457
		0.715	464
		0.72	545
		0.725	463
		0.73	453
		0.735	442
		0.74	600
		0.745	462
		0.75	562
		0.755	460
		0.76	578
		0.765	511
		0.77	495
		0.775	462
		0.78	454
		0.785	456
		0.79	466
		0.795	465
		0.8	451
		0.805	436
		0.81	460
		0.815	442
		0.82	450
		0.825	424
		0.83	457
		0.835	439
		0.84	450
		0.845	411
		0.85	515
		0.855	472
		0.86	468
		0.865	470
		0.87	425
		0.875	449
		0.88	580
		0.885	509
		0.89	578
		0.895	417
		0.9	652
		0.905	476
		0.91	446
		0.915	473
		0.92	488
		0.925	492
		0.93	458
		0.935	482
		0.94	688
		0.945	459
		0.95	478
		0.955	481
		0.96	542
		0.965	472
		0.97	484
		0.975	501
		0.98	513
		0.985	446
		0.99	456
		0.995	454
		1	462
