# Supplementary material for: Direct probing of single-molecule chemiluminescent reaction dynamics under catalytic conditions in solution
Source: Nat Commun. 2023 Dec 2;14:7993. doi: 10.1038/s41467-023-43640-1 (PMC10693624; doi:10.1038/s41467-023-43640-1)
Supplement: Supplementary file 4 — Source Data [file 41467_2023_43640_MOESM4_ESM.zip › Source Data/Fig.2/Source Date-Fig.2d.xlsx]

## Sheet: Sheet1
Fig.2d
				m	C_tau_off
				0	1
				1	0.208853
				2	0.229247
				3	0.388506
				4	0.224951
				5	0.269692
				6	0.114252
				7	0.187848
				8	-0.0207924
				9	0.107808
				10	0.113775
				11	-0.125524
				12	0.0418501
				13	-0.105474
				14	0.0988702
				15	-0.0709967
				16	-0.226436
				17	-0.0365194
				18	-0.214502
				19	-0.0940169
				20	-0.171909
				21	-0.212831
				22	-0.176205
				23	-0.192781
				24	-0.186814
				25	-0.180847
				26	-0.0829046
				27	-0.138254
				28	-0.125975
				29	-0.00548984
				30	-0.083382
				31	-0.00167082
				32	-0.0263619
				33	-0.00596722
