# Supplementary material for: Direct probing of single-molecule chemiluminescent reaction dynamics under catalytic conditions in solution
Source: Nat Commun. 2023 Dec 2;14:7993. doi: 10.1038/s41467-023-43640-1 (PMC10693624; doi:10.1038/s41467-023-43640-1)
Supplement: Supplementary file 4 — Source Data [file 41467_2023_43640_MOESM4_ESM.zip › Source Data/Fig.2/Source Date-Fig.2e+2f.xlsx]

## Sheet: ALL_result
Fig.2e					Fig.2f
	[H2O2]=0.15mM	[H2O2]=0.75mM	[H2O2]=2.25mM			[H2O2]=0.15mM	[H2O2]=0.75mM	[H2O2]=2.25mM
[luminol]	TOF	TOF	TOF		1/[luminol]	1/TOF	1/TOF	1/TOF
0.0243902	14822.9	41823.3	70034.9		41	6.75e-05	2.39e-05	1.43e-05
0.0731707	27206.9	83599.4	153369		13.6667	3.68e-05	1.2e-05	6.52e-06
0.121951	30895	113784	205850		8.2	3.24e-05	8.79e-06	4.86e-06
0.243902	40159.4	135718	227910		4.1	2.49e-05	7.37e-06	4.39e-06
0.487805	49068.6	135825	255712		2.05	2.04e-05	7.36e-06	3.91e-06
