# Supplementary material for: Direct probing of single-molecule chemiluminescent reaction dynamics under catalytic conditions in solution
Source: Nat Commun. 2023 Dec 2;14:7993. doi: 10.1038/s41467-023-43640-1 (PMC10693624; doi:10.1038/s41467-023-43640-1)
Supplement: Supplementary file 4 — Source Data [file 41467_2023_43640_MOESM4_ESM.zip › Source Data/Fig.3/Source Date-Fig.3b.xlsx]

## Sheet: Source Date-Fig.3b
Fig.3b
size	TOF
5.77441	53.2018
1.14062	18.05
1.42578	16.4037
9.41015	59.7754
2.28125	34.9003
2.28125	20.2293
1.78222	18.7996
3.35058	17.5424
1.42578	17.0926
1.42578	10.4842
5.34668	31.8333
2.13867	12.2702
1.42578	11.4879
2.99414	18.0586
1.78222	13.9385
2.99414	15.0504
1.85351	13.3526
1.2832	19.4497
1.71094	13.3531
2.49512	17.0087
1.06933	10.8561
1.42578	12.1784
2.49512	15.3468
1.78222	15.8063
1.14062	12.0309
1.78222	10.1571
2.5664	9.81492
2.5664	8.21199
1.06933	10.1382
5.48925	53.3274
2.5664	21.5234
2.99414	29.3393
1.42578	24.8063
2.13867	28.7909
2.49512	28.6265
2.49512	20.606
1.2832	19.4187
1.14062	19.9664
2.13867	35.6881
2.13867	26.4905
1.14062	25.4066
4.99023	32.3205
1.78222	28.2223
1.78222	24.3672
3.42187	23.4327
2.99414	19.3356
0.855468	16.8219
3.42187	26.63
2.5664	22.3757
2.99414	28.2571
1.71094	16.9763
1.71094	14.8627
1.78222	18.1562
2.49512	28.8457
2.13867	20.0765
1.42578	18.2042
3.49316	20.9381
2.49512	23.8842
1.71094	18.0693
1.42578	19.3111
4.49121	39.6861
3.42187	18.3511
2.28125	25.7961
1.42578	19.2726
1.78222	20.3309
2.13867	20.5853
2.13867	18.753
1.42578	16.4089
2.99414	29.4143
1.71094	19.8658
2.49512	24.0144
3.42187	20.7136
3.208	21.9549
3.42187	35.3748
2.99414	32.7576
1.78222	21.9402
2.13867	32.0561
1.78222	18.9709
6.27343	50.8453
3.99218	22.1034
2.5664	18.7795
2.13867	26.1439
1.78222	18.3722
1.78222	16.3503
1.99609	20.2361
2.99414	36.7524
3.99218	35.2673
1.2832	28.8813
2.13867	18.7039
1.42578	28.8111
2.5664	26.405
2.13867	25.8695
3.49316	21.0095
3.42187	18.543
2.5664	17.4108
1.42578	16.2526
1.14062	15.8401
3.49316	22.962
2.5664	31.9819
1.78222	18.1802
2.49512	20.2277
2.49512	20.8965
6.41601	29.9454
3.99218	26.3288
2.85156	14.6916
2.99414	31.118
2.49512	18.7492
2.99414	20.2218
1.71094	15.9066
1.71094	17.6009
1.42578	18.4958
4.49121	20.7571
2.5664	16.152
1.78222	17.5297
1.71094	15.7956
2.49512	16.8959
1.71094	15.4711
1.14062	15.2447
1.42578	15.0358
0.641601	15.2643
1.42578	14.9332
2.13867	12.8993
1.78222	12.5352
4.49121	13.5584
2.13867	11.4368
2.5664	13.7398
2.5664	13.2754
3.84961	10.7415
3.49316	10.5061
2.49512	19.5531
5.70312	21.0268
2.99414	15.4469
3.49316	21.0127
1.71094	13.7417
1.06933	12.0154
1.14062	16.4138
3.84961	24.3216
6.41601	19.36
2.5664	16.0371
1.42578	25.1995
1.78222	15.3099
1.42578	15.5142
3.42187	26.2452
5.77441	16.0743
2.13867	14.3877
2.13867	11.6316
1.42578	10.6163
2.5664	17.9854
2.5664	14.3383
2.13867	16.82
2.49512	13.6211
1.14062	15.2599
2.13867	17.1772
4.5625	9.22648
3.99218	38.8994
5.77441	26.9335
4.49121	39.9537
2.99414	24.8053
4.5625	21.3456
2.13867	25.0372
2.99414	15.2123
2.13867	16.3323
2.13867	20.7905
3.49316	20.1465
3.49316	30.6528
1.78222	22.8602
2.99414	16.1391
2.99414	14.8185
2.49512	16.4674
5.70312	36.0703
2.49512	24.0262
1.78222	17.0581
1.42578	19.1274
7.69921	33.7159
3.99218	34.6039
2.85156	21.5805
4.49121	17.9525
2.49512	17.7516
1.06933	16.1389
2.13867	14.2747
1.78222	16.3339
2.5664	13.0488
3.99218	17.5393
2.99414	13.9278
1.78222	18.0606
2.5664	15.4716
1.14062	14.9138
1.42578	16.6079
3.99218	20.5586
6.41601	22.3179
3.99218	19.7269
2.13867	27.2432
3.49316	15.8554
2.99414	17.5546
6.84374	15.3513
4.99023	13.1161
2.13867	16.3067
2.13867	13.0621
2.99414	9.13133
2.99414	10.9539
2.99414	11.7381
3.49316	10.5719
2.5664	12.2541
2.5664	12.9787
3.42187	14.4765
2.99414	10.4817
2.99414	10.5281
5.77441	23.8964
2.5664	16.1009
2.85156	10.2
5.13281	19.3997
5.13281	28.5186
2.13867	13.6277
2.13867	15.5186
2.13867	11.7449
3.42187	19.2833
2.49512	15.6334
2.85156	12.8371
2.13867	10.1193
1.42578	11.2563
3.49316	11.739
11.1211	51.1731
14.8281	45.0682
3.42187	31.5213
1.78222	13.9979
1.06933	13.7579
1.78222	12.4581
2.99414	13.7604
1.71094	14.8145
2.13867	16.993
