# Supplementary material for: Direct probing of single-molecule chemiluminescent reaction dynamics under catalytic conditions in solution
Source: Nat Commun. 2023 Dec 2;14:7993. doi: 10.1038/s41467-023-43640-1 (PMC10693624; doi:10.1038/s41467-023-43640-1)
Supplement: Supplementary file 4 — Source Data [file 41467_2023_43640_MOESM4_ESM.zip › Source Data/Fig.3/Source Date-Fig.3e.xlsx]

## Sheet: Source Date-Fig.3e
Fig.3e
		particle1	particle2	particle3
	[L-012]	TOF	TOF	TOF
	0.376841	9.76543	7.78955	4.10376
	0.628068	10.8674	7.94154	4.52174
	1.13052	13.8122	10.7154	5.45268
	1.63348	14.9141	11.1904	5.69967
	1.8842	15.0471	11.3233	6.66861
