# Supplementary material for: Direct probing of single-molecule chemiluminescent reaction dynamics under catalytic conditions in solution
Source: Nat Commun. 2023 Dec 2;14:7993. doi: 10.1038/s41467-023-43640-1 (PMC10693624; doi:10.1038/s41467-023-43640-1)
Supplement: Supplementary file 4 — Source Data [file 41467_2023_43640_MOESM4_ESM.zip › Source Data/Fig.3/Source Date-Fig.3h-k'_mapping.xlsx]

## Sheet: k_mapping
2.64152	3.16003	3.30406	3.1757	3.03806	3.53231	3.63635	3.47986	3.36797	3.74554	3.52352	4.28636	4.10404	4.41857	4.12931	4.23251	3.91203	4.03849	4.11769	3.86444	3.90077	3.76752	3.64744	3.56015	3.58128	3.35709	3.65706	2.92744	3.04585	3.30299
2.9162	3.06599	3.24933	3.50884	3.4434	3.4361	3.355	3.84633	3.81981	3.95501	3.90587	3.99028	4.45627	4.23623	4.42099	4.12986	4.36564	4.3697	4.31315	4.33187	4.40392	4.09627	3.86077	3.67899	3.614	3.43341	3.53134	3.31269	3.22923	3.38152
3.08183	3.39509	3.29653	3.51944	3.35477	3.86906	3.83408	4.00469	3.7336	4.19957	3.93654	4.31311	4.71452	4.39341	4.84834	4.64218	4.76112	4.63574	4.44982	4.20593	4.37786	4.47363	4.27751	4.06141	4.12597	3.67089	3.41436	3.7395	3.31306	3.39517
3.16565	3.11176	3.53169	3.51838	3.72935	3.84717	3.65265	4.21217	4.36998	4.52183	4.67972	5.03923	4.99472	5.13466	5.20126	5.23993	5.1486	5.3915	5.35627	4.93072	4.88487	4.47909	4.18095	4.00769	3.90762	3.85007	3.62738	3.47716	3.85075	3.31484
3.02338	3.30648	3.41371	3.93542	3.69471	3.83208	4.08934	4.2756	4.40242	5.07748	5.26473	5.40715	5.82639	5.54834	5.73306	5.88369	5.72735	5.64621	5.24165	5.43119	5.11082	4.90145	4.87035	4.32755	4.20829	4.04398	3.85853	3.80906	3.46476	3.63058
3.11864	3.62164	3.33189	3.73317	3.77588	4.25306	4.3858	4.65029	4.93574	4.82023	5.40466	5.97411	6.34638	7.01245	6.98413	6.91246	6.75811	6.71201	6.39464	6.27292	5.81138	5.21413	5.23033	4.79322	4.48667	4.60165	4.15513	3.98839	3.89395	3.61895
3.55481	3.32989	4.04814	3.75231	3.96385	4.27128	4.47085	4.76607	5.32142	6.04361	6.42756	7.1329	7.41585	8.01753	8.32537	8.13148	7.98502	7.90552	7.15736	6.59963	6.44767	6.08738	5.45685	5.35972	4.67683	4.51879	4.88229	4.19926	4.32625	3.73854
3.37072	3.51674	3.81884	4.07277	4.14464	4.41814	4.80195	5.15555	5.39476	6.56612	7.329	7.97251	9.14714	9.42049	9.40848	9.35833	9.46987	9.19378	8.66398	7.91856	6.64107	6.58531	5.9504	5.71262	5.42055	4.79199	4.65121	4.33302	4.00196	3.85814
3.53161	3.57272	3.64998	4.15752	4.25709	4.50272	5.30366	5.93785	6.44584	7.41758	8.19595	9.49941	9.94236	11.2251	10.8739	10.3307	10.6487	10.7948	9.89671	8.85803	8.37109	7.68801	7.09486	6.23356	5.68458	5.04506	4.85972	4.36972	4.29609	4.00541
3.60917	3.82785	4.10431	4.42102	4.50924	4.79287	5.14269	6.40269	7.0343	7.9087	9.28533	9.98984	11.1242	11.6727	11.6561	11.8785	12.1077	11.871	11.082	10.411	9.4954	8.62248	7.06444	6.58296	6.08255	5.43557	5.29328	4.69131	4.50813	4.33731
3.87488	3.58283	3.96401	4.268	4.50789	5.12443	5.68472	6.4392	7.99852	9.02201	9.83464	10.4615	11.1505	12.0042	12.0821	11.1969	12.6683	12.3805	12.8386	11.8934	10.5481	9.22734	8.35955	7.4831	6.56454	5.94628	5.09805	4.72471	4.3113	4.1562
3.70744	3.78709	4.14363	4.11331	4.93343	5.33874	5.97305	6.48261	8.44418	9.91091	10.6865	11.193	11.1357	11.3986	12.6321	12.093	11.5276	12.1443	12.2224	12.7151	12.3635	10.8308	9.31958	7.50396	6.78645	6.14662	5.76308	5.20739	4.80284	4.28627
3.87523	4.18947	4.19827	4.56553	4.84489	5.38748	6.44453	7.1976	8.17345	10.051	10.6784	11.2324	10.8505	11.2526	10.89	11.0229	11.132	10.591	10.4023	11.4746	12.2142	11.6515	10.5817	8.8412	7.01253	6.50164	5.29692	5.17877	4.63627	4.32818
3.69335	3.95778	4.58961	4.59658	4.83134	5.47424	6.11024	7.39441	8.82242	10.0665	10.4866	10.5371	10.2288	10.2697	10.3774	10.7508	9.46577	9.15946	9.4414	10.0184	10.7385	11.9911	11.1736	10.292	8.42439	6.86248	5.95007	5.46211	4.79442	4.61681
3.82659	3.99706	4.41547	4.50021	4.99084	5.48798	6.64319	7.6404	8.56956	9.97838	9.50028	8.73102	9.11656	9.3305	9.856	9.53551	9.00145	8.69443	8.84801	9.69533	11.0303	12.4211	11.9398	9.91091	7.97092	7.46701	6.35142	5.7638	4.8985	4.4774
3.9429	4.20435	4.36629	4.40221	5.17847	5.31061	6.45692	7.76742	8.86901	9.95332	9.10616	8.68361	7.73495	7.94631	8.68528	8.92967	8.70764	8.71005	9.13543	9.57095	10.3555	11.9818	12.2635	10.5506	8.97197	7.55972	6.61644	5.58364	4.94151	4.46456
3.75113	3.93599	4.50133	4.83753	4.75709	5.596	6.42981	7.60279	8.89181	9.54408	8.83505	8.03621	7.60737	7.49447	7.86749	8.49075	8.801	8.81662	9.58105	9.7725	11.1136	11.1997	11.3041	11.2325	9.54806	7.46781	6.61682	5.36515	4.82798	4.54988
3.73629	4.02175	4.3718	4.70311	5.3791	5.70546	6.21151	7.44807	9.00652	9.63043	8.74609	8.06965	7.45085	7.16319	7.26248	7.91129	8.73365	9.79866	10.1171	10.3663	11.2762	10.5536	10.8493	10.6142	9.05598	7.18092	6.3783	5.04829	5.03658	4.58185
3.60797	4.03804	4.2144	4.72948	5.01036	5.1074	6.31623	7.37288	8.54421	9.31578	9.6509	9.0333	8.48298	8.36406	8.48477	8.42861	9.1332	9.94853	11.5339	11.5717	12.1231	10.8119	10.2043	9.94212	8.63187	7.14861	6.33843	5.29005	5.02082	4.23681
3.39391	3.84667	3.9222	4.43699	4.7535	5.01894	6.24248	6.80845	8.08228	9.45501	10.1168	10.1687	10.2773	10.0653	9.34565	9.29754	10.3193	10.9015	11.9328	12.9195	12.6689	10.9221	10.2025	9.19162	7.74947	6.62646	5.54357	5.4667	4.66277	4.41983
3.55546	3.71988	3.80702	4.14819	4.62	5.29289	5.73166	6.44014	7.42248	8.99744	9.86848	11.3814	11.5177	11.3124	11.2559	11.0122	11.4152	11.5452	12.2905	12.6571	12.1458	10.8354	9.98758	8.049	7.49419	6.32623	5.99566	4.90571	4.76574	4.23966
3.38427	3.63846	3.90738	4.34861	4.64608	5.08365	5.53352	5.86364	6.58031	7.88304	9.15428	10.2898	11.5626	12.4358	12.5056	12.701	12.3378	12.5452	12.6095	12.2577	11.0835	9.75937	8.51931	7.55005	6.69605	5.95239	5.28016	4.47189	4.26121	4.33768
3.55244	3.65063	3.80998	4.14876	4.4367	4.73	5.2678	6.03226	6.07169	6.89655	7.74405	9.07057	10.194	11.1219	12.1221	12.242	11.7913	11.9364	11.0344	10.8837	10.0076	8.52745	7.45872	6.65343	5.9906	5.20534	4.75094	4.63974	4.4334	4.08468
3.54635	3.67795	3.54002	4.08466	4.14717	4.60791	4.88134	5.4376	5.53549	6.11731	6.78541	7.26277	8.45951	9.18029	9.75233	10.2449	9.40124	10.1315	9.10872	8.61317	8.06755	7.37691	6.21386	6.16335	5.49773	4.92984	4.85535	4.23439	4.00572	3.67037
3.34331	3.40613	3.49104	4.04132	3.90372	4.6465	4.54953	4.93011	5.25148	5.65007	6.12211	6.65092	7.39454	7.98145	7.98106	8.25965	8.21761	8.7692	7.95005	7.52044	7.04261	6.53045	5.79248	5.27337	5.081	4.60284	4.43212	4.24201	3.71115	3.67642
2.96156	3.5095	3.44012	3.47046	3.90417	4.07285	4.25891	4.44944	4.76062	5.29239	5.48424	6.12888	6.09774	6.34939	6.73952	6.8653	6.71654	6.72083	7.09164	6.44479	6.18927	5.8899	5.53011	5.3234	4.85135	4.37742	4.30123	3.86695	4.1893	3.6528
3.04892	3.0159	3.49164	3.4245	3.64388	3.90016	4.4849	4.78101	4.13359	4.86917	5.00046	4.98373	5.39319	5.4847	6.08088	6.13752	6.0225	6.09623	5.758	5.74718	5.58247	5.48717	5.14096	4.50339	4.62465	4.08947	4.10555	3.94311	3.61306	3.51309
3.00002	3.1175	3.41017	3.36117	3.48929	3.6617	4.04942	4.21104	4.60963	4.4531	4.79615	4.71144	4.87781	5.28564	4.98629	5.64821	5.58568	5.39654	5.18562	5.36462	4.98171	4.49547	4.44607	4.25359	4.05317	3.94781	3.82005	3.73568	3.36001	3.26764
3.02109	3.20215	3.08725	3.29814	3.5881	3.47457	3.50808	3.9	3.91683	4.22899	4.15575	4.13876	4.18684	4.72674	4.59441	4.3771	4.85808	4.74247	4.84458	4.60111	4.79615	4.19632	4.37007	4.05174	4.1189	4.18917	3.6224	3.53921	3.32429	3.3023
2.98127	3.13224	3.2628	3.18886	3.41324	3.42312	3.64554	3.60607	3.61412	4.21993	3.87012	3.98367	4.17077	4.18896	4.41573	4.66582	4.5223	4.09809	4.44329	4.06841	4.09972	4.05703	4.00014	3.83665	3.76578	3.50121	3.34261	3.29353	3.1467	3.09632
