# Supplementary material for: Direct probing of single-molecule chemiluminescent reaction dynamics under catalytic conditions in solution
Source: Nat Commun. 2023 Dec 2;14:7993. doi: 10.1038/s41467-023-43640-1 (PMC10693624; doi:10.1038/s41467-023-43640-1)
Supplement: Supplementary file 4 — Source Data [file 41467_2023_43640_MOESM4_ESM.zip › Source Data/Fig.4/Source Date-Fig.4b+4c.xlsx]

## Sheet: Source Date-Fig.4b+4c
Fig.4b
	particle1	particle2	particle3	particle4	particle5	particle6	particle7	particle8	particle9	particle10	solution
temperature	TOF	TOF	TOF	TOF	TOF	TOF	TOF	TOF	TOF	TOF	TOF
298	24.9431	15.9765	31.0411	29.1224	41.9074	28.3435	24.8481	21.5046	20.6307	26.523	4.74925
303	30.9271	17.1923	38.165	33.7007	48.9173	30.1672	27.1847	24.1262	21.5046	34.4986	8.77661
308	41.1855	19.6809	47.6065	41.0145	60.2418	33.1118	32.5609	32.9788	24.7151	49.0123	13.3549
313	52.9826	24.1642	57.5199	50.1767	75.3041	36.1893	36.4552	45.5738	27.4127	61.7782	17.5342
318	62.6141	29.8633	70.0039	56.4591	95.508	42.0784	49.4112	53.3436	31.1551	67.6557	25.9879
Fig.4c
		activation energy
	particle1	36.6564
	particle2	15.9047
	particle3	32.0505
	particle4	26.954
	particle5	34.2038
	particle6	17.2931
	particle7	28.6168
	particle8	38.9843
	particle9	26.9374
	particle10	35.4176
	solution	50.4992
