# Supplementary material for: Direct probing of single-molecule chemiluminescent reaction dynamics under catalytic conditions in solution
Source: Nat Commun. 2023 Dec 2;14:7993. doi: 10.1038/s41467-023-43640-1 (PMC10693624; doi:10.1038/s41467-023-43640-1)
Supplement: Supplementary file 4 — Source Data [file 41467_2023_43640_MOESM4_ESM.zip › Source Data/Suppl.Fig.1/Source Date-Suppl.Fig.1.xlsx]

## Sheet: Source Date-Suppl.Fig.1
Suppl.Fig.1
0.2s	Time	Photon counts		0.05s	Time	Photon counts			0.005s	Time	Photon counts		0.1s	Time	Photon counts
	0.2	14			0.05	4				0.005	2			0.1	11
	0.4	4			0.1	2				0.01	0			0.2	0
	0.6	4			0.15	2				0.015	0			0.3	6
	0.8	17			0.2	1				0.02	0			0.4	1
	1	4			0.25	0				0.025	0			0.5	1
	1.2	6			0.3	1				0.03	1			0.6	5
	1.4	2			0.35	0				0.035	0			0.7	1
	1.6	12			0.4	0				0.04	0			0.8	2
	1.8	3			0.45	2				0.045	0			0.9	1
	2	5			0.5	1				0.05	0			1	0
	2.2	2			0.55	1				0.055	0			1.1	2
	2.4	5			0.6	1				0.06	0			1.2	1
	2.6	11			0.65	1				0.065	0			1.3	0
	2.8	11			0.7	4				0.07	0			1.4	5
	3	4			0.75	1				0.075	0			1.5	1
	3.2	10			0.8	1				0.08	0			1.6	1
	3.4	4			0.85	5				0.085	0			1.7	4
	3.6	8			0.9	1				0.09	0			1.8	4
	3.8	5			0.95	1				0.095	0			1.9	6
	4	9			1	0				0.1	0			2	2
					1.05	0				0.105	0			2.1	9
					1.1	4				0.11	0			2.2	2
					1.15	2				0.115	0			2.3	3
					1.2	0				0.12	0			2.4	5
					1.25	1				0.125	0			2.5	2
					1.3	0				0.13	0			2.6	2
					1.35	2				0.135	0			2.7	3
					1.4	2				0.14	0			2.8	5
					1.45	2				0.145	0			2.9	1
					1.5	0				0.15	0			3	2
					1.55	2				0.155	0			3.1	5
					1.6	4				0.16	0			3.2	5
					1.65	2				0.165	0			3.3	3
					1.7	2				0.17	0			3.4	2
					1.75	1				0.175	0			3.5	7
					1.8	0				0.18	0			3.6	3
					1.85	0				0.185	0			3.7	3
					1.9	0				0.19	1			3.8	0
					1.95	0				0.195	0			3.9	1
					2	3				0.2	0			4	4
					2.05	0				0.205	0
					2.1	0				0.21	0
					2.15	0				0.215	0
					2.2	2				0.22	0
					2.25	1				0.225	0
					2.3	0				0.23	1
					2.35	3				0.235	1
					2.4	3				0.24	2
					2.45	0				0.245	0
					2.5	2				0.25	0
					2.55	2				0.255	0
					2.6	0				0.26	0
					2.65	2				0.265	0
					2.7	2				0.27	0
					2.75	2				0.275	0
					2.8	0				0.28	0
					2.85	2				0.285	0
					2.9	1				0.29	0
					2.95	4				0.295	0
					3	0				0.3	0
					3.05	2				0.305	0
					3.1	1				0.31	0
					3.15	2				0.315	0
					3.2	1				0.32	0
					3.25	4				0.325	0
					3.3	2				0.33	0
					3.35	1				0.335	0
					3.4	1				0.34	0
					3.45	2				0.345	0
					3.5	1				0.35	2
					3.55	0				0.355	0
					3.6	2				0.36	0
					3.65	1				0.365	0
					3.7	2				0.37	0
					3.75	1				0.375	0
					3.8	3				0.38	0
					3.85	0				0.385	0
					3.9	0				0.39	0
					3.95	1				0.395	0
					4	0				0.4	0
										0.405	0
										0.41	0
										0.415	0
										0.42	0
										0.425	0
										0.43	0
										0.435	0
										0.44	0
										0.445	0
										0.45	0
										0.455	0
										0.46	0
										0.465	0
										0.47	0
										0.475	0
										0.48	0
										0.485	0
										0.49	0
										0.495	1
										0.5	1
										0.505	0
										0.51	0
										0.515	0
										0.52	1
										0.525	0
										0.53	0
										0.535	0
										0.54	0
										0.545	0
										0.55	0
										0.555	0
										0.56	0
										0.565	0
										0.57	0
										0.575	2
										0.58	0
										0.585	0
										0.59	0
										0.595	0
										0.6	0
										0.605	0
										0.61	0
										0.615	0
										0.62	0
										0.625	0
										0.63	0
										0.635	0
										0.64	0
										0.645	0
										0.65	0
										0.655	0
										0.66	0
										0.665	0
										0.67	0
										0.675	0
										0.68	0
										0.685	0
										0.69	0
										0.695	0
										0.7	0
										0.705	0
										0.71	1
										0.715	0
										0.72	0
										0.725	0
										0.73	0
										0.735	0
										0.74	0
										0.745	0
										0.75	0
										0.755	0
										0.76	0
										0.765	0
										0.77	0
										0.775	0
										0.78	0
										0.785	0
										0.79	0
										0.795	0
										0.8	1
										0.805	0
										0.81	0
										0.815	0
										0.82	0
										0.825	3
										0.83	0
										0.835	0
										0.84	0
										0.845	0
										0.85	0
										0.855	0
										0.86	0
										0.865	0
										0.87	0
										0.875	0
										0.88	0
										0.885	0
										0.89	0
										0.895	0
										0.9	0
										0.905	0
										0.91	0
										0.915	0
										0.92	0
										0.925	0
										0.93	0
										0.935	0
										0.94	0
										0.945	0
										0.95	0
										0.955	0
										0.96	1
										0.965	0
										0.97	0
										0.975	0
										0.98	0
										0.985	0
										0.99	0
										0.995	0
										1	0
										1.005	0
										1.01	0
										1.015	0
										1.02	0
										1.025	0
										1.03	0
										1.035	0
										1.04	0
										1.045	0
										1.05	1
										1.055	0
										1.06	0
										1.065	0
										1.07	0
										1.075	0
										1.08	0
										1.085	0
										1.09	0
										1.095	0
										1.1	0
										1.105	0
										1.11	0
										1.115	0
										1.12	0
										1.125	0
										1.13	0
										1.135	0
										1.14	0
										1.145	0
										1.15	3
										1.155	0
										1.16	0
										1.165	0
										1.17	0
										1.175	0
										1.18	0
										1.185	0
										1.19	0
										1.195	0
										1.2	0
										1.205	0
										1.21	0
										1.215	0
										1.22	0
										1.225	0
										1.23	0
										1.235	0
										1.24	0
										1.245	0
										1.25	0
										1.255	0
										1.26	0
										1.265	0
										1.27	0
										1.275	0
										1.28	0
										1.285	0
										1.29	0
										1.295	0
										1.3	0
										1.305	0
										1.31	0
										1.315	0
										1.32	1
										1.325	0
										1.33	0
										1.335	1
										1.34	0
										1.345	0
										1.35	0
										1.355	0
										1.36	1
										1.365	0
										1.37	0
										1.375	0
										1.38	0
										1.385	0
										1.39	0
										1.395	0
										1.4	0
										1.405	0
										1.41	0
										1.415	0
										1.42	0
										1.425	0
										1.43	0
										1.435	0
										1.44	0
										1.445	0
										1.45	0
										1.455	0
										1.46	0
										1.465	0
										1.47	0
										1.475	0
										1.48	0
										1.485	0
										1.49	0
										1.495	0
										1.5	0
										1.505	0
										1.51	0
										1.515	0
										1.52	0
										1.525	0
										1.53	0
										1.535	0
										1.54	1
										1.545	0
										1.55	0
										1.555	0
										1.56	0
										1.565	0
										1.57	0
										1.575	0
										1.58	0
										1.585	0
										1.59	0
										1.595	0
										1.6	0
										1.605	0
										1.61	0
										1.615	0
										1.62	0
										1.625	0
										1.63	0
										1.635	0
										1.64	0
										1.645	0
										1.65	0
										1.655	0
										1.66	0
										1.665	0
										1.67	0
										1.675	0
										1.68	0
										1.685	0
										1.69	0
										1.695	0
										1.7	0
										1.705	0
										1.71	0
										1.715	1
										1.72	1
										1.725	0
										1.73	0
										1.735	0
										1.74	0
										1.745	0
										1.75	0
										1.755	0
										1.76	0
										1.765	0
										1.77	0
										1.775	0
										1.78	0
										1.785	0
										1.79	0
										1.795	0
										1.8	0
										1.805	0
										1.81	0
										1.815	0
										1.82	0
										1.825	0
										1.83	0
										1.835	0
										1.84	2
										1.845	0
										1.85	0
										1.855	0
										1.86	0
										1.865	0
										1.87	0
										1.875	0
										1.88	0
										1.885	0
										1.89	0
										1.895	0
										1.9	1
										1.905	0
										1.91	2
										1.915	0
										1.92	0
										1.925	0
										1.93	0
										1.935	0
										1.94	0
										1.945	0
										1.95	0
										1.955	0
										1.96	0
										1.965	0
										1.97	0
										1.975	0
										1.98	0
										1.985	0
										1.99	0
										1.995	0
										2	0
										2.005	0
										2.01	1
										2.015	0
										2.02	0
										2.025	0
										2.03	0
										2.035	0
										2.04	0
										2.045	0
										2.05	0
										2.055	0
										2.06	0
										2.065	0
										2.07	0
										2.075	0
										2.08	0
										2.085	0
										2.09	0
										2.095	0
										2.1	1
										2.105	0
										2.11	0
										2.115	0
										2.12	0
										2.125	0
										2.13	2
										2.135	0
										2.14	0
										2.145	0
										2.15	0
										2.155	0
										2.16	0
										2.165	0
										2.17	2
										2.175	0
										2.18	0
										2.185	0
										2.19	0
										2.195	0
										2.2	0
										2.205	0
										2.21	0
										2.215	0
										2.22	0
										2.225	0
										2.23	1
										2.235	0
										2.24	0
										2.245	0
										2.25	0
										2.255	0
										2.26	0
										2.265	0
										2.27	0
										2.275	0
										2.28	0
										2.285	0
										2.29	0
										2.295	0
										2.3	0
										2.305	0
										2.31	0
										2.315	0
										2.32	0
										2.325	0
										2.33	0
										2.335	0
										2.34	0
										2.345	1
										2.35	0
										2.355	0
										2.36	0
										2.365	0
										2.37	0
										2.375	0
										2.38	0
										2.385	0
										2.39	0
										2.395	0
										2.4	0
										2.405	0
										2.41	0
										2.415	0
										2.42	0
										2.425	0
										2.43	0
										2.435	0
										2.44	0
										2.445	0
										2.45	0
										2.455	0
										2.46	0
										2.465	1
										2.47	0
										2.475	0
										2.48	0
										2.485	1
										2.49	0
										2.495	0
										2.5	0
										2.505	0
										2.51	0
										2.515	0
										2.52	0
										2.525	0
										2.53	0
										2.535	0
										2.54	0
										2.545	0
										2.55	0
										2.555	2
										2.56	1
										2.565	0
										2.57	0
										2.575	0
										2.58	0
										2.585	0
										2.59	2
										2.595	0
										2.6	0
										2.605	0
										2.61	0
										2.615	0
										2.62	0
										2.625	0
										2.63	0
										2.635	0
										2.64	1
										2.645	0
										2.65	1
										2.655	0
										2.66	0
										2.665	0
										2.67	0
										2.675	0
										2.68	0
										2.685	0
										2.69	0
										2.695	0
										2.7	0
										2.705	0
										2.71	0
										2.715	0
										2.72	0
										2.725	0
										2.73	0
										2.735	0
										2.74	0
										2.745	0
										2.75	0
										2.755	0
										2.76	0
										2.765	0
										2.77	0
										2.775	0
										2.78	0
										2.785	1
										2.79	0
										2.795	0
										2.8	0
										2.805	0
										2.81	0
										2.815	0
										2.82	0
										2.825	0
										2.83	0
										2.835	0
										2.84	0
										2.845	0
										2.85	0
										2.855	0
										2.86	0
										2.865	0
										2.87	0
										2.875	0
										2.88	0
										2.885	0
										2.89	0
										2.895	0
										2.9	0
										2.905	0
										2.91	0
										2.915	0
										2.92	1
										2.925	0
										2.93	0
										2.935	1
										2.94	0
										2.945	0
										2.95	0
										2.955	0
										2.96	0
										2.965	0
										2.97	0
										2.975	0
										2.98	0
										2.985	1
										2.99	0
										2.995	0
										3	0
										3.005	0
										3.01	0
										3.015	0
										3.02	0
										3.025	0
										3.03	0
										3.035	0
										3.04	0
										3.045	0
										3.05	0
										3.055	0
										3.06	2
										3.065	0
										3.07	0
										3.075	0
										3.08	2
										3.085	0
										3.09	0
										3.095	0
										3.1	0
										3.105	0
										3.11	1
										3.115	0
										3.12	0
										3.125	0
										3.13	0
										3.135	0
										3.14	0
										3.145	0
										3.15	1
										3.155	0
										3.16	0
										3.165	0
										3.17	0
										3.175	0
										3.18	0
										3.185	1
										3.19	0
										3.195	2
										3.2	0
										3.205	0
										3.21	0
										3.215	0
										3.22	0
										3.225	1
										3.23	0
										3.235	0
										3.24	0
										3.245	0
										3.25	0
										3.255	0
										3.26	0
										3.265	0
										3.27	0
										3.275	0
										3.28	0
										3.285	0
										3.29	0
										3.295	0
										3.3	0
										3.305	0
										3.31	0
										3.315	0
										3.32	0
										3.325	0
										3.33	0
										3.335	0
										3.34	0
										3.345	0
										3.35	0
										3.355	0
										3.36	0
										3.365	1
										3.37	0
										3.375	0
										3.38	0
										3.385	0
										3.39	1
										3.395	0
										3.4	0
										3.405	0
										3.41	0
										3.415	1
										3.42	0
										3.425	1
										3.43	0
										3.435	0
										3.44	0
										3.445	0
										3.45	0
										3.455	0
										3.46	0
										3.465	0
										3.47	0
										3.475	0
										3.48	1
										3.485	1
										3.49	0
										3.495	0
										3.5	0
										3.505	0
										3.51	0
										3.515	0
										3.52	0
										3.525	0
										3.53	0
										3.535	0
										3.54	0
										3.545	0
										3.55	0
										3.555	0
										3.56	1
										3.565	0
										3.57	0
										3.575	0
										3.58	0
										3.585	0
										3.59	0
										3.595	0
										3.6	0
										3.605	0
										3.61	0
										3.615	0
										3.62	0
										3.625	0
										3.63	0
										3.635	0
										3.64	0
										3.645	0
										3.65	0
										3.655	0
										3.66	0
										3.665	0
										3.67	0
										3.675	1
										3.68	0
										3.685	0
										3.69	0
										3.695	0
										3.7	0
										3.705	0
										3.71	0
										3.715	0
										3.72	1
										3.725	0
										3.73	0
										3.735	0
										3.74	0
										3.745	1
										3.75	0
										3.755	0
										3.76	0
										3.765	0
										3.77	0
										3.775	0
										3.78	0
										3.785	0
										3.79	0
										3.795	0
										3.8	0
										3.805	0
										3.81	0
										3.815	0
										3.82	0
										3.825	0
										3.83	0
										3.835	0
										3.84	1
										3.845	0
										3.85	0
										3.855	0
										3.86	0
										3.865	0
										3.87	0
										3.875	0
										3.88	1
										3.885	0
										3.89	0
										3.895	1
										3.9	0
										3.905	0
										3.91	0
										3.915	0
										3.92	0
										3.925	0
										3.93	0
										3.935	0
										3.94	2
										3.945	0
										3.95	0
										3.955	0
										3.96	0
										3.965	0
										3.97	0
										3.975	0
										3.98	0
										3.985	0
										3.99	0
										3.995	0
										4	0
