# Supplementary material for: Direct probing of single-molecule chemiluminescent reaction dynamics under catalytic conditions in solution
Source: Nat Commun. 2023 Dec 2;14:7993. doi: 10.1038/s41467-023-43640-1 (PMC10693624; doi:10.1038/s41467-023-43640-1)
Supplement: Supplementary file 4 — Source Data [file 41467_2023_43640_MOESM4_ESM.zip › Source Data/Suppl.Fig.11/Source Date-Suppl.Fig.11b-c.xlsx]

## Sheet: Source Date-Suppl.Fig.11b-c
Suppl.Fig.11b+c
frame	time	HRP-1	HRP-2	background
0	0	469	502	478
1	0.005	441	472	510
2	0.01	504	477	504
3	0.015	483	491	479
4	0.02	477	493	484
5	0.025	495	486	509
6	0.03	490	460	494
7	0.035	498	474	483
8	0.04	514	461	497
9	0.045	484	471	483
10	0.05	459	477	460
11	0.055	505	470	497
12	0.06	475	494	467
13	0.065	482	481	471
14	0.07	507	509	483
15	0.075	505	497	468
16	0.08	496	462	497
17	0.085	502	479	490
18	0.09	503	484	508
19	0.095	487	470	500
20	0.1	472	493	477
21	0.105	491	478	474
22	0.11	643	497	507
23	0.115	475	486	494
24	0.12	480	509	495
25	0.125	479	493	501
26	0.13	516	490	500
27	0.135	509	480	489
28	0.14	514	469	472
29	0.145	485	499	489
30	0.15	525	453	495
31	0.155	485	469	493
32	0.16	473	463	485
33	0.165	504	489	487
34	0.17	476	482	470
35	0.175	460	491	511
36	0.18	469	472	484
37	0.185	475	496	453
38	0.19	467	495	475
39	0.195	510	478	477
40	0.2	488	484	500
41	0.205	479	498	495
42	0.21	477	471	507
43	0.215	483	454	524
44	0.22	505	507	530
45	0.225	489	494	507
46	0.23	482	495	481
47	0.235	477	477	498
48	0.24	504	475	484
49	0.245	500	503	488
50	0.25	491	524	485
51	0.255	511	479	484
52	0.26	477	478	475
53	0.265	546	458	494
54	0.27	489	470	472
55	0.275	516	458	493
56	0.28	495	478	499
57	0.285	485	453	491
58	0.29	516	506	436
59	0.295	500	484	497
60	0.3	473	488	499
61	0.305	510	469	488
62	0.31	473	477	498
63	0.315	502	500	477
64	0.32	482	485	467
65	0.325	483	474	481
66	0.33	509	477	490
67	0.335	474	461	524
68	0.34	506	476	514
69	0.345	496	501	482
70	0.35	499	455	520
71	0.355	493	461	464
72	0.36	483	508	503
73	0.365	524	482	485
74	0.37	508	499	500
75	0.375	504	490	505
76	0.38	493	507	452
77	0.385	486	454	504
78	0.39	512	493	491
79	0.395	510	471	486
80	0.4	500	494	511
81	0.405	492	450	460
82	0.41	455	486	471
83	0.415	473	497	486
84	0.42	497	487	469
85	0.425	505	552	487
86	0.43	497	498	513
87	0.435	458	496	480
88	0.44	478	473	509
89	0.445	493	482	483
90	0.45	498	498	470
91	0.455	512	522	488
92	0.46	490	453	487
93	0.465	495	483	466
94	0.47	481	462	488
95	0.475	490	463	512
96	0.48	491	493	503
97	0.485	531	500	473
98	0.49	463	500	491
99	0.495	491	504	516
100	0.5	456	511	474
101	0.505	503	489	464
102	0.51	492	489	476
103	0.515	636	484	492
104	0.52	483	468	491
105	0.525	577	478	488
106	0.53	482	491	505
107	0.535	457	472	465
108	0.54	488	500	499
109	0.545	465	479	509
110	0.55	498	474	497
111	0.555	483	472	504
112	0.56	471	500	486
113	0.565	490	475	474
114	0.57	439	471	520
115	0.575	476	468	506
116	0.58	488	505	509
117	0.585	476	475	490
118	0.59	498	486	517
119	0.595	548	470	465
120	0.6	469	484	466
121	0.605	488	460	499
122	0.61	468	499	496
123	0.615	450	460	502
124	0.62	507	483	469
125	0.625	484	489	493
126	0.63	494	457	476
127	0.635	513	475	478
128	0.64	513	469	493
129	0.645	466	456	490
130	0.65	491	473	511
131	0.655	496	512	485
132	0.66	472	464	483
133	0.665	485	475	484
134	0.67	507	498	491
135	0.675	475	471	479
136	0.68	479	477	523
137	0.685	502	463	473
138	0.69	499	487	483
139	0.695	496	466	508
140	0.7	514	476	487
141	0.705	503	504	513
142	0.71	484	455	477
143	0.715	482	489	495
144	0.72	474	481	513
145	0.725	483	499	492
146	0.73	487	492	490
147	0.735	483	490	477
148	0.74	504	498	476
149	0.745	476	513	462
150	0.75	480	495	470
151	0.755	516	467	490
152	0.76	493	487	476
153	0.765	493	476	481
154	0.77	452	505	489
155	0.775	502	478	480
156	0.78	497	470	500
157	0.785	497	530	470
158	0.79	461	497	473
159	0.795	488	511	486
160	0.8	494	494	488
161	0.805	483	501	473
162	0.81	493	496	477
163	0.815	479	484	490
164	0.82	503	485	492
165	0.825	491	498	509
166	0.83	504	458	500
167	0.835	508	471	466
168	0.84	519	493	476
169	0.845	461	475	482
170	0.85	491	467	505
171	0.855	480	459	491
172	0.86	500	486	501
173	0.865	507	487	499
174	0.87	508	459	514
175	0.875	470	474	488
176	0.88	484	494	487
177	0.885	516	483	474
178	0.89	491	481	501
179	0.895	476	471	476
180	0.9	491	486	481
181	0.905	477	488	516
182	0.91	484	500	501
183	0.915	493	487	494
184	0.92	459	471	514
185	0.925	484	489	485
186	0.93	499	468	480
187	0.935	490	508	474
188	0.94	496	478	478
189	0.945	482	477	515
190	0.95	482	512	446
191	0.955	481	485	490
192	0.96	474	522	477
193	0.965	487	496	478
194	0.97	494	481	506
195	0.975	508	454	477
196	0.98	481	485	491
197	0.985	474	502	474
198	0.99	488	481	475
199	0.995	490	483	471
200	1	463	488	458
201	1.005	491	511	456
202	1.01	475	482	488
203	1.015	510	495	499
204	1.02	507	499	479
205	1.025	488	504	483
206	1.03	508	475	486
207	1.035	496	498	473
208	1.04	494	495	487
209	1.045	516	446	504
210	1.05	473	492	495
211	1.055	480	474	489
212	1.06	511	498	482
213	1.065	494	520	492
214	1.07	523	483	460
215	1.075	485	501	478
216	1.08	467	486	469
217	1.085	499	481	500
218	1.09	676	482	496
219	1.095	492	504	459
220	1.1	492	520	474
221	1.105	503	500	504
222	1.11	472	536	480
223	1.115	497	498	508
224	1.12	493	519	490
225	1.125	494	466	506
226	1.13	488	471	465
227	1.135	474	464	487
228	1.14	502	496	502
229	1.145	495	457	468
230	1.15	504	519	491
231	1.155	494	486	506
232	1.16	499	486	502
233	1.165	485	499	482
234	1.17	490	463	456
235	1.175	460	509	502
236	1.18	483	480	460
237	1.185	504	547	473
238	1.19	502	481	492
239	1.195	462	479	484
240	1.2	470	489	478
241	1.205	484	480	455
242	1.21	457	485	468
243	1.215	477	494	484
244	1.22	493	515	483
245	1.225	476	492	506
246	1.23	481	473	470
247	1.235	505	512	494
248	1.24	482	472	486
249	1.245	481	476	476
250	1.25	485	463	473
251	1.255	602	483	486
252	1.26	478	484	474
253	1.265	493	480	493
254	1.27	475	479	510
255	1.275	496	478	493
256	1.28	467	485	508
257	1.285	479	499	474
258	1.29	491	477	474
259	1.295	481	485	440
260	1.3	493	474	495
261	1.305	514	459	470
262	1.31	475	516	484
263	1.315	493	481	488
264	1.32	469	516	460
265	1.325	448	496	470
266	1.33	501	472	467
267	1.335	492	481	489
268	1.34	482	478	474
269	1.345	486	532	485
270	1.35	512	512	494
271	1.355	495	478	474
272	1.36	499	487	470
273	1.365	465	518	461
274	1.37	481	475	478
275	1.375	492	487	480
276	1.38	612	473	471
277	1.385	472	482	483
278	1.39	470	484	488
279	1.395	501	469	517
280	1.4	480	482	494
281	1.405	481	473	504
282	1.41	455	499	499
283	1.415	483	481	487
284	1.42	496	467	483
285	1.425	481	492	466
286	1.43	539	486	498
287	1.435	485	475	521
288	1.44	506	468	485
289	1.445	512	471	506
290	1.45	499	483	487
291	1.455	473	486	486
292	1.46	484	471	503
293	1.465	493	485	482
294	1.47	517	536	491
295	1.475	519	500	491
296	1.48	489	468	482
297	1.485	496	513	492
298	1.49	463	482	481
299	1.495	473	486	471
300	1.5	494	486	515
301	1.505	461	495	491
302	1.51	474	479	481
303	1.515	458	501	462
304	1.52	487	497	488
305	1.525	468	480	468
306	1.53	506	493	490
307	1.535	485	472	486
308	1.54	482	481	477
309	1.545	501	485	507
310	1.55	491	517	473
311	1.555	507	492	490
312	1.56	489	470	495
313	1.565	502	593	520
314	1.57	514	489	504
315	1.575	510	448	492
316	1.58	747	466	495
317	1.585	480	479	505
318	1.59	519	557	500
319	1.595	512	490	492
320	1.6	467	487	502
321	1.605	520	476	463
322	1.61	483	490	483
323	1.615	475	466	514
324	1.62	449	486	475
325	1.625	486	466	472
326	1.63	504	484	476
327	1.635	483	475	528
328	1.64	450	464	471
329	1.645	511	469	487
330	1.65	503	453	488
331	1.655	514	470	501
332	1.66	481	481	504
333	1.665	490	479	469
334	1.67	467	487	459
335	1.675	497	483	471
336	1.68	479	514	496
337	1.685	480	487	482
338	1.69	476	489	470
339	1.695	468	481	480
340	1.7	498	457	482
341	1.705	512	505	482
342	1.71	502	488	486
343	1.715	506	491	475
344	1.72	531	470	465
345	1.725	486	482	488
346	1.73	479	492	486
347	1.735	479	469	494
348	1.74	500	468	518
349	1.745	567	462	485
350	1.75	496	473	488
351	1.755	489	486	488
352	1.76	503	458	482
353	1.765	491	481	514
354	1.77	488	477	486
355	1.775	509	460	516
356	1.78	500	475	484
357	1.785	499	484	507
358	1.79	500	460	470
359	1.795	493	500	488
360	1.8	466	484	487
361	1.805	486	521	494
362	1.81	508	477	486
363	1.815	496	478	490
364	1.82	495	462	460
365	1.825	453	458	495
366	1.83	474	489	502
367	1.835	496	458	471
368	1.84	468	472	458
369	1.845	494	470	496
370	1.85	502	490	465
371	1.855	507	470	510
372	1.86	505	463	493
373	1.865	455	492	482
374	1.87	475	485	474
375	1.875	491	529	496
376	1.88	482	484	501
377	1.885	501	514	479
378	1.89	484	454	487
379	1.895	490	486	478
380	1.9	469	474	481
381	1.905	488	500	477
382	1.91	494	501	525
383	1.915	485	482	485
384	1.92	482	489	491
385	1.925	500	462	510
386	1.93	450	485	470
387	1.935	494	514	494
388	1.94	464	468	489
389	1.945	487	480	508
390	1.95	482	494	493
391	1.955	485	483	504
392	1.96	478	482	461
393	1.965	459	494	456
394	1.97	467	474	498
395	1.975	485	482	505
396	1.98	471	470	484
397	1.985	476	483	482
398	1.99	479	479	466
399	1.995	502	491	517
400	2	495	504	502
401	2.005	485	502	489
402	2.01	478	482	516
403	2.015	483	472	455
404	2.02	527	514	480
405	2.025	479	469	484
406	2.03	502	485	497
407	2.035	489	464	491
408	2.04	493	485	525
409	2.045	489	518	495
410	2.05	593	504	502
411	2.055	478	512	511
412	2.06	496	473	488
413	2.065	549	503	481
414	2.07	490	497	502
415	2.075	495	469	501
416	2.08	478	486	486
417	2.085	469	508	484
418	2.09	471	498	486
419	2.095	475	496	482
420	2.1	468	486	485
421	2.105	466	498	500
422	2.11	481	482	462
423	2.115	472	459	481
424	2.12	500	458	490
425	2.125	458	479	458
426	2.13	518	495	495
427	2.135	491	469	489
428	2.14	466	466	479
429	2.145	494	480	472
430	2.15	457	490	488
431	2.155	521	469	497
432	2.16	509	503	473
433	2.165	488	498	491
434	2.17	585	484	460
435	2.175	481	467	496
436	2.18	501	466	483
437	2.185	497	523	448
438	2.19	496	494	505
439	2.195	502	615	446
440	2.2	506	502	485
441	2.205	496	481	469
442	2.21	486	455	505
443	2.215	483	469	496
444	2.22	474	464	484
445	2.225	516	486	463
446	2.23	493	483	477
447	2.235	510	468	484
448	2.24	478	475	509
449	2.245	480	468	499
450	2.25	499	491	497
451	2.255	495	463	501
452	2.26	509	484	502
453	2.265	500	476	488
454	2.27	507	493	499
455	2.275	479	480	482
456	2.28	494	470	505
457	2.285	461	468	488
458	2.29	470	443	469
459	2.295	480	480	503
460	2.3	484	506	496
461	2.305	477	482	499
462	2.31	470	501	474
463	2.315	507	482	496
464	2.32	490	499	476
465	2.325	461	487	483
466	2.33	470	503	492
467	2.335	478	481	506
468	2.34	477	476	511
469	2.345	496	460	490
470	2.35	516	468	475
471	2.355	494	483	505
472	2.36	488	472	508
473	2.365	488	479	483
474	2.37	491	490	491
475	2.375	512	487	504
476	2.38	496	499	505
477	2.385	493	489	472
478	2.39	487	477	496
479	2.395	467	500	491
480	2.4	499	497	513
481	2.405	492	484	475
482	2.41	478	497	510
483	2.415	491	479	489
484	2.42	533	474	492
485	2.425	472	503	490
486	2.43	469	473	494
487	2.435	504	481	497
488	2.44	499	496	500
489	2.445	504	480	454
490	2.45	500	489	501
491	2.455	483	465	505
492	2.46	495	469	491
493	2.465	495	477	446
494	2.47	471	468	490
495	2.475	481	491	514
496	2.48	470	473	489
497	2.485	487	514	480
498	2.49	488	494	469
499	2.495	490	494	488
500	2.5	481	475	460
501	2.505	505	494	505
502	2.51	514	487	499
503	2.515	510	456	485
504	2.52	496	461	484
505	2.525	497	464	511
506	2.53	487	464	487
507	2.535	497	474	517
508	2.54	498	487	482
509	2.545	502	462	506
510	2.55	521	495	487
511	2.555	456	450	492
512	2.56	466	485	461
513	2.565	491	489	489
514	2.57	486	497	490
515	2.575	510	489	475
516	2.58	494	506	486
517	2.585	480	476	502
518	2.59	514	476	502
519	2.595	466	506	502
520	2.6	509	476	495
521	2.605	474	482	516
522	2.61	484	449	477
523	2.615	492	473	488
524	2.62	458	475	472
525	2.625	528	484	498
526	2.63	480	482	484
527	2.635	513	484	490
528	2.64	494	464	470
529	2.645	496	471	490
530	2.65	485	490	497
531	2.655	481	480	490
532	2.66	492	465	471
533	2.665	489	483	491
534	2.67	496	467	499
535	2.675	506	470	476
536	2.68	495	468	456
537	2.685	584	512	485
538	2.69	479	450	540
539	2.695	487	451	507
540	2.7	474	452	451
541	2.705	492	474	488
542	2.71	495	498	502
543	2.715	510	466	502
544	2.72	483	497	482
545	2.725	486	488	481
546	2.73	484	465	485
547	2.735	466	491	492
548	2.74	500	475	479
549	2.745	463	453	467
550	2.75	489	487	494
551	2.755	497	467	486
552	2.76	517	485	478
553	2.765	494	479	525
554	2.77	487	530	484
555	2.775	488	482	484
556	2.78	493	486	498
557	2.785	485	468	483
558	2.79	465	692	478
559	2.795	482	506	465
560	2.8	487	465	484
561	2.805	470	494	488
562	2.81	483	498	498
563	2.815	508	494	501
564	2.82	507	487	505
565	2.825	473	484	490
566	2.83	459	501	456
567	2.835	474	484	484
568	2.84	479	485	478
569	2.845	496	462	492
570	2.85	485	481	500
571	2.855	521	496	478
572	2.86	494	493	516
573	2.865	493	465	498
574	2.87	488	554	462
575	2.875	477	489	475
576	2.88	487	481	470
577	2.885	478	487	480
578	2.89	505	456	463
579	2.895	465	499	476
580	2.9	492	468	476
581	2.905	509	509	500
582	2.91	486	491	487
583	2.915	489	485	463
584	2.92	557	471	510
585	2.925	455	463	481
586	2.93	476	507	494
587	2.935	501	456	503
588	2.94	483	512	471
589	2.945	475	492	472
590	2.95	489	474	497
591	2.955	478	465	474
592	2.96	485	489	486
593	2.965	496	475	484
594	2.97	496	478	476
595	2.975	504	479	476
596	2.98	488	482	444
597	2.985	507	455	466
598	2.99	492	472	487
599	2.995	499	474	493
600	3	444	490	507
601	3.005	456	484	518
602	3.01	494	473	478
603	3.015	501	665	532
604	3.02	487	489	501
605	3.025	504	513	489
606	3.03	478	488	453
607	3.035	510	473	502
608	3.04	455	491	480
609	3.045	456	479	466
610	3.05	483	807	504
611	3.055	465	487	478
612	3.06	481	482	458
613	3.065	533	487	505
614	3.07	488	503	497
615	3.075	472	480	503
616	3.08	463	483	482
617	3.085	508	474	508
618	3.09	467	492	484
619	3.095	497	466	482
620	3.1	500	598	493
621	3.105	450	500	506
622	3.11	485	494	492
623	3.115	492	493	512
624	3.12	493	477	482
625	3.125	482	459	488
626	3.13	481	485	484
627	3.135	534	503	506
628	3.14	511	476	486
629	3.145	492	474	496
630	3.15	501	484	469
631	3.155	490	459	494
632	3.16	481	475	463
633	3.165	511	468	529
634	3.17	503	485	480
635	3.175	483	495	459
636	3.18	501	480	473
637	3.185	485	490	489
638	3.19	501	513	509
639	3.195	499	503	482
640	3.2	509	492	473
641	3.205	490	511	506
642	3.21	492	476	479
643	3.215	493	514	490
644	3.22	479	500	479
645	3.225	482	485	494
646	3.23	478	469	474
647	3.235	460	499	492
648	3.24	508	481	484
649	3.245	512	494	471
650	3.25	494	474	473
651	3.255	490	507	500
652	3.26	471	484	466
653	3.265	483	462	495
654	3.27	471	502	472
655	3.275	510	490	488
656	3.28	479	481	471
657	3.285	472	467	491
658	3.29	462	469	506
659	3.295	480	474	496
660	3.3	460	507	519
661	3.305	498	498	518
662	3.31	492	474	479
663	3.315	494	455	484
664	3.32	469	481	473
665	3.325	477	473	497
666	3.33	487	473	520
667	3.335	506	474	444
668	3.34	489	481	477
669	3.345	633	517	479
670	3.35	478	501	504
671	3.355	657	491	477
672	3.36	492	481	484
673	3.365	499	509	488
674	3.37	475	621	485
675	3.375	504	455	497
676	3.38	488	468	465
677	3.385	481	481	488
678	3.39	508	458	480
679	3.395	507	472	460
680	3.4	479	458	497
681	3.405	505	484	499
682	3.41	508	519	481
683	3.415	483	492	495
684	3.42	494	507	501
685	3.425	498	515	458
686	3.43	577	469	453
687	3.435	483	494	495
688	3.44	488	476	482
689	3.445	482	486	468
690	3.45	484	477	459
691	3.455	485	487	452
692	3.46	486	503	501
693	3.465	506	456	501
694	3.47	496	486	493
695	3.475	487	474	474
696	3.48	504	474	494
697	3.485	486	506	476
698	3.49	459	455	488
699	3.495	513	482	470
700	3.5	475	461	508
701	3.505	501	474	455
702	3.51	474	481	484
703	3.515	504	461	471
704	3.52	470	446	496
705	3.525	528	459	472
706	3.53	522	482	454
707	3.535	470	500	494
708	3.54	503	489	503
709	3.545	477	567	476
710	3.55	525	480	478
711	3.555	485	502	490
712	3.56	511	465	486
713	3.565	466	477	489
714	3.57	493	481	490
715	3.575	494	464	459
716	3.58	506	505	497
717	3.585	470	500	491
718	3.59	460	468	491
719	3.595	505	508	494
720	3.6	503	508	477
721	3.605	509	524	494
722	3.61	513	492	476
723	3.615	484	490	494
724	3.62	489	482	492
725	3.625	488	490	467
726	3.63	640	482	484
727	3.635	499	457	491
728	3.64	531	493	470
729	3.645	487	520	491
730	3.65	490	491	479
731	3.655	506	500	471
732	3.66	489	475	488
733	3.665	486	496	496
734	3.67	489	468	516
735	3.675	455	477	500
736	3.68	491	485	489
737	3.685	489	487	504
738	3.69	475	489	469
739	3.695	469	489	485
740	3.7	461	477	470
741	3.705	488	483	518
742	3.71	492	473	518
743	3.715	492	479	476
744	3.72	464	492	488
745	3.725	516	496	479
746	3.73	505	492	474
747	3.735	483	488	501
748	3.74	526	502	474
749	3.745	465	464	492
750	3.75	498	473	488
751	3.755	498	477	469
752	3.76	462	488	505
753	3.765	496	497	490
754	3.77	481	470	485
755	3.775	492	473	501
756	3.78	496	484	490
757	3.785	488	488	488
758	3.79	481	480	500
759	3.795	489	502	496
760	3.8	491	471	495
761	3.805	479	484	479
762	3.81	447	474	505
763	3.815	503	489	471
764	3.82	505	470	469
765	3.825	475	490	486
766	3.83	502	476	476
767	3.835	488	471	483
768	3.84	472	489	502
769	3.845	467	466	468
770	3.85	475	511	453
771	3.855	492	500	491
772	3.86	509	490	500
773	3.865	476	473	515
774	3.87	497	501	508
775	3.875	479	445	492
776	3.88	480	514	483
777	3.885	475	491	489
778	3.89	489	463	481
779	3.895	474	510	486
780	3.9	514	462	489
781	3.905	479	486	473
782	3.91	499	462	492
783	3.915	495	489	482
784	3.92	479	469	472
785	3.925	501	491	496
786	3.93	492	474	470
787	3.935	456	461	496
788	3.94	525	489	471
789	3.945	473	457	477
790	3.95	466	501	462
791	3.955	472	495	464
792	3.96	566	499	488
793	3.965	756	459	519
794	3.97	490	487	497
795	3.975	499	495	486
796	3.98	484	503	497
797	3.985	506	470	469
798	3.99	488	485	478
799	3.995	496	513	459
800	4	487	479	490
801	4.005	490	482	486
802	4.01	516	473	485
803	4.015	487	507	476
804	4.02	460	472	477
805	4.025	517	463	511
806	4.03	491	498	497
807	4.035	476	471	485
808	4.04	498	492	482
809	4.045	455	447	485
810	4.05	496	490	473
811	4.055	502	496	485
812	4.06	507	510	521
813	4.065	461	495	492
814	4.07	493	478	537
815	4.075	495	504	492
816	4.08	489	509	482
817	4.085	493	475	467
818	4.09	480	473	483
819	4.095	497	488	495
820	4.1	482	478	487
821	4.105	491	478	488
822	4.11	517	500	514
823	4.115	515	478	489
824	4.12	505	501	459
825	4.125	515	486	451
826	4.13	506	493	482
827	4.135	484	483	484
828	4.14	465	512	522
829	4.145	480	486	492
830	4.15	614	489	506
831	4.155	493	472	476
832	4.16	476	478	494
833	4.165	478	471	471
834	4.17	508	487	495
835	4.175	511	473	492
836	4.18	478	462	504
837	4.185	489	463	473
838	4.19	495	496	493
839	4.195	481	477	489
840	4.2	484	496	484
841	4.205	488	455	519
842	4.21	487	472	497
843	4.215	471	461	474
844	4.22	479	462	483
845	4.225	508	494	485
846	4.23	502	491	479
847	4.235	492	480	473
848	4.24	501	491	475
849	4.245	468	482	491
850	4.25	502	463	482
851	4.255	505	509	506
852	4.26	491	485	488
853	4.265	479	478	449
854	4.27	474	496	460
855	4.275	492	482	496
856	4.28	491	472	486
857	4.285	494	508	470
858	4.29	496	455	473
859	4.295	524	473	470
860	4.3	461	481	487
861	4.305	499	475	506
862	4.31	507	480	478
863	4.315	506	510	511
864	4.32	501	467	492
865	4.325	498	493	496
866	4.33	501	479	498
867	4.335	474	501	502
868	4.34	468	502	468
869	4.345	494	483	522
870	4.35	480	487	496
871	4.355	487	488	479
872	4.36	461	465	506
873	4.365	449	502	487
874	4.37	485	469	466
875	4.375	483	491	465
876	4.38	484	479	507
877	4.385	480	483	489
878	4.39	499	495	495
879	4.395	497	469	511
880	4.4	481	486	482
881	4.405	471	490	473
882	4.41	485	494	485
883	4.415	495	478	483
884	4.42	497	510	476
885	4.425	491	506	473
886	4.43	498	474	508
887	4.435	508	518	491
888	4.44	482	496	484
889	4.445	523	482	509
890	4.45	483	482	462
891	4.455	489	491	482
892	4.46	496	484	505
893	4.465	475	469	462
894	4.47	467	485	465
895	4.475	482	483	486
896	4.48	499	488	506
897	4.485	477	476	533
898	4.49	449	492	496
899	4.495	515	494	477
900	4.5	503	476	477
901	4.505	467	489	473
902	4.51	483	486	476
903	4.515	472	479	471
904	4.52	473	476	480
905	4.525	497	500	478
906	4.53	483	484	481
907	4.535	476	508	553
908	4.54	494	475	495
909	4.545	504	504	486
910	4.55	488	495	507
911	4.555	492	473	467
912	4.56	478	471	477
913	4.565	494	477	496
914	4.57	476	463	485
915	4.575	482	449	490
916	4.58	495	505	486
917	4.585	487	484	494
918	4.59	492	473	506
919	4.595	461	467	496
920	4.6	491	476	488
921	4.605	494	475	501
922	4.61	483	466	493
923	4.615	483	496	476
924	4.62	468	475	489
925	4.625	497	474	459
926	4.63	456	479	491
927	4.635	462	510	471
928	4.64	495	497	529
929	4.645	499	478	493
930	4.65	511	488	486
931	4.655	478	488	497
932	4.66	484	491	493
933	4.665	510	472	500
934	4.67	482	486	492
935	4.675	492	449	481
936	4.68	501	475	479
937	4.685	483	491	515
938	4.69	475	470	480
939	4.695	487	523	505
940	4.7	505	474	484
941	4.705	479	498	467
942	4.71	484	495	509
943	4.715	479	512	502
944	4.72	482	487	475
945	4.725	485	477	495
946	4.73	486	501	483
947	4.735	495	487	504
948	4.74	491	491	470
949	4.745	497	465	510
950	4.75	496	472	489
951	4.755	465	492	464
952	4.76	497	487	497
953	4.765	487	477	486
954	4.77	502	483	487
955	4.775	507	473	462
956	4.78	463	458	487
957	4.785	473	486	517
958	4.79	488	510	474
959	4.795	483	518	486
960	4.8	498	474	478
961	4.805	528	487	481
962	4.81	473	476	490
963	4.815	479	488	477
964	4.82	492	509	474
965	4.825	481	513	482
966	4.83	466	498	493
967	4.835	495	497	482
968	4.84	501	486	511
969	4.845	510	501	472
970	4.85	485	489	491
971	4.855	488	491	468
972	4.86	491	483	462
973	4.865	475	474	480
974	4.87	498	464	466
975	4.875	487	489	460
976	4.88	484	470	498
977	4.885	482	485	491
978	4.89	478	460	495
979	4.895	522	481	495
980	4.9	490	497	507
981	4.905	469	486	468
982	4.91	501	485	520
983	4.915	525	476	482
984	4.92	469	439	497
985	4.925	485	474	505
986	4.93	495	515	469
987	4.935	485	492	474
988	4.94	482	482	451
989	4.945	490	479	503
990	4.95	481	483	482
991	4.955	475	479	489
992	4.96	486	487	493
993	4.965	484	495	482
994	4.97	491	501	485
995	4.975	493	482	502
996	4.98	505	485	506
997	4.985	506	479	498
998	4.99	476	482	470
999	4.995	504	488	510
1000	5	478	475	488
1001	5.005	482	470	481
1002	5.01	482	499	494
1003	5.015	486	471	482
1004	5.02	480	491	497
1005	5.025	491	475	448
1006	5.03	495	497	488
1007	5.035	480	497	501
1008	5.04	474	490	485
1009	5.045	499	493	480
1010	5.05	490	478	516
1011	5.055	491	466	456
1012	5.06	470	469	475
1013	5.065	472	498	499
1014	5.07	491	473	494
1015	5.075	496	478	503
1016	5.08	477	472	495
1017	5.085	510	486	516
1018	5.09	499	500	479
1019	5.095	521	470	478
1020	5.1	706	492	460
1021	5.105	467	490	476
1022	5.11	465	505	487
1023	5.115	492	488	493
1024	5.12	465	462	533
1025	5.125	494	478	476
1026	5.13	479	488	478
1027	5.135	475	481	482
1028	5.14	515	505	488
1029	5.145	503	477	505
1030	5.15	480	501	516
1031	5.155	505	476	475
1032	5.16	490	504	483
1033	5.165	500	508	479
1034	5.17	483	483	496
1035	5.175	509	521	483
1036	5.18	503	488	482
1037	5.185	481	465	466
1038	5.19	476	494	513
1039	5.195	515	486	493
1040	5.2	486	491	514
1041	5.205	467	477	483
1042	5.21	501	483	456
1043	5.215	514	474	509
1044	5.22	480	482	506
1045	5.225	484	476	481
1046	5.23	463	481	499
1047	5.235	462	551	469
1048	5.24	515	451	501
1049	5.245	508	480	462
1050	5.25	507	487	504
1051	5.255	498	499	480
1052	5.26	503	486	510
1053	5.265	507	507	490
1054	5.27	467	494	479
1055	5.275	462	488	505
1056	5.28	485	488	477
1057	5.285	499	480	493
1058	5.29	495	449	473
1059	5.295	477	462	466
1060	5.3	480	506	492
1061	5.305	519	492	480
1062	5.31	455	497	493
1063	5.315	488	483	494
1064	5.32	515	471	484
1065	5.325	505	480	487
1066	5.33	483	483	468
1067	5.335	470	473	482
1068	5.34	485	481	483
1069	5.345	477	479	450
1070	5.35	474	485	514
1071	5.355	481	494	561
1072	5.36	502	473	480
1073	5.365	475	479	494
1074	5.37	472	492	470
1075	5.375	524	510	466
1076	5.38	496	468	472
1077	5.385	484	520	479
1078	5.39	481	490	494
1079	5.395	507	490	483
1080	5.4	503	478	470
1081	5.405	487	459	510
1082	5.41	569	513	469
1083	5.415	485	492	489
1084	5.42	475	485	522
1085	5.425	499	475	512
1086	5.43	495	499	478
1087	5.435	502	500	484
1088	5.44	484	484	474
1089	5.445	495	478	486
1090	5.45	495	477	503
1091	5.455	587	466	501
1092	5.46	492	460	474
1093	5.465	487	452	499
1094	5.47	478	598	483
1095	5.475	492	489	471
1096	5.48	499	452	504
1097	5.485	497	491	469
1098	5.49	477	478	454
1099	5.495	496	470	474
1100	5.5	507	505	500
1101	5.505	485	492	494
1102	5.51	509	494	467
1103	5.515	489	493	481
1104	5.52	476	474	495
1105	5.525	493	465	502
1106	5.53	455	523	508
1107	5.535	486	488	451
1108	5.54	508	492	502
1109	5.545	484	512	500
1110	5.55	474	474	466
1111	5.555	570	484	498
1112	5.56	509	476	468
1113	5.565	484	464	501
1114	5.57	460	473	496
1115	5.575	522	477	485
1116	5.58	515	496	494
1117	5.585	500	483	488
1118	5.59	501	490	513
1119	5.595	600	500	459
1120	5.6	484	638	464
1121	5.605	507	491	522
1122	5.61	491	501	483
1123	5.615	499	478	525
1124	5.62	505	473	492
1125	5.625	515	500	478
1126	5.63	497	457	473
1127	5.635	501	503	464
1128	5.64	484	491	480
1129	5.645	441	463	494
1130	5.65	486	466	494
1131	5.655	488	485	494
1132	5.66	478	481	498
1133	5.665	479	498	497
1134	5.67	505	502	461
1135	5.675	479	518	464
1136	5.68	467	490	471
1137	5.685	474	477	488
1138	5.69	470	469	478
1139	5.695	472	490	465
1140	5.7	519	485	490
1141	5.705	500	475	487
1142	5.71	485	493	478
1143	5.715	469	476	492
1144	5.72	467	485	490
1145	5.725	515	470	465
1146	5.73	455	490	494
1147	5.735	496	470	468
1148	5.74	489	478	520
1149	5.745	503	455	491
1150	5.75	426	488	489
1151	5.755	475	479	461
1152	5.76	508	480	465
1153	5.765	509	484	465
1154	5.77	508	489	488
1155	5.775	473	517	486
1156	5.78	494	491	484
1157	5.785	511	511	499
1158	5.79	471	478	479
1159	5.795	491	484	509
1160	5.8	500	489	468
1161	5.805	481	571	471
1162	5.81	481	480	474
1163	5.815	460	476	492
1164	5.82	497	481	495
1165	5.825	499	467	482
1166	5.83	503	488	500
1167	5.835	497	497	493
1168	5.84	497	503	501
1169	5.845	506	470	500
1170	5.85	495	472	463
1171	5.855	507	479	503
1172	5.86	484	487	488
1173	5.865	496	481	477
1174	5.87	519	469	504
1175	5.875	511	455	486
1176	5.88	504	503	486
1177	5.885	516	462	473
1178	5.89	506	473	477
1179	5.895	475	473	482
1180	5.9	480	500	491
1181	5.905	468	481	480
1182	5.91	465	501	472
1183	5.915	485	509	480
1184	5.92	494	490	477
1185	5.925	493	484	472
1186	5.93	483	456	478
1187	5.935	490	476	498
1188	5.94	467	494	494
1189	5.945	463	495	493
1190	5.95	477	481	484
1191	5.955	482	499	487
1192	5.96	491	487	477
1193	5.965	480	504	494
1194	5.97	461	495	486
1195	5.975	714	501	491
1196	5.98	646	460	483
1197	5.985	487	490	465
1198	5.99	495	487	463
1199	5.995	512	480	493
1200	6	475	487	477
1201	6.005	469	481	502
1202	6.01	509	483	464
1203	6.015	483	485	507
1204	6.02	486	494	496
1205	6.025	507	482	461
1206	6.03	519	504	475
1207	6.035	497	479	486
1208	6.04	446	499	488
1209	6.045	489	528	492
1210	6.05	491	467	478
1211	6.055	469	494	484
1212	6.06	482	482	479
1213	6.065	478	472	475
1214	6.07	479	473	499
1215	6.075	510	452	453
1216	6.08	494	468	493
1217	6.085	471	479	478
1218	6.09	506	504	480
1219	6.095	485	477	517
1220	6.1	477	483	496
1221	6.105	504	479	474
1222	6.11	571	464	484
1223	6.115	525	499	493
1224	6.12	507	499	500
1225	6.125	471	464	487
1226	6.13	496	478	482
1227	6.135	491	456	461
1228	6.14	495	484	472
1229	6.145	465	489	491
1230	6.15	478	491	458
1231	6.155	493	469	486
1232	6.16	470	473	509
1233	6.165	527	516	492
1234	6.17	480	505	493
1235	6.175	479	521	477
1236	6.18	468	472	497
1237	6.185	463	511	482
1238	6.19	479	484	503
1239	6.195	478	476	490
1240	6.2	500	475	485
1241	6.205	499	503	499
1242	6.21	492	495	504
1243	6.215	499	448	478
1244	6.22	480	462	463
1245	6.225	475	464	487
1246	6.23	491	489	495
1247	6.235	512	490	485
1248	6.24	505	488	485
1249	6.245	506	490	461
1250	6.25	599	460	474
1251	6.255	508	482	494
1252	6.26	471	490	497
1253	6.265	485	486	484
1254	6.27	498	465	472
1255	6.275	487	474	492
1256	6.28	481	498	477
1257	6.285	467	498	477
1258	6.29	457	506	489
1259	6.295	470	479	463
1260	6.3	469	486	484
1261	6.305	484	492	476
1262	6.31	500	494	470
1263	6.315	492	489	484
1264	6.32	481	475	504
1265	6.325	500	490	477
1266	6.33	485	507	479
1267	6.335	503	467	486
1268	6.34	508	492	473
1269	6.345	495	456	479
1270	6.35	477	470	487
1271	6.355	492	471	513
1272	6.36	471	481	487
1273	6.365	507	456	477
1274	6.37	500	467	499
1275	6.375	498	561	471
1276	6.38	505	513	490
1277	6.385	490	489	486
1278	6.39	505	495	492
1279	6.395	482	478	505
1280	6.4	480	496	492
1281	6.405	460	482	481
1282	6.41	483	503	490
1283	6.415	470	475	469
1284	6.42	506	504	484
1285	6.425	485	481	476
1286	6.43	486	485	483
1287	6.435	459	465	472
1288	6.44	507	511	513
1289	6.445	464	472	500
1290	6.45	477	459	488
1291	6.455	496	478	487
1292	6.46	493	485	478
1293	6.465	472	487	483
1294	6.47	517	482	495
1295	6.475	485	486	478
1296	6.48	474	485	491
1297	6.485	483	488	480
1298	6.49	478	495	458
1299	6.495	487	495	481
1300	6.5	478	503	480
1301	6.505	473	494	478
1302	6.51	491	515	445
1303	6.515	504	469	474
1304	6.52	478	479	467
1305	6.525	490	508	483
1306	6.53	502	482	465
1307	6.535	527	481	480
1308	6.54	460	496	487
1309	6.545	489	467	505
1310	6.55	475	530	458
1311	6.555	488	494	473
1312	6.56	496	511	494
1313	6.565	451	451	486
1314	6.57	482	477	509
1315	6.575	496	475	486
1316	6.58	503	463	490
1317	6.585	508	503	481
1318	6.59	508	489	496
1319	6.595	472	500	480
1320	6.6	480	477	476
1321	6.605	487	492	494
1322	6.61	466	477	492
1323	6.615	455	531	501
1324	6.62	481	489	496
1325	6.625	496	492	467
1326	6.63	492	490	497
1327	6.635	484	508	483
1328	6.64	481	496	485
1329	6.645	480	455	484
1330	6.65	477	482	457
1331	6.655	494	488	468
1332	6.66	511	504	459
1333	6.665	507	472	486
1334	6.67	455	490	465
1335	6.675	486	465	471
1336	6.68	445	495	463
1337	6.685	477	506	485
1338	6.69	508	498	501
1339	6.695	459	477	492
1340	6.7	458	450	485
1341	6.705	468	472	471
1342	6.71	523	508	482
1343	6.715	487	512	495
1344	6.72	491	505	533
1345	6.725	494	468	483
1346	6.73	464	472	500
1347	6.735	484	495	502
1348	6.74	466	467	480
1349	6.745	511	496	515
1350	6.75	465	510	484
1351	6.755	474	495	478
1352	6.76	483	489	476
1353	6.765	491	465	488
1354	6.77	502	501	489
1355	6.775	505	503	480
1356	6.78	486	494	500
1357	6.785	474	482	490
1358	6.79	488	501	491
1359	6.795	483	488	505
1360	6.8	507	485	476
1361	6.805	487	489	522
1362	6.81	489	529	483
1363	6.815	483	502	488
1364	6.82	501	465	460
1365	6.825	480	506	501
1366	6.83	484	488	481
1367	6.835	490	463	492
1368	6.84	468	478	503
1369	6.845	496	472	505
1370	6.85	483	504	471
1371	6.855	485	457	477
1372	6.86	519	462	497
1373	6.865	474	486	483
1374	6.87	492	493	492
1375	6.875	490	504	472
1376	6.88	601	484	489
1377	6.885	511	494	480
1378	6.89	497	477	491
1379	6.895	490	490	492
1380	6.9	479	493	491
1381	6.905	469	479	495
1382	6.91	501	497	487
1383	6.915	504	498	465
1384	6.92	505	477	515
1385	6.925	485	500	463
1386	6.93	481	500	492
1387	6.935	485	469	490
1388	6.94	473	452	475
1389	6.945	518	516	485
1390	6.95	478	470	496
1391	6.955	484	498	507
1392	6.96	504	486	476
1393	6.965	493	503	489
1394	6.97	483	493	486
1395	6.975	483	504	488
1396	6.98	502	498	486
1397	6.985	464	480	488
1398	6.99	510	506	487
1399	6.995	502	512	487
1400	7	518	480	494
1401	7.005	449	478	477
1402	7.01	467	476	490
1403	7.015	486	489	457
1404	7.02	469	493	486
1405	7.025	498	474	482
1406	7.03	493	483	491
1407	7.035	515	500	477
1408	7.04	470	485	488
1409	7.045	459	485	489
1410	7.05	479	492	488
1411	7.055	497	469	502
1412	7.06	500	488	476
1413	7.065	505	493	490
1414	7.07	481	476	492
1415	7.075	480	505	499
1416	7.08	484	462	478
1417	7.085	500	487	478
1418	7.09	515	491	468
1419	7.095	454	484	483
1420	7.1	470	481	497
1421	7.105	493	496	501
1422	7.11	474	485	485
1423	7.115	476	499	504
1424	7.12	504	462	486
1425	7.125	452	497	497
1426	7.13	499	487	494
1427	7.135	534	506	523
1428	7.14	501	499	487
1429	7.145	493	472	473
1430	7.15	488	500	505
1431	7.155	475	472	477
1432	7.16	484	484	466
1433	7.165	473	491	518
1434	7.17	515	503	498
1435	7.175	488	478	500
1436	7.18	494	492	499
1437	7.185	481	470	498
1438	7.19	469	516	483
1439	7.195	465	454	496
1440	7.2	478	483	475
1441	7.205	489	496	486
1442	7.21	489	459	469
1443	7.215	478	494	470
1444	7.22	481	479	499
1445	7.225	468	461	479
1446	7.23	483	483	463
1447	7.235	489	481	469
1448	7.24	486	511	503
1449	7.245	482	496	493
1450	7.25	449	487	483
1451	7.255	464	492	487
1452	7.26	495	481	461
1453	7.265	482	473	482
1454	7.27	472	487	491
1455	7.275	488	480	487
1456	7.28	490	504	479
1457	7.285	491	498	496
1458	7.29	498	494	501
1459	7.295	484	487	497
1460	7.3	484	487	507
1461	7.305	478	475	486
1462	7.31	493	507	507
1463	7.315	496	498	465
1464	7.32	511	519	486
1465	7.325	450	499	471
1466	7.33	481	496	489
1467	7.335	474	487	486
1468	7.34	475	473	487
1469	7.345	488	508	483
1470	7.35	475	463	501
1471	7.355	494	487	513
1472	7.36	480	493	480
1473	7.365	491	494	475
1474	7.37	483	496	472
1475	7.375	492	477	480
1476	7.38	487	481	470
1477	7.385	481	493	465
1478	7.39	500	475	515
1479	7.395	497	477	492
1480	7.4	496	472	478
1481	7.405	523	464	513
1482	7.41	485	475	463
1483	7.415	475	503	480
1484	7.42	492	461	475
1485	7.425	501	466	488
1486	7.43	485	478	482
1487	7.435	505	472	507
1488	7.44	471	461	492
1489	7.445	477	510	492
1490	7.45	512	484	472
1491	7.455	508	459	491
1492	7.46	489	494	504
1493	7.465	490	487	507
1494	7.47	480	486	507
1495	7.475	484	494	505
1496	7.48	496	493	486
1497	7.485	493	481	478
1498	7.49	477	506	486
1499	7.495	472	482	507
1500	7.5	485	530	512
1501	7.505	502	460	475
1502	7.51	465	492	507
1503	7.515	488	462	455
1504	7.52	458	461	491
1505	7.525	465	484	491
1506	7.53	489	521	509
1507	7.535	483	466	488
1508	7.54	503	511	445
1509	7.545	502	483	499
1510	7.55	485	517	476
1511	7.555	486	513	486
1512	7.56	537	485	449
1513	7.565	503	478	490
1514	7.57	463	477	485
1515	7.575	472	498	486
1516	7.58	517	451	500
1517	7.585	471	482	500
1518	7.59	499	483	475
1519	7.595	508	481	501
1520	7.6	481	473	477
1521	7.605	454	471	485
1522	7.61	497	492	487
1523	7.615	511	472	523
1524	7.62	514	475	490
1525	7.625	518	489	476
1526	7.63	509	463	493
1527	7.635	497	491	502
1528	7.64	481	486	502
1529	7.645	464	475	496
1530	7.65	475	504	484
1531	7.655	481	499	492
1532	7.66	500	478	484
1533	7.665	500	504	470
1534	7.67	489	491	468
1535	7.675	480	487	488
1536	7.68	489	458	472
1537	7.685	488	486	513
1538	7.69	683	486	512
1539	7.695	490	510	495
1540	7.7	496	483	493
1541	7.705	495	494	489
1542	7.71	522	456	507
1543	7.715	467	507	488
1544	7.72	485	502	514
1545	7.725	443	494	489
1546	7.73	465	508	476
1547	7.735	505	472	471
1548	7.74	492	502	507
1549	7.745	445	486	495
1550	7.75	477	498	481
1551	7.755	507	520	509
1552	7.76	489	459	481
1553	7.765	492	476	478
1554	7.77	467	504	484
1555	7.775	501	498	512
1556	7.78	503	487	494
1557	7.785	449	489	491
1558	7.79	485	491	484
1559	7.795	472	512	505
1560	7.8	503	499	494
1561	7.805	487	477	458
1562	7.81	482	474	458
1563	7.815	518	491	484
1564	7.82	483	499	503
1565	7.825	463	481	501
1566	7.83	495	490	456
1567	7.835	569	484	497
1568	7.84	495	509	482
1569	7.845	470	488	478
1570	7.85	482	492	479
1571	7.855	485	482	478
1572	7.86	480	505	474
1573	7.865	490	482	467
1574	7.87	493	465	483
1575	7.875	463	488	483
1576	7.88	488	481	506
1577	7.885	491	452	480
1578	7.89	478	499	497
1579	7.895	479	448	485
1580	7.9	524	492	496
1581	7.905	486	490	503
1582	7.91	471	482	480
1583	7.915	506	496	493
1584	7.92	481	469	482
1585	7.925	460	509	502
1586	7.93	461	490	472
1587	7.935	475	484	500
1588	7.94	531	486	504
1589	7.945	477	501	507
1590	7.95	491	487	485
1591	7.955	510	473	490
1592	7.96	498	501	492
1593	7.965	471	482	477
1594	7.97	499	447	494
1595	7.975	487	472	504
1596	7.98	482	476	478
1597	7.985	487	508	497
1598	7.99	493	516	505
1599	7.995	489	491	478
1600	8	482	495	478
1601	8.005	490	480	487
1602	8.01	527	490	491
1603	8.015	513	463	496
1604	8.02	456	491	489
1605	8.025	496	503	477
1606	8.03	509	483	488
1607	8.035	483	496	497
1608	8.04	505	480	494
1609	8.045	500	474	510
1610	8.05	472	481	481
1611	8.055	466	483	507
1612	8.06	480	473	477
1613	8.065	569	491	515
1614	8.07	479	502	512
1615	8.075	472	518	476
1616	8.08	486	495	492
1617	8.085	499	487	483
1618	8.09	494	489	474
1619	8.095	486	491	472
1620	8.1	499	488	498
1621	8.105	504	460	488
1622	8.11	481	498	475
1623	8.115	462	473	469
1624	8.12	482	477	496
1625	8.125	487	467	519
1626	8.13	484	506	482
1627	8.135	509	470	503
1628	8.14	460	476	469
1629	8.145	489	482	472
1630	8.15	503	492	452
1631	8.155	491	470	512
1632	8.16	466	498	488
1633	8.165	490	492	467
1634	8.17	471	514	491
1635	8.175	478	477	482
1636	8.18	498	529	458
1637	8.185	519	466	496
1638	8.19	457	505	470
1639	8.195	497	490	470
1640	8.2	485	481	501
1641	8.205	499	465	478
1642	8.21	480	482	482
1643	8.215	467	473	485
1644	8.22	508	505	464
1645	8.225	499	476	479
1646	8.23	523	485	504
1647	8.235	486	494	496
1648	8.24	497	466	492
1649	8.245	474	467	509
1650	8.25	507	503	465
1651	8.255	501	489	487
1652	8.26	484	463	508
1653	8.265	467	456	489
1654	8.27	498	490	498
1655	8.275	486	490	461
1656	8.28	501	482	479
1657	8.285	487	492	485
1658	8.29	476	477	465
1659	8.295	505	469	496
1660	8.3	464	482	504
1661	8.305	508	447	491
1662	8.31	490	511	511
1663	8.315	465	477	473
1664	8.32	506	486	482
1665	8.325	480	488	495
1666	8.33	492	488	476
1667	8.335	458	475	472
1668	8.34	483	491	470
1669	8.345	487	483	474
1670	8.35	485	509	491
1671	8.355	498	506	477
1672	8.36	470	494	499
1673	8.365	479	486	477
1674	8.37	491	492	474
1675	8.375	484	478	477
1676	8.38	480	468	503
1677	8.385	492	477	514
1678	8.39	485	492	501
1679	8.395	495	609	481
1680	8.4	484	507	500
1681	8.405	509	491	485
1682	8.41	512	501	492
1683	8.415	507	471	490
1684	8.42	505	495	503
1685	8.425	506	474	478
1686	8.43	478	500	469
1687	8.435	488	477	470
1688	8.44	533	470	469
1689	8.445	487	503	490
1690	8.45	489	493	506
1691	8.455	483	472	464
1692	8.46	486	490	504
1693	8.465	487	495	507
1694	8.47	511	513	499
1695	8.475	478	509	491
1696	8.48	468	477	462
1697	8.485	490	463	492
1698	8.49	477	483	479
1699	8.495	478	489	481
1700	8.5	497	462	487
1701	8.505	479	480	521
1702	8.51	498	494	481
1703	8.515	508	496	502
1704	8.52	497	501	557
1705	8.525	500	498	470
1706	8.53	500	494	497
1707	8.535	485	470	504
1708	8.54	480	472	506
1709	8.545	505	462	489
1710	8.55	487	491	501
1711	8.555	480	455	493
1712	8.56	478	493	499
1713	8.565	460	457	497
1714	8.57	507	481	484
1715	8.575	495	468	472
1716	8.58	491	493	477
1717	8.585	529	489	499
1718	8.59	471	474	506
1719	8.595	496	472	486
1720	8.6	468	476	523
1721	8.605	470	481	494
1722	8.61	464	482	482
1723	8.615	458	493	482
1724	8.62	524	494	488
1725	8.625	528	496	469
1726	8.63	490	519	454
1727	8.635	493	498	494
1728	8.64	468	480	472
1729	8.645	482	486	498
1730	8.65	455	499	505
1731	8.655	479	481	480
1732	8.66	519	480	501
1733	8.665	498	488	459
1734	8.67	476	490	495
1735	8.675	484	464	507
1736	8.68	490	486	485
1737	8.685	470	491	493
1738	8.69	499	484	539
1739	8.695	492	488	499
1740	8.7	477	491	485
1741	8.705	475	485	493
1742	8.71	503	491	500
1743	8.715	516	466	490
1744	8.72	701	462	503
1745	8.725	483	492	485
1746	8.73	494	477	512
1747	8.735	457	492	497
1748	8.74	480	478	504
1749	8.745	501	472	491
1750	8.75	464	501	461
1751	8.755	483	498	506
1752	8.76	478	483	463
1753	8.765	499	473	489
1754	8.77	487	477	508
1755	8.775	483	476	496
1756	8.78	594	490	492
1757	8.785	495	477	502
1758	8.79	485	487	493
1759	8.795	466	478	474
1760	8.8	493	470	507
1761	8.805	480	493	491
1762	8.81	490	484	454
1763	8.815	465	475	463
1764	8.82	466	479	471
1765	8.825	479	482	472
1766	8.83	471	501	475
1767	8.835	477	484	484
1768	8.84	469	474	473
1769	8.845	500	479	513
1770	8.85	487	468	493
1771	8.855	499	464	507
1772	8.86	462	493	487
1773	8.865	520	522	483
1774	8.87	468	477	449
1775	8.875	454	469	464
1776	8.88	490	498	508
1777	8.885	481	482	473
1778	8.89	487	472	504
1779	8.895	499	465	470
1780	8.9	498	466	512
1781	8.905	508	481	504
1782	8.91	490	440	495
1783	8.915	510	483	486
1784	8.92	464	472	488
1785	8.925	484	476	489
1786	8.93	472	486	502
1787	8.935	508	468	478
1788	8.94	479	498	482
1789	8.945	492	507	494
1790	8.95	497	483	456
1791	8.955	495	610	485
1792	8.96	475	489	480
1793	8.965	497	483	491
1794	8.97	497	482	496
1795	8.975	448	472	482
1796	8.98	483	472	478
1797	8.985	517	469	457
1798	8.99	484	480	491
1799	8.995	449	484	503
1800	9	507	491	491
1801	9.005	487	510	469
1802	9.01	528	503	504
1803	9.015	493	504	460
1804	9.02	465	482	480
1805	9.025	489	471	481
1806	9.03	460	480	482
1807	9.035	469	477	480
1808	9.04	455	485	478
1809	9.045	498	521	488
1810	9.05	489	478	496
1811	9.055	507	475	485
1812	9.06	470	487	478
1813	9.065	496	493	460
1814	9.07	486	476	472
1815	9.075	458	481	479
1816	9.08	477	476	502
1817	9.085	491	479	464
1818	9.09	500	465	473
1819	9.095	469	500	466
1820	9.1	494	487	476
1821	9.105	486	505	504
1822	9.11	464	484	483
1823	9.115	490	476	485
1824	9.12	553	474	492
1825	9.125	488	496	503
1826	9.13	474	475	468
1827	9.135	470	493	485
1828	9.14	494	447	501
1829	9.145	505	452	453
1830	9.15	500	497	487
1831	9.155	505	471	483
1832	9.16	480	471	511
1833	9.165	475	486	509
1834	9.17	500	494	494
1835	9.175	495	480	480
1836	9.18	496	474	485
1837	9.185	483	550	472
1838	9.19	478	489	478
1839	9.195	469	465	496
1840	9.2	504	491	469
1841	9.205	458	470	465
1842	9.21	475	500	464
1843	9.215	480	484	518
1844	9.22	466	472	492
1845	9.225	492	492	498
1846	9.23	578	490	494
1847	9.235	491	489	498
1848	9.24	488	454	461
1849	9.245	515	472	486
1850	9.25	474	501	505
1851	9.255	495	527	477
1852	9.26	471	488	473
1853	9.265	502	483	495
1854	9.27	467	480	464
1855	9.275	498	500	489
1856	9.28	491	492	481
1857	9.285	483	484	479
1858	9.29	501	533	451
1859	9.295	485	483	511
1860	9.3	467	470	496
1861	9.305	496	491	474
1862	9.31	505	514	466
1863	9.315	491	487	462
1864	9.32	499	490	460
1865	9.325	515	484	501
1866	9.33	507	478	469
1867	9.335	484	493	466
1868	9.34	452	498	486
1869	9.345	481	468	484
1870	9.35	434	498	477
1871	9.355	485	515	493
1872	9.36	468	475	479
1873	9.365	508	472	483
1874	9.37	464	453	456
1875	9.375	453	454	492
1876	9.38	498	485	476
1877	9.385	488	476	480
1878	9.39	492	496	462
1879	9.395	498	495	499
1880	9.4	502	451	503
1881	9.405	498	490	483
1882	9.41	470	466	464
1883	9.415	514	474	467
1884	9.42	506	478	481
1885	9.425	484	483	492
1886	9.43	521	472	487
1887	9.435	478	458	471
1888	9.44	506	468	468
1889	9.445	493	493	475
1890	9.45	468	474	481
1891	9.455	477	474	492
1892	9.46	448	467	481
1893	9.465	494	605	487
1894	9.47	505	487	489
1895	9.475	488	475	480
1896	9.48	500	504	459
1897	9.485	516	494	481
1898	9.49	472	454	503
1899	9.495	479	472	460
1900	9.5	460	480	486
1901	9.505	548	471	469
1902	9.51	485	517	484
1903	9.515	493	500	502
1904	9.52	468	469	501
1905	9.525	465	460	473
1906	9.53	490	480	514
1907	9.535	485	493	497
1908	9.54	487	579	490
1909	9.545	484	480	613
1910	9.55	461	629	473
1911	9.555	481	484	469
1912	9.56	486	483	484
1913	9.565	485	469	485
1914	9.57	507	475	466
1915	9.575	470	501	484
1916	9.58	563	459	513
1917	9.585	600	475	487
1918	9.59	483	496	485
1919	9.595	473	465	504
1920	9.6	500	468	496
1921	9.605	482	488	508
1922	9.61	493	498	501
1923	9.615	492	473	479
1924	9.62	513	493	476
1925	9.625	507	478	496
1926	9.63	489	497	469
1927	9.635	471	520	472
1928	9.64	524	502	468
1929	9.645	495	489	476
1930	9.65	500	466	497
1931	9.655	490	488	508
1932	9.66	461	473	527
1933	9.665	488	504	499
1934	9.67	466	494	485
1935	9.675	488	477	517
1936	9.68	484	481	480
1937	9.685	471	474	482
1938	9.69	478	545	461
1939	9.695	473	482	495
1940	9.7	504	498	495
1941	9.705	456	486	470
1942	9.71	478	486	508
1943	9.715	489	490	488
1944	9.72	496	503	454
1945	9.725	504	478	505
1946	9.73	491	471	480
1947	9.735	487	448	484
1948	9.74	493	469	468
1949	9.745	515	494	493
1950	9.75	475	482	505
1951	9.755	482	462	455
1952	9.76	498	516	487
1953	9.765	493	480	477
1954	9.77	471	453	505
1955	9.775	490	480	491
1956	9.78	463	454	485
1957	9.785	464	465	484
1958	9.79	489	490	468
1959	9.795	488	489	493
1960	9.8	471	476	479
1961	9.805	520	502	482
1962	9.81	463	482	502
1963	9.815	488	461	462
1964	9.82	486	480	475
1965	9.825	472	481	488
1966	9.83	482	497	470
1967	9.835	475	596	497
1968	9.84	467	459	477
1969	9.845	494	497	495
1970	9.85	480	484	473
1971	9.855	492	487	478
1972	9.86	470	486	474
1973	9.865	475	487	481
1974	9.87	504	475	487
1975	9.875	499	476	484
1976	9.88	495	462	474
1977	9.885	501	500	505
1978	9.89	480	507	472
1979	9.895	476	477	493
1980	9.9	500	491	475
1981	9.905	503	483	504
1982	9.91	479	454	497
1983	9.915	488	490	480
1984	9.92	516	498	473
1985	9.925	479	474	485
1986	9.93	504	488	472
1987	9.935	491	480	473
1988	9.94	499	488	496
1989	9.945	489	471	461
1990	9.95	491	462	463
1991	9.955	630	483	490
1992	9.96	495	466	472
1993	9.965	496	482	461
1994	9.97	513	467	486
1995	9.975	494	500	490
1996	9.98	483	504	490
1997	9.985	476	495	477
[truncated: 8,002 more rows]
