# Supplementary material for: Direct probing of single-molecule chemiluminescent reaction dynamics under catalytic conditions in solution
Source: Nat Commun. 2023 Dec 2;14:7993. doi: 10.1038/s41467-023-43640-1 (PMC10693624; doi:10.1038/s41467-023-43640-1)
Supplement: Supplementary file 4 — Source Data [file 41467_2023_43640_MOESM4_ESM.zip › Source Data/Suppl.Fig.12/Source Date-Suppl.Fig.12a.xlsx]

## Sheet: Source Date-Suppl.Fig.12a
Suppl.Fig.12a
frame	time	camera background	chemiluminescence
0	0	503	529
1	0.005	487	491
2	0.01	505	478
3	0.015	484	474
4	0.02	454	470
5	0.025	487	492
6	0.03	498	476
7	0.035	517	479
8	0.04	492	491
9	0.045	489	485
10	0.05	455	474
11	0.055	496	489
12	0.06	517	463
13	0.065	466	485
14	0.07	473	486
15	0.075	483	486
16	0.08	473	480
17	0.085	484	485
18	0.09	510	472
19	0.095	487	483
20	0.1	478	482
21	0.105	483	496
22	0.11	482	474
23	0.115	495	495
24	0.12	492	503
25	0.125	480	483
26	0.13	458	497
27	0.135	498	502
28	0.14	483	477
29	0.145	494	503
30	0.15	473	492
31	0.155	480	469
32	0.16	513	508
33	0.165	465	491
34	0.17	481	468
35	0.175	496	510
36	0.18	480	501
37	0.185	483	494
38	0.19	489	502
39	0.195	473	476
40	0.2	500	498
41	0.205	468	474
42	0.21	486	496
43	0.215	475	483
44	0.22	456	485
45	0.225	460	487
46	0.23	493	482
47	0.235	497	478
48	0.24	481	496
49	0.245	470	482
50	0.25	499	471
51	0.255	481	472
52	0.26	509	485
53	0.265	480	488
54	0.27	478	470
55	0.275	457	472
56	0.28	482	505
57	0.285	465	476
58	0.29	497	488
59	0.295	461	496
60	0.3	511	491
61	0.305	462	491
62	0.31	452	478
63	0.315	482	493
64	0.32	476	485
65	0.325	503	486
66	0.33	466	486
67	0.335	473	460
68	0.34	485	472
69	0.345	481	485
70	0.35	488	498
71	0.355	504	507
72	0.36	462	477
73	0.365	506	485
74	0.37	515	480
75	0.375	499	482
76	0.38	506	454
77	0.385	460	479
78	0.39	486	510
79	0.395	492	486
80	0.4	502	505
81	0.405	504	489
82	0.41	503	481
83	0.415	458	489
84	0.42	479	495
85	0.425	480	483
86	0.43	457	507
87	0.435	493	505
88	0.44	489	506
89	0.445	453	501
90	0.45	460	475
91	0.455	486	489
92	0.46	503	521
93	0.465	485	486
94	0.47	491	442
95	0.475	498	485
96	0.48	487	485
97	0.485	492	476
98	0.49	466	485
99	0.495	479	497
100	0.5	500	502
101	0.505	499	461
102	0.51	468	508
103	0.515	467	502
104	0.52	468	502
105	0.525	511	513
106	0.53	461	501
107	0.535	496	508
108	0.54	501	506
109	0.545	486	472
110	0.55	505	469
111	0.555	495	452
112	0.56	480	495
113	0.565	499	506
114	0.57	494	490
115	0.575	474	508
116	0.58	444	480
117	0.585	483	469
118	0.59	465	492
119	0.595	478	487
120	0.6	492	512
121	0.605	490	485
122	0.61	468	484
123	0.615	483	488
124	0.62	472	490
125	0.625	480	476
126	0.63	479	470
127	0.635	467	473
128	0.64	505	475
129	0.645	500	497
130	0.65	484	478
131	0.655	459	478
132	0.66	462	478
133	0.665	491	477
134	0.67	530	470
135	0.675	458	509
136	0.68	512	483
137	0.685	480	489
138	0.69	476	481
139	0.695	495	470
140	0.7	504	471
141	0.705	476	515
142	0.71	478	479
143	0.715	478	487
144	0.72	522	489
145	0.725	493	481
146	0.73	497	497
147	0.735	478	485
148	0.74	490	475
149	0.745	527	483
150	0.75	497	481
151	0.755	484	501
152	0.76	497	488
153	0.765	514	484
154	0.77	503	469
155	0.775	463	452
156	0.78	489	474
157	0.785	474	500
158	0.79	497	475
159	0.795	446	496
160	0.8	477	488
161	0.805	462	480
162	0.81	471	485
163	0.815	486	491
164	0.82	487	490
165	0.825	493	488
166	0.83	461	504
167	0.835	474	479
168	0.84	494	490
169	0.845	502	497
170	0.85	469	484
171	0.855	508	474
172	0.86	459	465
173	0.865	489	485
174	0.87	484	491
175	0.875	475	491
176	0.88	485	494
177	0.885	492	479
178	0.89	481	475
179	0.895	517	485
180	0.9	506	472
181	0.905	481	476
182	0.91	486	486
183	0.915	512	506
184	0.92	491	501
185	0.925	495	479
186	0.93	488	482
187	0.935	495	471
188	0.94	489	491
189	0.945	487	484
190	0.95	489	471
191	0.955	479	493
192	0.96	491	495
193	0.965	490	488
194	0.97	502	478
195	0.975	467	493
196	0.98	464	471
197	0.985	493	483
198	0.99	478	499
199	0.995	489	500
200	1	480	458
201	1.005	462	465
202	1.01	479	483
203	1.015	470	483
204	1.02	509	496
205	1.025	493	492
206	1.03	485	478
207	1.035	508	462
208	1.04	457	480
209	1.045	487	490
210	1.05	469	489
211	1.055	486	501
212	1.06	484	492
213	1.065	481	464
214	1.07	477	500
215	1.075	484	490
216	1.08	511	462
217	1.085	469	495
218	1.09	477	486
219	1.095	515	486
220	1.1	469	489
221	1.105	473	439
222	1.11	458	478
223	1.115	491	495
224	1.12	497	495
225	1.125	474	473
226	1.13	482	482
227	1.135	472	483
228	1.14	464	473
229	1.145	469	471
230	1.15	485	485
231	1.155	520	485
232	1.16	478	499
233	1.165	476	482
234	1.17	488	509
235	1.175	494	461
236	1.18	486	483
237	1.185	484	489
238	1.19	485	483
239	1.195	481	463
240	1.2	488	482
241	1.205	517	480
242	1.21	465	473
243	1.215	477	497
244	1.22	479	469
245	1.225	483	464
246	1.23	470	520
247	1.235	453	476
248	1.24	473	489
249	1.245	494	480
250	1.25	487	494
251	1.255	472	481
252	1.26	489	496
253	1.265	459	476
254	1.27	471	480
255	1.275	458	469
256	1.28	471	502
257	1.285	485	459
258	1.29	475	510
259	1.295	499	505
260	1.3	506	448
261	1.305	476	461
262	1.31	486	482
263	1.315	510	490
264	1.32	485	501
265	1.325	486	517
266	1.33	475	496
267	1.335	497	496
268	1.34	509	497
269	1.345	508	476
270	1.35	481	469
271	1.355	504	477
272	1.36	500	506
273	1.365	498	510
274	1.37	467	484
275	1.375	472	497
276	1.38	461	480
277	1.385	510	467
278	1.39	477	472
279	1.395	494	506
280	1.4	484	472
281	1.405	496	492
282	1.41	453	478
283	1.415	473	487
284	1.42	501	479
285	1.425	474	475
286	1.43	472	514
287	1.435	486	495
288	1.44	490	502
289	1.445	495	483
290	1.45	477	446
291	1.455	468	502
292	1.46	499	685
293	1.465	494	483
294	1.47	487	487
295	1.475	494	471
296	1.48	471	464
297	1.485	471	485
298	1.49	515	483
299	1.495	503	485
300	1.5	462	461
301	1.505	478	503
302	1.51	505	478
303	1.515	489	475
304	1.52	501	457
305	1.525	466	500
306	1.53	462	489
307	1.535	491	457
308	1.54	478	502
309	1.545	479	466
310	1.55	470	465
311	1.555	482	502
312	1.56	478	492
313	1.565	485	499
314	1.57	488	488
315	1.575	508	494
316	1.58	506	475
317	1.585	473	493
318	1.59	465	493
319	1.595	489	469
320	1.6	484	496
321	1.605	469	496
322	1.61	482	496
323	1.615	512	477
324	1.62	498	504
325	1.625	475	504
326	1.63	528	493
327	1.635	483	471
328	1.64	490	508
329	1.645	467	467
330	1.65	449	498
331	1.655	458	487
332	1.66	475	500
333	1.665	499	462
334	1.67	477	513
335	1.675	465	506
336	1.68	489	476
337	1.685	504	497
338	1.69	500	453
339	1.695	500	494
340	1.7	477	491
341	1.705	509	486
342	1.71	487	505
343	1.715	477	494
344	1.72	495	479
345	1.725	476	506
346	1.73	487	494
347	1.735	509	474
348	1.74	482	483
349	1.745	469	482
350	1.75	496	474
351	1.755	485	466
352	1.76	491	499
353	1.765	488	482
354	1.77	487	489
355	1.775	490	496
356	1.78	509	479
357	1.785	506	490
358	1.79	463	478
359	1.795	495	478
360	1.8	488	461
361	1.805	499	495
362	1.81	489	458
363	1.815	483	487
364	1.82	500	486
365	1.825	513	473
366	1.83	474	463
367	1.835	481	490
368	1.84	481	466
369	1.845	484	508
370	1.85	496	509
371	1.855	514	483
372	1.86	469	476
373	1.865	453	480
374	1.87	461	474
375	1.875	479	483
376	1.88	476	503
377	1.885	468	454
378	1.89	485	462
379	1.895	460	480
380	1.9	502	472
381	1.905	507	509
382	1.91	463	497
383	1.915	477	490
384	1.92	460	485
385	1.925	484	466
386	1.93	470	498
387	1.935	474	484
388	1.94	501	492
389	1.945	491	509
390	1.95	496	512
391	1.955	498	488
392	1.96	459	491
393	1.965	481	518
394	1.97	518	477
395	1.975	472	484
396	1.98	485	483
397	1.985	496	489
398	1.99	499	478
399	1.995	450	465
400	2	475	510
401	2.005	520	465
402	2.01	447	598
403	2.015	504	472
404	2.02	456	503
405	2.025	472	471
406	2.03	497	497
407	2.035	481	496
408	2.04	481	479
409	2.045	475	479
410	2.05	489	483
411	2.055	465	461
412	2.06	488	504
413	2.065	465	517
414	2.07	474	492
415	2.075	508	480
416	2.08	472	488
417	2.085	492	504
418	2.09	474	498
419	2.095	482	478
420	2.1	478	485
421	2.105	471	493
422	2.11	476	480
423	2.115	502	486
424	2.12	475	458
425	2.125	513	477
426	2.13	490	498
427	2.135	478	459
428	2.14	501	477
429	2.145	476	477
430	2.15	475	494
431	2.155	514	486
432	2.16	482	486
433	2.165	474	488
434	2.17	491	481
435	2.175	474	473
436	2.18	461	467
437	2.185	495	487
438	2.19	463	502
439	2.195	482	473
440	2.2	497	485
441	2.205	446	477
442	2.21	489	484
443	2.215	501	498
444	2.22	503	488
445	2.225	502	492
446	2.23	458	466
447	2.235	479	452
448	2.24	511	477
449	2.245	498	473
450	2.25	507	495
451	2.255	491	485
452	2.26	473	495
453	2.265	478	480
454	2.27	485	486
455	2.275	470	502
456	2.28	463	480
457	2.285	462	489
458	2.29	501	490
459	2.295	491	520
460	2.3	503	478
461	2.305	468	477
462	2.31	474	498
463	2.315	466	462
464	2.32	491	492
465	2.325	464	503
466	2.33	505	458
467	2.335	494	485
468	2.34	495	458
469	2.345	487	480
470	2.35	476	477
471	2.355	471	491
472	2.36	497	481
473	2.365	464	486
474	2.37	477	475
475	2.375	504	497
476	2.38	496	485
477	2.385	484	471
478	2.39	488	489
479	2.395	502	526
480	2.4	476	493
481	2.405	492	484
482	2.41	497	497
483	2.415	499	507
484	2.42	495	478
485	2.425	490	486
486	2.43	481	471
487	2.435	460	511
488	2.44	506	490
489	2.445	469	507
490	2.45	496	496
491	2.455	478	482
492	2.46	490	479
493	2.465	490	509
494	2.47	484	508
495	2.475	498	502
496	2.48	485	520
497	2.485	479	501
498	2.49	482	479
499	2.495	501	493
500	2.5	498	502
501	2.505	478	479
502	2.51	483	492
503	2.515	452	463
504	2.52	473	489
505	2.525	483	487
506	2.53	488	493
507	2.535	480	494
508	2.54	477	501
509	2.545	477	482
510	2.55	466	475
511	2.555	512	506
512	2.56	528	472
513	2.565	494	452
514	2.57	492	487
515	2.575	496	466
516	2.58	448	471
517	2.585	505	487
518	2.59	465	494
519	2.595	477	462
520	2.6	498	492
521	2.605	478	492
522	2.61	496	466
523	2.615	482	455
524	2.62	505	489
525	2.625	452	478
526	2.63	496	464
527	2.635	473	450
528	2.64	475	455
529	2.645	505	476
530	2.65	474	469
531	2.655	472	474
532	2.66	480	468
533	2.665	512	471
534	2.67	466	500
535	2.675	524	468
536	2.68	490	508
537	2.685	472	490
538	2.69	501	483
539	2.695	485	468
540	2.7	469	494
541	2.705	473	505
542	2.71	462	511
543	2.715	504	503
544	2.72	478	486
545	2.725	481	474
546	2.73	484	484
547	2.735	505	492
548	2.74	489	475
549	2.745	491	474
550	2.75	505	506
551	2.755	467	475
552	2.76	478	508
553	2.765	487	489
554	2.77	496	499
555	2.775	461	478
556	2.78	470	485
557	2.785	444	478
558	2.79	516	502
559	2.795	509	491
560	2.8	485	504
561	2.805	469	477
562	2.81	489	479
563	2.815	482	508
564	2.82	489	493
565	2.825	489	481
566	2.83	475	460
567	2.835	476	482
568	2.84	469	477
569	2.845	499	455
570	2.85	473	476
571	2.855	479	504
572	2.86	467	496
573	2.865	488	496
574	2.87	497	472
575	2.875	473	503
576	2.88	490	496
577	2.885	481	472
578	2.89	453	472
579	2.895	490	474
580	2.9	483	485
581	2.905	513	500
582	2.91	490	498
583	2.915	511	509
584	2.92	474	463
585	2.925	480	479
586	2.93	487	443
587	2.935	491	508
588	2.94	484	493
589	2.945	477	492
590	2.95	521	504
591	2.955	493	501
592	2.96	480	473
593	2.965	461	472
594	2.97	480	467
595	2.975	463	471
596	2.98	498	491
597	2.985	486	461
598	2.99	504	489
599	2.995	499	453
600	3	463	492
601	3.005	490	495
602	3.01	469	481
603	3.015	499	489
604	3.02	487	479
605	3.025	492	486
606	3.03	466	465
607	3.035	479	460
608	3.04	458	466
609	3.045	499	473
610	3.05	508	478
611	3.055	474	512
612	3.06	474	477
613	3.065	479	489
614	3.07	480	536
615	3.075	461	493
616	3.08	487	475
617	3.085	487	462
618	3.09	481	501
619	3.095	510	487
620	3.1	490	470
621	3.105	462	490
622	3.11	481	477
623	3.115	468	475
624	3.12	503	486
625	3.125	475	491
626	3.13	484	485
627	3.135	486	499
628	3.14	490	494
629	3.145	483	504
630	3.15	477	490
631	3.155	504	466
632	3.16	470	475
633	3.165	467	494
634	3.17	493	476
635	3.175	485	472
636	3.18	491	502
637	3.185	499	478
638	3.19	489	483
639	3.195	490	507
640	3.2	459	459
641	3.205	490	483
642	3.21	498	488
643	3.215	496	497
644	3.22	489	490
645	3.225	496	487
646	3.23	487	467
647	3.235	494	507
648	3.24	476	500
649	3.245	504	458
650	3.25	474	502
651	3.255	495	500
652	3.26	500	492
653	3.265	516	494
654	3.27	482	472
655	3.275	470	483
656	3.28	492	481
657	3.285	488	501
658	3.29	479	480
659	3.295	497	504
660	3.3	469	490
661	3.305	489	495
662	3.31	471	494
663	3.315	455	510
664	3.32	486	468
665	3.325	474	497
666	3.33	492	471
667	3.335	465	498
668	3.34	473	498
669	3.345	467	482
670	3.35	490	493
671	3.355	490	479
672	3.36	477	507
673	3.365	479	488
674	3.37	492	496
675	3.375	500	466
676	3.38	472	495
677	3.385	516	488
678	3.39	504	499
679	3.395	508	483
680	3.4	486	520
681	3.405	453	474
682	3.41	490	487
683	3.415	488	486
684	3.42	478	489
685	3.425	484	478
686	3.43	489	510
687	3.435	489	483
688	3.44	493	508
689	3.445	496	465
690	3.45	481	483
691	3.455	473	488
692	3.46	491	480
693	3.465	462	501
694	3.47	482	506
695	3.475	493	481
696	3.48	485	478
697	3.485	477	481
698	3.49	500	477
699	3.495	504	479
700	3.5	509	473
701	3.505	460	500
702	3.51	487	473
703	3.515	505	461
704	3.52	505	490
705	3.525	489	515
706	3.53	471	516
707	3.535	484	518
708	3.54	460	483
709	3.545	472	508
710	3.55	490	478
711	3.555	497	457
712	3.56	491	559
713	3.565	466	487
714	3.57	460	496
715	3.575	465	483
716	3.58	492	483
717	3.585	482	472
718	3.59	451	468
719	3.595	497	503
720	3.6	475	461
721	3.605	501	487
722	3.61	471	481
723	3.615	467	468
724	3.62	498	475
725	3.625	489	495
726	3.63	506	504
727	3.635	466	513
728	3.64	502	458
729	3.645	486	450
730	3.65	469	496
731	3.655	496	510
732	3.66	471	471
733	3.665	483	500
734	3.67	490	504
735	3.675	494	478
736	3.68	457	470
737	3.685	531	472
738	3.69	483	474
739	3.695	506	493
740	3.7	487	492
741	3.705	480	491
742	3.71	480	496
743	3.715	504	508
744	3.72	487	460
745	3.725	492	485
746	3.73	493	498
747	3.735	476	468
748	3.74	485	488
749	3.745	505	507
750	3.75	479	507
751	3.755	465	498
752	3.76	477	475
753	3.765	520	479
754	3.77	488	478
755	3.775	460	479
756	3.78	489	475
757	3.785	489	504
758	3.79	466	490
759	3.795	494	485
760	3.8	508	497
761	3.805	480	511
762	3.81	441	467
763	3.815	461	483
764	3.82	504	476
765	3.825	464	494
766	3.83	476	467
767	3.835	491	483
768	3.84	489	455
769	3.845	475	476
770	3.85	468	485
771	3.855	472	509
772	3.86	484	483
773	3.865	493	481
774	3.87	486	485
775	3.875	470	458
776	3.88	460	503
777	3.885	506	489
778	3.89	492	471
779	3.895	485	519
780	3.9	502	489
781	3.905	487	510
782	3.91	489	497
783	3.915	477	499
784	3.92	483	490
785	3.925	499	492
786	3.93	487	492
787	3.935	506	462
788	3.94	489	507
789	3.945	451	476
790	3.95	491	459
791	3.955	509	432
792	3.96	486	478
793	3.965	463	472
794	3.97	525	490
795	3.975	443	462
796	3.98	464	496
797	3.985	508	456
798	3.99	476	491
799	3.995	488	503
800	4	473	462
801	4.005	477	463
802	4.01	479	484
803	4.015	489	482
804	4.02	461	507
805	4.025	499	496
806	4.03	490	476
807	4.035	494	501
808	4.04	500	459
809	4.045	491	506
810	4.05	470	489
811	4.055	477	479
812	4.06	466	468
813	4.065	455	474
814	4.07	481	465
815	4.075	487	480
816	4.08	503	485
817	4.085	484	488
818	4.09	465	467
819	4.095	482	481
820	4.1	509	469
821	4.105	478	469
822	4.11	478	449
823	4.115	485	479
824	4.12	523	494
825	4.125	489	486
826	4.13	481	496
827	4.135	492	468
828	4.14	468	487
829	4.145	470	499
830	4.15	493	516
831	4.155	468	483
832	4.16	487	509
833	4.165	494	495
834	4.17	468	490
835	4.175	487	509
836	4.18	463	488
837	4.185	476	502
838	4.19	469	485
839	4.195	483	490
840	4.2	493	482
841	4.205	474	502
842	4.21	489	487
843	4.215	520	496
844	4.22	464	457
845	4.225	495	462
846	4.23	470	482
847	4.235	481	494
848	4.24	494	490
849	4.245	460	476
850	4.25	488	460
851	4.255	472	482
852	4.26	483	491
853	4.265	491	466
854	4.27	495	526
855	4.275	446	473
856	4.28	476	489
857	4.285	501	476
858	4.29	484	477
859	4.295	471	472
860	4.3	488	469
861	4.305	508	488
862	4.31	500	488
863	4.315	467	473
864	4.32	485	496
865	4.325	500	494
866	4.33	486	462
867	4.335	487	490
868	4.34	458	462
869	4.345	467	479
870	4.35	477	473
871	4.355	463	483
872	4.36	504	472
873	4.365	496	452
874	4.37	468	455
875	4.375	470	481
876	4.38	490	477
877	4.385	459	491
878	4.39	490	493
879	4.395	490	476
880	4.4	478	477
881	4.405	482	489
882	4.41	495	488
883	4.415	480	492
884	4.42	517	482
885	4.425	461	488
886	4.43	450	498
887	4.435	490	491
888	4.44	489	491
889	4.445	496	499
890	4.45	500	496
891	4.455	503	468
892	4.46	520	490
893	4.465	481	490
894	4.47	477	473
895	4.475	484	499
896	4.48	491	484
897	4.485	503	478
898	4.49	481	492
899	4.495	494	466
900	4.5	483	503
901	4.505	481	496
902	4.51	504	500
903	4.515	480	488
904	4.52	489	487
905	4.525	485	477
906	4.53	469	506
907	4.535	487	481
908	4.54	474	452
909	4.545	493	476
910	4.55	488	494
911	4.555	512	484
912	4.56	480	486
913	4.565	470	496
914	4.57	499	514
915	4.575	479	499
916	4.58	467	479
917	4.585	513	508
918	4.59	491	482
919	4.595	516	498
920	4.6	499	490
921	4.605	469	483
922	4.61	485	497
923	4.615	485	488
924	4.62	461	486
925	4.625	520	485
926	4.63	508	511
927	4.635	469	498
928	4.64	468	504
929	4.645	473	463
930	4.65	519	491
931	4.655	465	518
932	4.66	477	495
933	4.665	469	511
934	4.67	478	495
935	4.675	490	515
936	4.68	486	492
937	4.685	445	476
938	4.69	479	475
939	4.695	489	488
940	4.7	485	509
941	4.705	493	493
942	4.71	481	498
943	4.715	457	478
944	4.72	474	486
945	4.725	496	466
946	4.73	491	488
947	4.735	493	479
948	4.74	500	480
949	4.745	487	472
950	4.75	493	485
951	4.755	468	471
952	4.76	487	492
953	4.765	470	481
954	4.77	488	480
955	4.775	493	479
956	4.78	477	483
957	4.785	505	482
958	4.79	473	487
959	4.795	499	502
960	4.8	454	504
961	4.805	472	473
962	4.81	472	475
963	4.815	443	451
964	4.82	460	486
965	4.825	454	495
966	4.83	476	487
967	4.835	457	488
968	4.84	483	502
969	4.845	484	483
970	4.85	496	492
971	4.855	509	471
972	4.86	489	480
973	4.865	493	496
974	4.87	485	502
975	4.875	499	478
976	4.88	461	464
977	4.885	504	484
978	4.89	473	515
979	4.895	484	478
980	4.9	491	484
981	4.905	493	493
982	4.91	476	481
983	4.915	471	490
984	4.92	477	457
985	4.925	479	508
986	4.93	513	499
987	4.935	472	485
988	4.94	489	485
989	4.945	480	478
990	4.95	476	469
991	4.955	494	471
992	4.96	508	499
993	4.965	493	466
994	4.97	475	467
995	4.975	490	471
996	4.98	490	512
997	4.985	474	484
998	4.99	499	465
999	4.995	480	495
1000	5	487	512
1001	5.005	480	500
1002	5.01	481	468
1003	5.015	468	478
1004	5.02	492	495
1005	5.025	471	514
1006	5.03	480	495
1007	5.035	475	480
1008	5.04	491	500
1009	5.045	477	511
1010	5.05	483	486
1011	5.055	494	484
1012	5.06	486	473
1013	5.065	519	468
1014	5.07	472	473
1015	5.075	459	478
1016	5.08	492	480
1017	5.085	478	486
1018	5.09	466	463
1019	5.095	496	475
1020	5.1	479	482
1021	5.105	494	482
1022	5.11	485	457
1023	5.115	484	469
1024	5.12	481	487
1025	5.125	472	454
1026	5.13	506	471
1027	5.135	466	507
1028	5.14	484	487
1029	5.145	487	495
1030	5.15	463	495
1031	5.155	477	499
1032	5.16	511	490
1033	5.165	523	463
1034	5.17	487	492
1035	5.175	491	490
1036	5.18	509	474
1037	5.185	496	486
1038	5.19	514	472
1039	5.195	481	483
1040	5.2	476	506
1041	5.205	463	491
1042	5.21	480	495
1043	5.215	500	481
1044	5.22	478	509
1045	5.225	504	494
1046	5.23	492	480
1047	5.235	485	480
1048	5.24	490	488
1049	5.245	469	490
1050	5.25	467	469
1051	5.255	470	484
1052	5.26	476	468
1053	5.265	465	485
1054	5.27	506	501
1055	5.275	484	451
1056	5.28	460	490
1057	5.285	483	486
1058	5.29	491	489
1059	5.295	485	481
1060	5.3	453	495
1061	5.305	470	480
1062	5.31	484	481
1063	5.315	472	479
1064	5.32	471	499
1065	5.325	487	501
1066	5.33	486	526
1067	5.335	494	497
1068	5.34	495	483
1069	5.345	479	471
1070	5.35	488	467
1071	5.355	488	496
1072	5.36	507	487
1073	5.365	490	490
1074	5.37	476	479
1075	5.375	486	495
1076	5.38	483	483
1077	5.385	483	476
1078	5.39	505	482
1079	5.395	476	473
1080	5.4	465	481
1081	5.405	484	486
1082	5.41	490	470
1083	5.415	470	473
1084	5.42	465	468
1085	5.425	491	526
1086	5.43	477	499
1087	5.435	482	493
1088	5.44	513	503
1089	5.445	497	495
1090	5.45	469	453
1091	5.455	464	477
1092	5.46	484	471
1093	5.465	475	457
1094	5.47	479	489
1095	5.475	496	490
1096	5.48	472	475
1097	5.485	467	491
1098	5.49	479	491
1099	5.495	489	491
1100	5.5	480	462
1101	5.505	476	492
1102	5.51	513	486
1103	5.515	513	490
1104	5.52	484	487
1105	5.525	490	494
1106	5.53	499	500
1107	5.535	492	479
1108	5.54	475	466
1109	5.545	469	495
1110	5.55	443	482
1111	5.555	472	506
1112	5.56	482	501
1113	5.565	491	457
1114	5.57	512	485
1115	5.575	482	477
1116	5.58	486	487
1117	5.585	490	456
1118	5.59	504	484
1119	5.595	474	502
1120	5.6	471	495
1121	5.605	494	501
1122	5.61	493	494
1123	5.615	453	464
1124	5.62	474	476
1125	5.625	500	494
1126	5.63	491	474
1127	5.635	488	494
1128	5.64	469	484
1129	5.645	476	463
1130	5.65	499	481
1131	5.655	472	459
1132	5.66	483	488
1133	5.665	515	467
1134	5.67	488	480
1135	5.675	495	496
1136	5.68	487	500
1137	5.685	514	509
1138	5.69	491	463
1139	5.695	491	470
1140	5.7	490	495
1141	5.705	459	495
1142	5.71	472	488
1143	5.715	489	495
1144	5.72	476	497
1145	5.725	461	486
1146	5.73	516	454
1147	5.735	466	456
1148	5.74	518	467
1149	5.745	499	474
1150	5.75	491	505
1151	5.755	470	571
1152	5.76	460	469
1153	5.765	470	499
1154	5.77	481	492
1155	5.775	493	472
1156	5.78	498	493
1157	5.785	448	448
1158	5.79	477	471
1159	5.795	509	475
1160	5.8	487	496
1161	5.805	501	471
1162	5.81	498	481
1163	5.815	484	490
1164	5.82	498	495
1165	5.825	472	488
1166	5.83	486	511
1167	5.835	468	479
1168	5.84	492	487
1169	5.845	498	489
1170	5.85	506	489
1171	5.855	485	460
1172	5.86	483	459
1173	5.865	495	476
1174	5.87	507	487
1175	5.875	468	481
1176	5.88	486	487
1177	5.885	458	508
1178	5.89	463	493
1179	5.895	533	480
1180	5.9	493	465
1181	5.905	512	500
1182	5.91	488	472
1183	5.915	486	492
1184	5.92	482	498
1185	5.925	477	485
1186	5.93	448	495
1187	5.935	496	464
1188	5.94	477	456
1189	5.945	510	500
1190	5.95	479	487
1191	5.955	501	494
1192	5.96	483	505
1193	5.965	473	502
1194	5.97	499	485
1195	5.975	469	460
1196	5.98	480	493
1197	5.985	463	512
1198	5.99	471	485
1199	5.995	486	494
1200	6	472	513
1201	6.005	472	489
1202	6.01	470	485
1203	6.015	481	492
1204	6.02	475	458
1205	6.025	455	493
1206	6.03	478	502
1207	6.035	473	507
1208	6.04	454	516
1209	6.045	487	471
1210	6.05	486	467
1211	6.055	477	496
1212	6.06	504	511
1213	6.065	502	486
1214	6.07	466	507
1215	6.075	493	483
1216	6.08	496	476
1217	6.085	475	476
1218	6.09	499	481
1219	6.095	475	498
1220	6.1	462	488
1221	6.105	495	488
1222	6.11	480	477
1223	6.115	492	513
1224	6.12	479	486
1225	6.125	489	479
1226	6.13	484	503
1227	6.135	470	488
1228	6.14	506	465
1229	6.145	491	462
1230	6.15	473	471
1231	6.155	469	494
1232	6.16	475	487
1233	6.165	484	506
1234	6.17	461	476
1235	6.175	511	501
1236	6.18	468	483
1237	6.185	463	442
1238	6.19	478	476
1239	6.195	497	496
1240	6.2	490	486
1241	6.205	501	490
1242	6.21	509	480
1243	6.215	480	483
1244	6.22	473	468
1245	6.225	513	482
1246	6.23	489	477
1247	6.235	471	452
1248	6.24	496	485
1249	6.245	485	477
1250	6.25	480	483
1251	6.255	483	473
1252	6.26	499	481
1253	6.265	488	484
1254	6.27	472	481
1255	6.275	490	510
1256	6.28	477	495
1257	6.285	486	480
1258	6.29	484	513
1259	6.295	472	473
1260	6.3	468	474
1261	6.305	483	465
1262	6.31	494	481
1263	6.315	488	474
1264	6.32	487	468
1265	6.325	482	453
1266	6.33	501	480
1267	6.335	481	482
1268	6.34	469	484
1269	6.345	477	480
1270	6.35	501	503
1271	6.355	448	525
1272	6.36	466	484
1273	6.365	469	515
1274	6.37	501	489
1275	6.375	478	490
1276	6.38	489	485
1277	6.385	464	472
1278	6.39	502	487
1279	6.395	467	490
1280	6.4	470	493
1281	6.405	467	460
1282	6.41	475	469
1283	6.415	484	479
1284	6.42	486	494
1285	6.425	468	525
1286	6.43	491	467
1287	6.435	487	452
1288	6.44	498	511
1289	6.445	487	465
1290	6.45	474	502
1291	6.455	487	494
1292	6.46	497	468
1293	6.465	458	489
1294	6.47	487	514
1295	6.475	475	493
1296	6.48	499	465
1297	6.485	483	492
1298	6.49	482	489
1299	6.495	495	497
1300	6.5	481	485
1301	6.505	502	488
1302	6.51	511	478
1303	6.515	472	481
1304	6.52	501	495
1305	6.525	477	476
1306	6.53	504	495
1307	6.535	496	462
1308	6.54	491	491
1309	6.545	486	501
1310	6.55	482	488
1311	6.555	462	485
1312	6.56	499	496
1313	6.565	459	494
1314	6.57	489	483
1315	6.575	513	495
1316	6.58	481	527
1317	6.585	489	489
1318	6.59	474	510
1319	6.595	468	502
1320	6.6	477	460
1321	6.605	493	462
1322	6.61	462	509
1323	6.615	510	488
1324	6.62	495	506
1325	6.625	485	448
1326	6.63	486	492
1327	6.635	459	478
1328	6.64	491	486
1329	6.645	472	470
1330	6.65	494	489
1331	6.655	487	463
1332	6.66	480	482
1333	6.665	476	518
1334	6.67	488	501
1335	6.675	472	474
1336	6.68	469	474
1337	6.685	479	445
1338	6.69	502	473
1339	6.695	486	493
1340	6.7	468	497
1341	6.705	463	475
1342	6.71	474	490
1343	6.715	511	497
1344	6.72	468	488
1345	6.725	491	451
1346	6.73	486	499
1347	6.735	506	458
1348	6.74	489	479
1349	6.745	488	473
1350	6.75	489	486
1351	6.755	482	487
1352	6.76	481	494
1353	6.765	487	461
1354	6.77	482	466
1355	6.775	480	498
1356	6.78	469	497
1357	6.785	492	491
1358	6.79	460	480
1359	6.795	480	508
1360	6.8	473	487
1361	6.805	475	471
1362	6.81	499	488
1363	6.815	488	463
1364	6.82	496	468
1365	6.825	485	485
1366	6.83	493	483
1367	6.835	467	498
1368	6.84	477	476
1369	6.845	470	485
1370	6.85	461	468
1371	6.855	505	464
1372	6.86	469	472
1373	6.865	492	479
1374	6.87	503	498
1375	6.875	486	498
1376	6.88	488	494
1377	6.885	493	470
1378	6.89	506	490
1379	6.895	500	470
1380	6.9	473	473
1381	6.905	489	447
1382	6.91	497	505
1383	6.915	497	445
1384	6.92	447	473
1385	6.925	475	515
1386	6.93	509	524
1387	6.935	484	469
1388	6.94	473	470
1389	6.945	467	492
1390	6.95	486	469
1391	6.955	477	520
1392	6.96	493	480
1393	6.965	479	515
1394	6.97	487	495
1395	6.975	479	462
1396	6.98	492	502
1397	6.985	497	484
1398	6.99	463	461
1399	6.995	455	497
1400	7	496	485
1401	7.005	463	503
1402	7.01	488	499
1403	7.015	479	482
1404	7.02	490	480
1405	7.025	484	480
1406	7.03	511	505
1407	7.035	486	495
1408	7.04	470	483
1409	7.045	469	491
1410	7.05	493	460
1411	7.055	502	508
1412	7.06	502	496
1413	7.065	495	496
1414	7.07	476	474
1415	7.075	492	476
1416	7.08	467	481
1417	7.085	497	472
1418	7.09	489	486
1419	7.095	483	472
1420	7.1	472	484
1421	7.105	475	481
1422	7.11	541	478
1423	7.115	468	497
1424	7.12	498	483
1425	7.125	524	490
1426	7.13	480	506
1427	7.135	468	493
1428	7.14	484	472
1429	7.145	473	490
1430	7.15	484	486
1431	7.155	492	490
1432	7.16	488	470
1433	7.165	490	500
1434	7.17	488	487
1435	7.175	475	480
1436	7.18	488	474
1437	7.185	487	481
1438	7.19	479	525
1439	7.195	465	464
1440	7.2	488	479
1441	7.205	479	469
1442	7.21	464	495
1443	7.215	459	467
1444	7.22	513	463
1445	7.225	469	506
1446	7.23	464	490
1447	7.235	475	479
1448	7.24	487	470
1449	7.245	492	489
1450	7.25	486	499
1451	7.255	492	474
1452	7.26	487	477
1453	7.265	481	490
1454	7.27	487	460
1455	7.275	443	502
1456	7.28	498	461
1457	7.285	493	477
1458	7.29	489	487
1459	7.295	511	451
1460	7.3	477	512
1461	7.305	482	511
1462	7.31	513	480
1463	7.315	479	461
1464	7.32	488	493
1465	7.325	473	481
1466	7.33	495	519
1467	7.335	510	482
1468	7.34	477	493
1469	7.345	486	477
1470	7.35	483	486
1471	7.355	485	467
1472	7.36	485	489
1473	7.365	473	503
1474	7.37	478	456
1475	7.375	458	482
1476	7.38	502	481
1477	7.385	485	484
1478	7.39	490	506
1479	7.395	472	488
1480	7.4	476	497
1481	7.405	521	470
1482	7.41	476	468
1483	7.415	490	500
1484	7.42	466	507
1485	7.425	511	528
1486	7.43	480	460
1487	7.435	483	468
1488	7.44	470	463
1489	7.445	482	480
1490	7.45	484	460
1491	7.455	485	495
1492	7.46	506	469
1493	7.465	494	490
1494	7.47	496	510
1495	7.475	481	454
1496	7.48	497	478
1497	7.485	457	484
1498	7.49	467	492
1499	7.495	458	501
1500	7.5	462	480
1501	7.505	474	486
1502	7.51	504	492
1503	7.515	467	499
1504	7.52	509	485
1505	7.525	470	472
1506	7.53	468	500
1507	7.535	464	474
1508	7.54	493	483
1509	7.545	506	501
1510	7.55	468	465
1511	7.555	497	486
1512	7.56	504	511
1513	7.565	481	501
1514	7.57	474	513
1515	7.575	486	472
1516	7.58	449	479
1517	7.585	491	469
1518	7.59	520	490
1519	7.595	488	495
1520	7.6	489	485
1521	7.605	491	505
1522	7.61	494	485
1523	7.615	467	484
1524	7.62	476	489
1525	7.625	502	465
1526	7.63	488	464
1527	7.635	469	496
1528	7.64	523	482
1529	7.645	465	484
1530	7.65	485	498
1531	7.655	499	475
1532	7.66	466	486
1533	7.665	498	486
1534	7.67	509	488
1535	7.675	484	502
1536	7.68	464	466
1537	7.685	495	492
1538	7.69	518	507
1539	7.695	472	483
1540	7.7	461	502
1541	7.705	496	474
1542	7.71	512	493
1543	7.715	478	478
1544	7.72	488	490
1545	7.725	479	500
1546	7.73	481	494
1547	7.735	500	465
1548	7.74	486	474
1549	7.745	495	483
1550	7.75	456	491
1551	7.755	491	475
1552	7.76	484	482
1553	7.765	493	443
1554	7.77	466	504
1555	7.775	462	482
1556	7.78	493	492
1557	7.785	506	482
1558	7.79	492	508
1559	7.795	479	517
1560	7.8	505	502
1561	7.805	487	473
1562	7.81	502	482
1563	7.815	489	459
1564	7.82	492	498
1565	7.825	475	490
1566	7.83	473	480
1567	7.835	491	476
1568	7.84	483	502
1569	7.845	487	490
1570	7.85	504	479
1571	7.855	499	468
1572	7.86	473	503
1573	7.865	496	474
1574	7.87	504	495
1575	7.875	464	472
1576	7.88	497	486
1577	7.885	482	473
1578	7.89	487	468
1579	7.895	508	477
1580	7.9	513	488
1581	7.905	469	471
1582	7.91	501	497
1583	7.915	481	519
1584	7.92	482	483
1585	7.925	468	499
1586	7.93	484	482
1587	7.935	472	497
1588	7.94	458	483
1589	7.945	468	495
1590	7.95	479	498
1591	7.955	455	500
1592	7.96	455	473
1593	7.965	501	487
1594	7.97	482	485
1595	7.975	494	473
1596	7.98	513	482
1597	7.985	451	503
1598	7.99	479	487
1599	7.995	477	483
1600	8	494	477
1601	8.005	487	475
1602	8.01	484	504
1603	8.015	466	473
1604	8.02	464	462
1605	8.025	481	471
1606	8.03	495	477
1607	8.035	516	472
1608	8.04	490	490
1609	8.045	502	480
1610	8.05	476	487
1611	8.055	492	473
1612	8.06	480	484
1613	8.065	494	490
1614	8.07	470	448
1615	8.075	475	465
1616	8.08	486	498
1617	8.085	480	470
1618	8.09	478	468
1619	8.095	517	490
1620	8.1	493	487
1621	8.105	491	472
1622	8.11	468	480
1623	8.115	483	453
1624	8.12	474	509
1625	8.125	482	467
1626	8.13	496	459
1627	8.135	486	480
1628	8.14	476	490
1629	8.145	498	506
1630	8.15	508	478
1631	8.155	488	502
1632	8.16	485	469
1633	8.165	484	519
1634	8.17	471	499
1635	8.175	500	505
1636	8.18	462	475
1637	8.185	491	495
1638	8.19	496	490
1639	8.195	501	488
1640	8.2	493	503
1641	8.205	497	506
1642	8.21	511	457
1643	8.215	480	477
1644	8.22	500	524
1645	8.225	509	490
1646	8.23	496	501
1647	8.235	471	513
1648	8.24	502	459
1649	8.245	475	498
1650	8.25	472	464
1651	8.255	492	499
1652	8.26	486	488
1653	8.265	489	473
1654	8.27	466	474
1655	8.275	497	490
1656	8.28	500	480
1657	8.285	490	484
1658	8.29	475	479
1659	8.295	492	466
1660	8.3	473	505
1661	8.305	516	501
1662	8.31	468	505
1663	8.315	464	496
1664	8.32	515	488
1665	8.325	490	469
1666	8.33	469	512
1667	8.335	510	477
1668	8.34	508	465
1669	8.345	475	473
1670	8.35	468	492
1671	8.355	462	498
1672	8.36	476	511
1673	8.365	473	495
1674	8.37	511	495
1675	8.375	490	477
1676	8.38	464	492
1677	8.385	489	493
1678	8.39	498	511
1679	8.395	494	491
1680	8.4	502	490
1681	8.405	471	477
1682	8.41	471	486
1683	8.415	486	493
1684	8.42	476	478
1685	8.425	489	481
1686	8.43	471	461
1687	8.435	465	476
1688	8.44	487	461
1689	8.445	476	493
1690	8.45	487	481
1691	8.455	474	502
1692	8.46	479	478
1693	8.465	477	500
1694	8.47	496	507
1695	8.475	487	474
1696	8.48	461	509
1697	8.485	454	486
1698	8.49	499	485
1699	8.495	465	474
1700	8.5	483	479
1701	8.505	495	494
1702	8.51	470	496
1703	8.515	491	488
1704	8.52	494	478
1705	8.525	492	486
1706	8.53	498	441
1707	8.535	472	489
1708	8.54	501	478
1709	8.545	502	497
1710	8.55	511	470
1711	8.555	481	480
1712	8.56	478	523
1713	8.565	465	471
1714	8.57	477	469
1715	8.575	453	513
1716	8.58	499	484
1717	8.585	496	498
1718	8.59	486	477
1719	8.595	451	479
1720	8.6	472	483
1721	8.605	466	494
1722	8.61	464	484
1723	8.615	481	479
1724	8.62	479	484
1725	8.625	496	461
1726	8.63	475	500
1727	8.635	493	497
1728	8.64	545	512
1729	8.645	481	518
1730	8.65	457	454
1731	8.655	501	517
1732	8.66	497	487
1733	8.665	499	468
1734	8.67	481	499
1735	8.675	470	476
1736	8.68	489	496
1737	8.685	512	508
1738	8.69	511	499
1739	8.695	496	496
1740	8.7	473	474
1741	8.705	456	480
1742	8.71	448	484
1743	8.715	491	474
1744	8.72	466	522
1745	8.725	480	481
1746	8.73	477	461
1747	8.735	497	478
1748	8.74	488	481
1749	8.745	470	476
1750	8.75	466	464
1751	8.755	493	491
1752	8.76	492	499
1753	8.765	496	472
1754	8.77	518	471
1755	8.775	476	494
1756	8.78	486	492
1757	8.785	465	472
1758	8.79	479	476
1759	8.795	472	487
1760	8.8	466	495
1761	8.805	469	520
1762	8.81	481	485
1763	8.815	507	477
1764	8.82	512	490
1765	8.825	493	499
1766	8.83	481	475
1767	8.835	501	507
1768	8.84	480	507
1769	8.845	500	490
1770	8.85	477	473
1771	8.855	495	524
1772	8.86	489	473
1773	8.865	487	489
1774	8.87	456	493
1775	8.875	470	515
1776	8.88	485	493
1777	8.885	464	476
1778	8.89	472	496
1779	8.895	489	496
1780	8.9	469	479
1781	8.905	475	499
1782	8.91	463	496
1783	8.915	490	496
1784	8.92	483	501
1785	8.925	470	492
1786	8.93	505	510
1787	8.935	451	490
1788	8.94	487	481
1789	8.945	494	476
1790	8.95	511	486
1791	8.955	468	513
1792	8.96	513	467
1793	8.965	480	485
1794	8.97	517	458
1795	8.975	505	484
1796	8.98	487	489
1797	8.985	474	484
1798	8.99	516	506
1799	8.995	489	488
1800	9	470	477
1801	9.005	484	487
1802	9.01	496	479
1803	9.015	490	502
1804	9.02	489	494
1805	9.025	497	462
1806	9.03	499	458
1807	9.035	481	479
1808	9.04	445	507
1809	9.045	474	491
1810	9.05	495	472
1811	9.055	468	483
1812	9.06	444	469
1813	9.065	508	474
1814	9.07	486	502
1815	9.075	513	469
1816	9.08	489	487
1817	9.085	478	492
1818	9.09	473	499
1819	9.095	487	485
1820	9.1	486	499
1821	9.105	475	469
1822	9.11	488	475
1823	9.115	474	472
1824	9.12	467	491
1825	9.125	476	480
1826	9.13	488	485
1827	9.135	460	490
1828	9.14	472	484
1829	9.145	462	491
1830	9.15	468	447
1831	9.155	468	480
1832	9.16	486	501
1833	9.165	450	481
1834	9.17	493	485
1835	9.175	475	488
1836	9.18	506	483
1837	9.185	484	486
1838	9.19	490	493
1839	9.195	491	486
1840	9.2	484	500
1841	9.205	467	497
1842	9.21	506	502
1843	9.215	486	510
1844	9.22	494	492
1845	9.225	479	483
1846	9.23	461	475
1847	9.235	482	496
1848	9.24	512	479
1849	9.245	471	473
1850	9.25	480	487
1851	9.255	493	461
1852	9.26	470	493
1853	9.265	488	492
1854	9.27	488	498
1855	9.275	492	476
1856	9.28	479	495
1857	9.285	483	475
1858	9.29	475	473
1859	9.295	497	495
1860	9.3	483	462
1861	9.305	499	489
1862	9.31	481	492
1863	9.315	495	501
1864	9.32	473	489
1865	9.325	496	498
1866	9.33	480	471
1867	9.335	519	477
1868	9.34	475	465
1869	9.345	442	473
1870	9.35	468	473
1871	9.355	510	490
1872	9.36	488	492
1873	9.365	478	490
1874	9.37	484	464
1875	9.375	477	519
1876	9.38	524	467
1877	9.385	503	482
1878	9.39	491	527
1879	9.395	478	489
1880	9.4	497	479
1881	9.405	487	470
1882	9.41	467	472
1883	9.415	478	470
1884	9.42	468	485
1885	9.425	467	465
1886	9.43	483	492
1887	9.435	477	500
1888	9.44	499	491
1889	9.445	502	493
1890	9.45	465	498
1891	9.455	468	500
1892	9.46	470	493
1893	9.465	510	498
1894	9.47	457	454
1895	9.475	462	474
1896	9.48	486	472
1897	9.485	471	524
1898	9.49	490	481
1899	9.495	483	473
1900	9.5	493	458
1901	9.505	476	467
1902	9.51	486	477
1903	9.515	482	490
1904	9.52	506	505
1905	9.525	515	494
1906	9.53	470	489
1907	9.535	474	489
1908	9.54	474	451
1909	9.545	488	481
1910	9.55	497	479
1911	9.555	510	491
1912	9.56	489	459
1913	9.565	503	486
1914	9.57	488	496
1915	9.575	489	480
1916	9.58	490	482
1917	9.585	488	467
1918	9.59	453	507
1919	9.595	485	484
1920	9.6	475	461
1921	9.605	482	479
1922	9.61	485	497
1923	9.615	491	493
1924	9.62	476	481
1925	9.625	476	491
1926	9.63	489	499
1927	9.635	485	498
1928	9.64	466	492
1929	9.645	471	486
1930	9.65	479	478
1931	9.655	486	474
1932	9.66	503	504
1933	9.665	466	498
1934	9.67	481	452
1935	9.675	484	464
1936	9.68	492	484
1937	9.685	468	474
1938	9.69	475	493
1939	9.695	478	499
1940	9.7	506	510
1941	9.705	473	475
1942	9.71	505	499
1943	9.715	495	481
1944	9.72	487	494
1945	9.725	480	471
1946	9.73	527	507
1947	9.735	494	488
1948	9.74	446	474
1949	9.745	499	462
1950	9.75	489	489
1951	9.755	478	479
1952	9.76	487	506
1953	9.765	474	478
1954	9.77	476	510
1955	9.775	481	498
1956	9.78	467	479
1957	9.785	471	468
1958	9.79	507	517
1959	9.795	493	504
1960	9.8	486	488
1961	9.805	476	505
1962	9.81	472	459
1963	9.815	493	470
1964	9.82	491	494
1965	9.825	486	465
1966	9.83	500	492
1967	9.835	485	468
1968	9.84	482	498
1969	9.845	497	486
1970	9.85	479	485
1971	9.855	479	501
1972	9.86	480	515
1973	9.865	498	499
1974	9.87	497	509
1975	9.875	496	488
1976	9.88	498	487
1977	9.885	526	477
1978	9.89	487	470
1979	9.895	484	455
1980	9.9	485	491
1981	9.905	461	487
1982	9.91	493	481
1983	9.915	489	498
1984	9.92	496	498
1985	9.925	488	510
1986	9.93	469	489
1987	9.935	469	501
1988	9.94	495	484
1989	9.945	505	479
1990	9.95	483	482
1991	9.955	494	493
1992	9.96	480	501
1993	9.965	494	481
1994	9.97	492	489
1995	9.975	497	464
1996	9.98	495	479
1997	9.985	489	497
[truncated: 8,002 more rows]
