# Supplementary material for: Direct probing of single-molecule chemiluminescent reaction dynamics under catalytic conditions in solution
Source: Nat Commun. 2023 Dec 2;14:7993. doi: 10.1038/s41467-023-43640-1 (PMC10693624; doi:10.1038/s41467-023-43640-1)
Supplement: Supplementary file 4 — Source Data [file 41467_2023_43640_MOESM4_ESM.zip › Source Data/Suppl.Fig.12/Source Date-Suppl.Fig.12c.xlsx]

## Sheet: Source Date-Suppl.Fig.12c
0.683892	0.683892	0.56991	0.816871	0.645898	0.873862	0.797874	0.892859	0.645898	0.778877	1.13982	0.835868	0.664895	0.778877	0.588907	0.873862	0.778877	0.721886	0.816871	0.797874	0.873862	0.797874	0.75988	0.854865	0.512919	0.683892	0.645898	0.645898	0.987844	0.987844	0.797874	0.683892	0.740883	0.75988	0.702889	0.911856	0.854865	0.835868	0.75988	1.08283	0.702889	1.10183	0.892859	0.702889	0.797874	0.531916	0.550913	0.645898	0.75988	0.987844
0.702889	1.08283	0.873862	0.721886	0.607904	0.531916	1.13982	0.56991	0.892859	0.930853	0.835868	0.664895	0.607904	0.797874	0.683892	0.873862	0.873862	0.816871	0.892859	0.911856	0.968847	0.816871	0.911856	0.911856	0.797874	0.797874	0.873862	0.873862	0.968847	0.56991	0.721886	0.512919	0.721886	0.930853	0.645898	0.968847	1.12082	0.930853	0.740883	0.854865	0.835868	0.778877	0.778877	1.06383	0.778877	0.911856	0.512919	0.607904	0.778877	0.854865
1.06383	0.835868	0.702889	0.626901	0.873862	0.645898	0.740883	0.835868	0.56991	0.835868	0.797874	0.854865	0.854865	0.797874	0.645898	0.816871	0.645898	0.721886	0.531916	0.892859	0.892859	0.816871	0.835868	0.702889	1.00684	0.987844	0.911856	0.683892	0.683892	1.08283	0.702889	0.816871	0.683892	0.835868	0.702889	0.607904	0.740883	0.873862	0.930853	0.721886	0.740883	0.778877	0.873862	0.56991	0.797874	0.626901	0.588907	0.645898	0.930853	0.835868
0.816871	0.797874	0.721886	0.930853	0.664895	0.626901	0.683892	0.512919	0.911856	0.512919	0.816871	0.816871	0.892859	0.816871	0.683892	0.721886	0.455928	0.474925	0.721886	0.721886	0.854865	0.740883	0.56991	0.512919	0.721886	1.2728	0.797874	0.75988	0.645898	0.94985	0.626901	0.816871	0.835868	1.00684	0.873862	0.683892	0.778877	0.664895	0.740883	0.987844	0.588907	0.892859	0.683892	0.797874	0.740883	1.06383	0.911856	1.12082	0.892859	1.2918
0.512919	0.94985	1.04483	0.816871	0.531916	0.645898	0.607904	0.816871	0.626901	0.588907	0.930853	0.94985	0.835868	1.04483	0.835868	0.835868	1.00684	0.797874	0.911856	0.778877	0.94985	0.835868	0.645898	0.892859	0.778877	0.721886	0.987844	1.00684	0.721886	0.721886	1.08283	0.56991	0.778877	0.778877	0.94985	0.854865	0.721886	0.721886	0.683892	0.664895	0.94985	1.04483	0.911856	0.721886	0.854865	0.626901	0.854865	0.702889	0.683892	1.02584
0.854865	0.892859	1.04483	0.987844	0.740883	0.75988	0.75988	0.778877	0.854865	0.892859	0.835868	0.664895	0.683892	0.797874	0.778877	0.854865	0.778877	0.721886	0.968847	0.94985	0.721886	1.00684	1.10183	0.626901	0.778877	0.816871	0.683892	0.75988	0.626901	0.702889	0.550913	0.683892	0.740883	0.721886	0.702889	0.854865	0.778877	0.930853	0.892859	0.987844	0.740883	0.740883	0.626901	0.683892	0.683892	0.873862	0.94985	0.75988	1.10183	0.968847
0.75988	0.816871	0.588907	0.778877	0.740883	0.607904	0.626901	0.797874	0.645898	0.873862	1.12082	0.854865	1.04483	1.04483	0.512919	0.626901	0.645898	0.797874	0.493922	0.664895	0.930853	0.968847	0.721886	0.645898	0.892859	1.00684	0.778877	1.10183	0.75988	0.797874	0.664895	0.873862	0.721886	0.56991	0.835868	0.778877	0.683892	0.75988	0.56991	0.968847	1.10183	0.474925	0.778877	0.968847	0.702889	0.797874	0.94985	0.683892	0.702889	0.721886
0.740883	0.75988	0.683892	0.75988	0.626901	0.854865	0.626901	0.854865	0.94985	0.797874	0.75988	0.265958	0.702889	0.645898	0.626901	0.588907	0.588907	0.493922	0.645898	0.968847	0.911856	0.664895	0.968847	0.75988	0.75988	0.531916	0.75988	0.588907	0.892859	0.702889	0.911856	0.778877	0.303952	0.436931	0.740883	1.04483	0.968847	0.740883	0.531916	0.930853	0.911856	0.721886	0.797874	0.588907	0.854865	0.645898	0.702889	0.797874	0.797874	0.835868
0.75988	0.455928	0.645898	0.645898	0.721886	0.835868	0.702889	0.75988	0.835868	0.588907	0.873862	0.721886	0.740883	1.12082	0.797874	0.778877	0.968847	0.778877	0.816871	0.702889	0.607904	0.816871	0.797874	0.588907	0.816871	0.626901	0.778877	0.987844	0.835868	0.75988	0.930853	0.987844	0.588907	1.00684	0.645898	0.797874	0.987844	0.968847	0.75988	0.588907	0.626901	0.778877	0.797874	1.02584	0.797874	0.778877	0.968847	0.740883	0.56991	0.550913
0.683892	0.968847	0.721886	0.94985	0.892859	0.835868	0.854865	0.721886	0.721886	0.702889	0.816871	0.645898	0.835868	0.854865	0.721886	0.778877	0.911856	0.455928	0.873862	0.588907	0.94985	0.683892	0.550913	0.702889	0.892859	0.493922	0.835868	0.930853	0.740883	0.797874	0.911856	0.721886	0.854865	0.683892	0.94985	0.892859	1.19681	0.588907	0.75988	0.873862	0.588907	0.493922	0.626901	0.892859	0.683892	0.626901	0.607904	0.740883	0.702889	0.854865
1.00684	0.75988	0.645898	0.778877	0.512919	0.854865	0.664895	0.721886	0.740883	0.797874	0.512919	0.854865	0.892859	0.607904	0.740883	0.816871	0.683892	0.436931	0.835868	0.683892	0.664895	0.645898	0.911856	0.550913	0.797874	0.816871	0.474925	1.02584	0.683892	0.721886	0.778877	0.778877	0.778877	0.702889	0.664895	0.664895	0.930853	0.797874	0.816871	0.835868	0.835868	1.12082	0.930853	0.797874	0.778877	0.607904	0.702889	0.740883	0.835868	0.854865
0.702889	1.02584	0.854865	1.08283	0.702889	0.702889	0.778877	0.626901	0.550913	0.835868	0.740883	0.75988	0.607904	0.797874	0.398937	0.626901	0.56991	0.873862	1.15882	0.873862	0.778877	0.873862	0.892859	0.778877	0.588907	0.854865	0.493922	0.645898	0.987844	0.892859	1.00684	1.00684	0.531916	0.816871	0.816871	1.17781	0.645898	0.721886	0.854865	0.797874	0.835868	0.987844	0.987844	0.987844	0.854865	0.721886	1.06383	0.797874	0.721886	0.778877
0.56991	0.607904	0.645898	0.797874	0.607904	0.75988	0.626901	0.664895	1.00684	0.702889	0.75988	0.778877	0.702889	0.75988	0.474925	0.930853	0.797874	0.778877	0.740883	0.75988	0.816871	0.740883	0.626901	0.873862	0.930853	0.740883	0.607904	0.892859	0.512919	0.75988	0.740883	0.702889	0.417934	0.664895	1.15882	0.683892	0.797874	0.493922	0.550913	0.854865	0.816871	0.721886	0.664895	0.56991	0.664895	1.08283	1.00684	0.873862	0.94985	0.94985
0.721886	0.645898	1.10183	0.911856	0.607904	0.778877	0.892859	0.645898	0.968847	0.721886	0.835868	1.02584	0.702889	0.797874	0.702889	0.740883	0.778877	0.607904	0.968847	0.664895	0.75988	0.854865	0.854865	0.607904	0.56991	1.12082	0.75988	0.512919	0.664895	0.721886	0.930853	0.911856	1.02584	0.664895	0.968847	0.873862	0.778877	0.797874	0.75988	0.721886	0.968847	0.797874	0.550913	0.797874	0.835868	0.987844	0.816871	0.797874	0.797874	0.740883
0.588907	0.721886	0.75988	0.835868	0.721886	0.721886	0.94985	0.778877	0.778877	0.987844	0.702889	0.94985	1.06383	0.664895	0.835868	0.835868	0.778877	0.645898	0.664895	0.930853	0.721886	0.607904	0.892859	1.04483	0.721886	0.94985	0.702889	0.607904	0.778877	0.664895	0.550913	0.778877	0.683892	0.664895	0.664895	0.721886	0.835868	0.968847	0.873862	0.873862	0.607904	0.75988	0.588907	0.94985	0.645898	0.702889	1.04483	1.10183	0.550913	0.873862
0.721886	0.474925	0.588907	0.778877	0.740883	0.588907	0.873862	0.683892	0.56991	0.911856	0.664895	0.721886	0.531916	1.06383	0.94985	0.835868	0.721886	0.645898	0.493922	0.702889	0.816871	0.683892	0.987844	0.75988	0.588907	0.740883	0.892859	0.778877	0.683892	0.721886	0.797874	0.474925	0.664895	0.930853	0.75988	1.12082	0.360943	0.588907	0.588907	1.06383	0.740883	0.626901	0.664895	0.797874	0.75988	0.607904	0.683892	0.854865	0.835868	0.835868
0.645898	0.588907	0.873862	0.835868	0.721886	0.664895	0.683892	0.892859	0.474925	0.75988	0.75988	0.645898	0.721886	0.721886	0.778877	0.683892	0.493922	0.626901	0.835868	0.797874	0.645898	0.816871	0.892859	0.968847	0.531916	0.892859	0.854865	0.56991	0.797874	0.721886	0.607904	0.968847	0.455928	0.56991	0.75988	1.00684	0.588907	0.816871	0.626901	0.683892	0.835868	0.797874	0.892859	0.683892	0.588907	0.778877	0.94985	0.987844	0.911856	0.892859
0.816871	0.683892	0.474925	0.873862	0.56991	0.550913	0.683892	0.778877	0.968847	0.75988	0.873862	0.75988	0.721886	0.911856	0.607904	0.455928	0.474925	0.436931	0.797874	0.645898	0.607904	0.797874	0.664895	0.797874	0.740883	0.854865	0.835868	1.13982	0.683892	0.56991	0.721886	0.664895	0.740883	0.626901	0.987844	1.00684	1.13982	0.892859	0.835868	0.664895	1.02584	0.75988	0.94985	0.778877	0.930853	0.930853	0.94985	0.854865	0.683892	0.75988
0.740883	0.645898	0.702889	0.683892	0.854865	0.740883	0.721886	0.645898	0.816871	0.873862	0.797874	0.778877	0.645898	0.816871	0.816871	0.75988	0.778877	0.683892	0.702889	0.835868	0.816871	0.56991	0.778877	0.721886	0.892859	0.588907	0.75988	0.835868	0.930853	1.19681	0.721886	0.968847	0.645898	0.94985	0.512919	0.854865	0.854865	0.664895	0.721886	0.75988	0.607904	0.607904	0.664895	0.550913	0.702889	0.816871	0.740883	0.664895	0.797874	0.911856
0.683892	0.854865	0.911856	0.702889	0.930853	0.892859	0.873862	0.930853	0.721886	0.797874	0.702889	0.854865	0.797874	0.892859	0.740883	0.645898	0.531916	0.531916	0.721886	0.835868	0.835868	0.797874	1.04483	0.664895	0.778877	0.588907	0.683892	0.645898	0.816871	0.588907	0.892859	1.02584	0.626901	0.835868	0.835868	0.626901	0.911856	0.835868	0.778877	0.930853	0.75988	0.740883	0.588907	0.778877	0.664895	0.740883	0.683892	0.702889	0.721886	0.778877
0.512919	1.02584	0.645898	0.740883	0.645898	0.56991	0.854865	0.75988	1.10183	0.702889	0.835868	0.892859	0.740883	0.75988	0.56991	1.13982	0.588907	0.930853	0.892859	0.702889	0.683892	0.835868	0.626901	0.816871	0.75988	0.626901	0.588907	0.702889	1.00684	0.607904	0.930853	1.06383	0.740883	0.702889	0.664895	0.626901	0.873862	0.835868	0.911856	0.778877	0.645898	1.02584	1.10183	0.588907	0.683892	0.797874	0.778877	0.797874	0.892859	1.10183
0.626901	0.645898	0.75988	0.493922	0.911856	0.75988	0.740883	0.626901	0.531916	0.835868	0.797874	0.797874	0.94985	0.987844	0.75988	0.721886	0.645898	0.740883	0.930853	0.512919	0.626901	0.702889	0.531916	0.626901	0.778877	0.930853	0.968847	0.930853	0.778877	1.04483	0.702889	0.721886	0.987844	0.683892	0.645898	0.721886	0.987844	0.892859	0.626901	1.10183	0.835868	0.721886	0.626901	0.75988	0.740883	1.02584	0.854865	0.56991	0.702889	0.664895
0.664895	0.664895	0.835868	0.816871	0.626901	0.740883	0.626901	0.968847	0.493922	0.702889	0.550913	0.607904	0.550913	0.626901	0.607904	0.75988	0.911856	0.474925	0.835868	0.588907	0.683892	0.702889	0.75988	0.968847	0.835868	0.626901	0.683892	0.75988	0.778877	0.531916	0.721886	0.797874	0.626901	0.512919	0.531916	0.721886	0.721886	0.721886	0.835868	0.75988	1.02584	0.56991	0.797874	0.550913	0.892859	1.04483	0.94985	0.664895	0.816871	0.75988
0.588907	0.854865	0.911856	0.607904	0.683892	0.740883	0.797874	0.740883	0.854865	0.626901	0.683892	0.854865	0.968847	0.797874	0.835868	0.75988	0.740883	0.607904	0.94985	0.873862	0.702889	0.607904	1.04483	0.816871	0.398937	0.740883	0.721886	0.664895	0.550913	0.778877	0.854865	0.721886	0.626901	0.626901	0.626901	0.854865	0.626901	0.683892	0.816871	0.588907	0.75988	0.987844	1.10183	0.835868	0.797874	1.00684	0.664895	0.94985	0.835868	0.873862
0.626901	0.645898	0.778877	0.75988	0.702889	0.816871	1.08283	0.854865	0.892859	0.455928	0.721886	0.873862	0.721886	0.531916	0.892859	0.626901	0.588907	0.854865	0.664895	1.02584	0.702889	0.778877	0.664895	0.664895	0.664895	0.436931	0.702889	0.968847	0.892859	0.778877	0.911856	0.645898	0.512919	0.607904	0.75988	0.721886	0.778877	0.607904	0.740883	0.892859	0.835868	0.683892	0.645898	0.816871	0.683892	0.854865	1.06383	0.797874	0.873862	0.816871
0.607904	0.607904	0.588907	0.778877	0.797874	0.835868	0.721886	0.930853	0.56991	0.911856	0.550913	0.740883	0.94985	0.75988	0.702889	0.75988	0.607904	0.626901	0.892859	0.664895	0.930853	0.873862	0.721886	0.493922	0.835868	0.987844	0.664895	1.06383	0.835868	0.911856	0.94985	0.873862	0.436931	0.417934	0.854865	1.02584	0.778877	0.645898	0.816871	0.930853	0.797874	0.835868	0.702889	0.816871	0.56991	0.702889	0.854865	0.588907	0.911856	0.683892
0.702889	0.702889	0.607904	0.873862	0.797874	0.56991	0.550913	0.740883	0.56991	0.854865	0.493922	1.08283	0.835868	0.854865	0.740883	0.797874	0.873862	0.854865	0.835868	0.664895	0.94985	0.740883	0.721886	0.607904	0.588907	0.930853	0.892859	0.816871	0.607904	0.816871	0.645898	0.75988	0.721886	0.702889	0.873862	0.740883	0.721886	0.740883	0.56991	0.816871	0.75988	0.778877	1.15882	0.588907	0.911856	0.607904	0.474925	0.683892	1.04483	0.892859
0.702889	0.987844	0.721886	0.721886	0.683892	0.702889	0.740883	0.911856	0.607904	0.740883	0.664895	0.930853	0.607904	1.02584	1.13982	0.531916	0.721886	0.740883	0.721886	0.816871	0.930853	0.721886	0.968847	0.930853	0.75988	0.683892	0.797874	0.702889	0.531916	0.56991	0.645898	0.474925	0.778877	0.683892	0.94985	0.721886	0.797874	0.607904	0.778877	0.512919	0.75988	0.436931	1.08283	0.816871	0.816871	0.702889	0.626901	0.626901	0.75988	0.968847
0.740883	0.797874	1.00684	0.474925	1.21581	0.740883	0.778877	0.94985	0.797874	0.664895	0.835868	0.854865	0.588907	0.721886	0.930853	0.740883	0.740883	0.474925	0.968847	0.56991	0.56991	0.607904	1.04483	0.778877	0.455928	0.683892	0.75988	0.911856	0.892859	0.778877	0.607904	0.645898	0.892859	0.284955	0.816871	0.721886	0.987844	0.645898	0.721886	0.721886	0.94985	0.645898	0.645898	0.75988	0.892859	0.911856	0.721886	0.987844	0.588907	0.835868
0.873862	0.797874	0.75988	0.740883	0.911856	0.778877	0.512919	0.911856	0.607904	0.778877	0.683892	0.645898	0.835868	0.721886	0.550913	0.797874	0.531916	0.531916	0.588907	0.531916	0.75988	0.835868	0.474925	0.778877	0.968847	0.797874	0.645898	0.75988	0.607904	0.683892	0.75988	0.702889	0.645898	0.835868	0.94985	1.04483	0.778877	0.911856	0.626901	0.930853	1.12082	0.702889	1.42477	1.13982	1.04483	0.740883	0.550913	0.645898	0.493922	0.778877
0.588907	1.04483	0.474925	0.721886	0.721886	0.493922	0.702889	1.08283	0.683892	0.683892	0.645898	0.968847	1.08283	0.968847	0.626901	0.645898	0.626901	0.550913	0.854865	0.683892	1.06383	0.835868	0.987844	0.778877	0.645898	0.702889	0.835868	0.550913	0.75988	0.854865	0.740883	0.626901	0.56991	1.06383	0.740883	1.04483	0.493922	1.06383	0.645898	0.664895	0.854865	0.75988	0.968847	0.740883	0.702889	0.683892	0.94985	0.816871	0.588907	0.56991
0.854865	0.987844	0.987844	0.797874	0.835868	0.835868	1.00684	0.664895	1.31079	0.512919	0.607904	0.417934	1.02584	0.968847	0.873862	0.588907	0.75988	0.721886	0.721886	0.911856	0.645898	0.645898	0.778877	0.626901	0.341946	0.854865	0.987844	0.778877	0.56991	0.626901	0.911856	0.930853	0.911856	0.94985	0.607904	0.645898	0.721886	0.816871	0.797874	0.683892	0.94985	0.854865	0.797874	0.778877	0.588907	0.987844	0.854865	0.873862	0.626901	0.512919
0.797874	0.797874	0.75988	0.75988	1.04483	0.626901	0.835868	0.664895	0.892859	0.531916	0.740883	0.664895	1.13982	0.56991	0.797874	0.664895	0.531916	0.987844	0.683892	0.854865	0.664895	0.75988	0.721886	0.56991	0.664895	0.816871	0.645898	0.702889	0.892859	0.56991	0.797874	0.607904	0.664895	1.08283	0.854865	0.645898	0.702889	0.626901	0.626901	0.550913	1.02584	1.00684	0.873862	0.835868	0.778877	0.721886	0.835868	0.911856	0.531916	0.626901
0.740883	0.436931	0.740883	0.645898	0.778877	0.664895	0.56991	0.740883	0.607904	0.645898	0.835868	0.854865	0.702889	0.550913	0.835868	0.645898	0.835868	0.512919	0.797874	0.721886	0.778877	0.683892	0.94985	0.474925	0.740883	0.892859	0.987844	0.75988	0.512919	0.645898	0.664895	0.835868	0.626901	0.721886	0.816871	0.930853	0.740883	0.873862	1.10183	0.873862	0.740883	0.664895	0.588907	0.835868	0.531916	0.75988	0.854865	0.778877	0.854865	0.683892
0.626901	0.512919	0.664895	0.75988	0.626901	0.930853	0.930853	0.816871	0.645898	0.873862	0.512919	0.94985	1.06383	0.987844	0.721886	0.493922	0.911856	0.474925	0.740883	0.816871	0.683892	0.816871	0.721886	0.930853	0.75988	0.512919	0.702889	0.607904	1.02584	0.645898	1.08283	0.645898	0.892859	0.702889	0.512919	0.702889	0.740883	0.664895	0.493922	0.664895	0.911856	0.664895	0.683892	0.550913	0.75988	0.702889	0.664895	0.664895	0.892859	0.854865
0.683892	0.968847	0.607904	0.740883	0.702889	0.816871	1.17781	0.702889	0.531916	0.797874	0.854865	0.702889	0.645898	0.873862	0.778877	0.512919	0.588907	0.455928	0.778877	0.683892	0.645898	1.00684	0.607904	0.702889	0.683892	0.797874	0.56991	0.797874	0.626901	0.588907	0.797874	0.512919	0.721886	0.645898	0.740883	0.892859	0.436931	0.854865	0.550913	1.02584	0.721886	1.00684	0.930853	0.816871	0.797874	0.778877	0.550913	0.816871	0.664895	0.607904
0.835868	0.778877	0.721886	0.626901	0.588907	0.873862	0.778877	0.968847	0.778877	0.664895	0.664895	0.512919	1.02584	0.664895	0.75988	0.797874	0.645898	0.493922	0.588907	0.531916	0.987844	0.645898	1.02584	0.474925	0.835868	0.607904	0.892859	0.683892	1.00684	0.702889	0.816871	0.664895	0.797874	0.75988	0.930853	0.702889	0.987844	0.968847	0.550913	0.892859	0.740883	0.664895	0.702889	0.75988	0.873862	0.664895	0.911856	0.75988	0.75988	0.607904
1.00684	1.06383	0.645898	0.607904	0.797874	0.797874	1.02584	0.531916	0.94985	0.664895	0.94985	0.892859	0.816871	0.493922	0.588907	0.664895	0.930853	0.607904	0.607904	0.797874	0.740883	0.740883	0.740883	0.588907	0.873862	0.873862	0.797874	0.778877	0.664895	0.341946	0.816871	0.816871	0.607904	0.797874	0.873862	0.968847	0.702889	0.683892	0.702889	0.588907	0.721886	0.626901	0.626901	0.911856	0.797874	0.778877	0.75988	0.721886	0.911856	0.645898
0.873862	0.645898	0.664895	0.455928	1.08283	0.550913	0.873862	0.892859	0.892859	0.854865	0.721886	0.645898	0.778877	0.607904	0.588907	0.740883	0.398937	0.607904	0.835868	0.626901	1.04483	0.778877	0.607904	0.721886	0.398937	0.816871	0.626901	0.721886	0.854865	0.835868	0.797874	0.816871	0.797874	0.702889	1.04483	0.607904	0.740883	0.512919	0.550913	0.854865	1.13982	0.721886	0.835868	0.930853	0.854865	0.778877	0.75988	0.816871	0.607904	0.854865
0.607904	0.75988	0.930853	0.607904	0.816871	0.816871	0.911856	0.607904	0.512919	0.892859	0.816871	0.778877	0.854865	0.702889	0.740883	0.75988	0.702889	0.892859	0.94985	0.854865	0.683892	0.797874	0.607904	0.740883	0.930853	0.987844	0.911856	0.626901	0.911856	0.702889	0.987844	0.94985	0.626901	0.683892	0.778877	0.683892	1.00684	0.474925	0.797874	0.721886	0.493922	0.75988	0.968847	0.550913	0.740883	0.816871	0.607904	1.02584	0.740883	0.683892
0.930853	0.892859	0.493922	0.56991	0.835868	0.835868	0.854865	0.816871	0.702889	0.873862	0.987844	0.816871	0.531916	0.626901	0.607904	0.683892	0.778877	0.550913	0.75988	0.721886	0.873862	0.816871	0.816871	0.740883	0.721886	0.664895	0.683892	0.721886	0.683892	0.436931	0.455928	0.75988	0.835868	0.816871	0.607904	0.987844	0.645898	0.645898	0.94985	0.854865	0.588907	0.721886	0.740883	0.702889	0.664895	0.645898	0.873862	0.94985	0.835868	0.911856
0.702889	0.854865	0.835868	0.626901	0.626901	0.740883	0.702889	0.683892	0.892859	0.816871	0.797874	0.588907	0.626901	0.436931	0.588907	1.00684	0.664895	0.702889	0.645898	0.778877	0.987844	0.702889	0.873862	0.645898	0.531916	0.873862	0.588907	0.816871	0.740883	0.740883	0.702889	0.607904	0.721886	0.645898	0.873862	0.797874	0.778877	0.740883	0.512919	1.08283	0.645898	0.740883	0.531916	0.607904	0.683892	0.778877	0.75988	0.56991	0.664895	0.740883
0.512919	0.683892	0.854865	0.455928	0.740883	0.740883	0.930853	0.664895	0.873862	0.607904	0.683892	0.75988	0.531916	0.626901	0.778877	0.721886	0.702889	0.626901	0.721886	0.75988	0.531916	0.721886	0.550913	0.816871	0.645898	0.683892	0.740883	0.645898	0.702889	0.721886	0.930853	0.930853	0.607904	0.892859	0.911856	0.531916	0.873862	0.778877	0.664895	0.721886	0.702889	0.493922	0.740883	0.721886	0.607904	0.75988	1.13982	0.740883	0.721886	0.816871
0.645898	0.607904	0.854865	0.740883	0.740883	0.626901	0.968847	0.854865	0.455928	0.664895	0.740883	0.702889	0.75988	0.721886	0.702889	0.797874	0.645898	0.75988	0.778877	0.740883	0.797874	0.778877	0.645898	0.664895	0.645898	0.56991	0.56991	1.00684	0.588907	0.607904	0.645898	0.664895	0.37994	0.398937	0.721886	0.778877	0.778877	0.816871	0.797874	0.702889	0.797874	0.987844	0.75988	0.702889	0.607904	0.550913	0.94985	0.721886	0.588907	0.588907
0.683892	0.797874	0.797874	0.607904	0.968847	0.588907	1.00684	0.778877	0.645898	0.702889	0.892859	0.797874	0.873862	0.683892	0.512919	0.797874	0.816871	0.721886	0.493922	0.835868	1.17781	0.911856	0.664895	0.664895	0.531916	0.702889	0.75988	0.94985	0.740883	0.664895	0.816871	0.56991	0.854865	0.683892	0.721886	0.816871	0.702889	0.531916	0.873862	0.702889	0.683892	0.37994	0.797874	0.512919	0.816871	0.607904	0.607904	0.683892	0.56991	0.683892
0.588907	0.683892	0.531916	0.721886	0.968847	0.493922	0.835868	0.702889	0.664895	0.512919	0.75988	0.854865	0.987844	0.873862	0.531916	0.683892	0.94985	0.702889	1.04483	0.550913	0.835868	0.607904	0.835868	0.816871	0.721886	0.816871	0.721886	0.360943	0.512919	0.75988	0.740883	0.645898	0.455928	0.854865	0.664895	0.778877	0.493922	0.75988	0.683892	0.911856	0.778877	0.797874	0.721886	0.721886	0.474925	0.854865	0.721886	0.873862	0.702889	0.778877
0.721886	0.987844	0.873862	0.75988	0.873862	0.607904	0.816871	0.740883	0.683892	0.645898	0.683892	0.683892	0.816871	0.702889	0.987844	0.778877	0.645898	0.778877	0.683892	0.873862	0.797874	0.740883	0.740883	0.873862	0.816871	0.683892	0.645898	0.626901	0.702889	1.08283	1.00684	0.740883	0.56991	0.835868	0.854865	0.702889	0.740883	0.930853	0.56991	0.512919	0.512919	0.664895	0.531916	0.531916	0.702889	0.664895	0.816871	0.740883	1.21581	1.08283
1.06383	0.873862	0.56991	0.588907	0.778877	0.797874	0.607904	0.360943	0.854865	0.512919	0.588907	0.854865	0.531916	0.816871	0.75988	0.645898	0.588907	1.06383	0.797874	0.778877	0.626901	0.702889	0.664895	0.588907	0.721886	0.835868	0.56991	0.702889	0.474925	0.930853	0.778877	0.75988	0.417934	0.75988	0.778877	0.835868	0.968847	0.626901	0.455928	0.968847	0.816871	0.911856	0.835868	0.645898	0.626901	0.987844	0.816871	0.531916	0.645898	0.683892
0.645898	0.645898	0.778877	0.531916	0.417934	0.702889	0.702889	0.816871	0.968847	0.75988	1.02584	0.75988	1.00684	0.645898	0.721886	0.930853	0.94985	0.607904	0.968847	0.873862	0.664895	1.00684	0.721886	0.683892	0.702889	0.930853	0.550913	0.816871	0.683892	0.683892	0.341946	0.645898	0.493922	0.911856	0.702889	0.683892	0.512919	0.702889	0.797874	0.493922	0.987844	0.664895	0.664895	0.797874	0.664895	0.664895	1.13982	0.816871	1.12082	0.797874
0.740883	1.04483	0.778877	0.702889	0.778877	0.835868	0.835868	0.911856	0.797874	0.702889	0.550913	0.531916	0.873862	0.721886	0.740883	0.588907	0.911856	0.398937	0.626901	0.56991	0.683892	0.75988	0.56991	0.56991	0.911856	0.417934	0.607904	0.740883	0.75988	0.588907	0.778877	0.550913	0.721886	0.683892	0.626901	0.683892	0.987844	0.797874	0.721886	0.702889	0.75988	0.797874	0.816871	1.02584	0.968847	0.816871	0.816871	0.702889	0.664895	0.873862
0.987844	0.664895	0.911856	0.550913	0.778877	0.835868	0.607904	0.550913	0.892859	0.75988	0.75988	0.531916	0.360943	0.740883	0.474925	0.740883	0.797874	0.873862	0.702889	0.778877	0.626901	0.512919	0.721886	0.854865	0.360943	0.854865	0.645898	0.892859	0.740883	0.873862	0.75988	0.626901	0.550913	0.721886	0.873862	0.721886	0.56991	0.892859	0.911856	0.740883	0.436931	0.683892	0.626901	0.664895	0.75988	0.930853	0.816871	0.626901	0.607904	0.512919
0.626901	0.512919	0.816871	0.645898	0.512919	0.740883	0.740883	0.702889	0.531916	0.816871	0.417934	0.56991	0.721886	0.816871	0.75988	0.436931	0.702889	0.683892	0.56991	0.455928	0.816871	0.740883	0.75988	0.721886	0.474925	1.15882	0.835868	1.12082	0.550913	0.75988	0.683892	0.645898	0.550913	0.645898	0.664895	0.835868	0.854865	0.75988	0.721886	0.835868	0.607904	0.892859	0.75988	0.588907	1.00684	0.683892	0.721886	0.721886	0.75988	0.892859
0.531916	0.626901	0.493922	0.683892	0.911856	0.930853	0.835868	0.740883	0.778877	0.740883	0.75988	0.873862	0.683892	0.778877	0.94985	0.740883	0.75988	0.702889	0.664895	0.892859	0.721886	0.702889	0.892859	0.721886	0.740883	1.00684	0.645898	0.607904	0.664895	0.892859	0.664895	0.835868	0.607904	0.645898	0.75988	0.683892	0.588907	0.645898	0.702889	0.493922	0.816871	0.873862	0.436931	0.816871	0.778877	0.778877	0.854865	0.892859	0.740883	0.740883
0.645898	0.664895	0.740883	0.778877	0.607904	0.683892	0.531916	0.835868	0.626901	0.854865	0.626901	0.702889	0.740883	0.550913	0.664895	0.645898	0.512919	0.664895	0.930853	0.854865	0.683892	0.683892	0.930853	1.04483	0.607904	0.778877	0.778877	0.664895	0.56991	0.512919	0.797874	0.588907	0.797874	0.588907	0.493922	0.626901	0.778877	0.664895	0.626901	0.588907	0.588907	0.873862	0.854865	0.417934	0.626901	0.75988	0.930853	0.702889	0.930853	0.664895
0.645898	0.664895	0.683892	0.740883	0.588907	0.892859	0.56991	0.360943	0.702889	0.930853	0.455928	0.75988	0.797874	0.740883	0.664895	0.892859	0.626901	0.531916	0.683892	0.854865	0.550913	0.56991	0.75988	0.892859	0.531916	0.778877	0.816871	0.75988	0.930853	0.645898	0.664895	0.835868	0.721886	0.626901	0.607904	0.493922	1.10183	0.892859	0.835868	0.645898	1.06383	1.00684	1.00684	0.854865	0.56991	0.75988	0.75988	0.892859	0.75988	0.797874
0.740883	0.360943	0.550913	0.493922	0.835868	0.702889	0.550913	0.930853	0.664895	0.645898	0.854865	0.835868	0.550913	0.892859	0.835868	0.645898	0.835868	1.02584	0.607904	0.550913	0.645898	0.474925	0.664895	0.94985	0.512919	0.664895	0.854865	0.854865	0.664895	0.512919	0.721886	0.873862	0.702889	0.740883	0.645898	0.892859	0.550913	0.56991	0.797874	0.474925	0.588907	0.645898	0.56991	0.968847	0.930853	0.645898	0.645898	0.835868	0.75988	0.683892
0.835868	0.835868	0.702889	0.721886	0.645898	0.94985	0.550913	0.645898	0.854865	0.664895	1.12082	0.702889	0.474925	0.664895	0.968847	0.702889	0.607904	0.75988	0.588907	0.740883	0.740883	1.02584	0.645898	0.512919	0.911856	0.854865	0.645898	0.778877	0.797874	0.94985	0.892859	0.702889	0.75988	0.702889	0.512919	0.493922	0.778877	0.702889	0.797874	0.778877	0.607904	0.892859	0.607904	0.702889	0.588907	0.512919	0.892859	0.721886	0.911856	0.721886
0.721886	0.873862	0.531916	0.417934	0.702889	0.550913	1.04483	0.778877	0.607904	0.683892	0.626901	0.75988	0.816871	0.911856	0.75988	0.474925	0.683892	0.645898	0.94985	0.778877	0.778877	0.607904	0.56991	0.493922	0.911856	0.987844	0.854865	0.607904	0.664895	0.721886	0.892859	0.664895	0.607904	0.75988	0.911856	0.341946	0.816871	0.873862	0.816871	0.75988	0.721886	0.892859	0.664895	0.968847	0.645898	0.835868	0.493922	0.56991	1.02584	0.816871
0.94985	0.94985	0.550913	0.56991	0.645898	0.873862	0.664895	0.56991	0.607904	0.645898	0.75988	0.778877	0.740883	0.702889	0.664895	0.721886	0.588907	0.911856	0.816871	0.816871	0.854865	0.550913	0.968847	0.75988	0.664895	0.740883	0.75988	0.56991	0.683892	0.797874	0.740883	0.664895	0.626901	0.550913	0.911856	0.968847	0.816871	0.740883	0.835868	0.778877	0.683892	0.626901	0.683892	0.702889	0.854865	0.683892	0.797874	0.588907	0.740883	0.702889
0.588907	0.588907	0.626901	0.816871	0.892859	0.816871	1.02584	0.56991	0.816871	0.664895	0.968847	0.968847	0.702889	0.721886	0.683892	0.721886	0.493922	0.588907	0.892859	1.06383	0.911856	0.740883	0.930853	1.2348	0.854865	0.75988	0.778877	0.664895	0.873862	0.987844	0.721886	0.721886	0.702889	0.436931	0.75988	0.75988	0.474925	0.721886	0.588907	0.626901	0.911856	0.75988	0.835868	0.607904	0.474925	0.778877	0.835868	0.797874	0.626901	0.531916
0.664895	0.94985	0.626901	0.512919	0.721886	0.75988	0.740883	0.797874	0.930853	0.702889	1.13982	0.75988	0.702889	0.835868	0.740883	0.607904	0.816871	0.911856	0.531916	0.873862	0.531916	0.94985	0.873862	0.683892	0.854865	0.930853	0.588907	0.56991	0.607904	0.417934	0.702889	0.740883	0.550913	0.626901	0.645898	0.740883	0.740883	0.778877	0.683892	0.607904	0.740883	0.778877	0.911856	0.683892	0.512919	0.56991	0.474925	0.683892	1.12082	0.740883
1.02584	0.417934	0.607904	0.873862	0.702889	0.721886	0.892859	0.702889	0.493922	0.911856	0.607904	0.854865	0.930853	0.645898	0.854865	0.607904	0.873862	0.588907	0.816871	0.816871	0.56991	0.702889	0.645898	0.854865	0.664895	0.797874	1.10183	0.797874	0.493922	0.873862	0.626901	1.12082	0.645898	0.531916	0.778877	0.873862	0.987844	0.664895	0.702889	0.588907	0.56991	0.721886	0.911856	0.702889	0.588907	0.778877	0.683892	0.645898	0.702889	0.835868
1.10183	0.75988	0.797874	0.664895	0.987844	0.778877	0.683892	1.06383	0.550913	0.968847	0.797874	0.740883	0.797874	0.474925	0.816871	0.797874	0.683892	0.455928	0.75988	0.607904	0.835868	0.75988	0.873862	0.797874	0.702889	1.06383	0.664895	0.607904	0.436931	0.911856	0.721886	0.892859	0.531916	1.02584	1.00684	0.778877	0.740883	0.816871	0.664895	0.512919	0.835868	0.721886	0.56991	0.645898	0.645898	0.873862	0.75988	0.75988	0.550913	0.835868
0.835868	0.702889	0.626901	0.797874	1.13982	0.75988	0.607904	1.00684	0.835868	0.664895	0.588907	1.15882	0.550913	0.75988	0.550913	0.702889	0.512919	0.645898	0.797874	0.493922	0.892859	0.797874	0.816871	0.721886	0.911856	0.588907	0.56991	0.588907	0.740883	0.550913	0.664895	0.702889	0.645898	0.683892	1.02584	0.588907	0.854865	0.835868	0.607904	0.588907	1.13982	0.94985	0.721886	0.740883	0.702889	0.664895	0.892859	0.626901	0.816871	0.816871
0.854865	0.873862	0.740883	0.930853	0.911856	0.816871	0.588907	0.607904	0.474925	0.474925	0.664895	0.607904	0.702889	0.94985	0.740883	0.740883	0.607904	0.588907	0.512919	0.911856	0.873862	0.607904	0.607904	0.911856	1.04483	0.512919	0.702889	0.816871	0.911856	0.417934	1.00684	0.645898	0.607904	0.607904	0.873862	0.797874	0.740883	0.683892	0.436931	0.778877	0.607904	0.455928	0.75988	0.75988	0.474925	0.740883	0.740883	1.02584	0.816871	0.987844
0.797874	0.854865	0.645898	0.626901	0.816871	0.721886	0.873862	0.645898	0.778877	0.531916	0.721886	0.664895	1.04483	0.778877	0.645898	0.778877	0.75988	0.607904	0.778877	0.930853	0.702889	0.797874	0.56991	0.75988	0.930853	0.645898	0.56991	0.873862	0.626901	0.588907	0.56991	0.740883	0.835868	0.550913	0.816871	0.987844	0.588907	0.778877	0.645898	0.664895	1.13982	1.04483	0.664895	1.00684	0.816871	0.987844	0.645898	0.626901	1.00684	0.607904
0.664895	0.626901	0.588907	0.75988	0.75988	0.797874	0.664895	0.493922	0.835868	0.721886	1.10183	0.626901	0.721886	0.645898	0.740883	0.683892	0.721886	0.645898	0.930853	0.987844	0.835868	0.778877	0.512919	1.02584	0.702889	0.436931	0.683892	0.645898	0.702889	1.02584	0.778877	0.683892	0.512919	0.702889	0.531916	0.930853	1.04483	0.550913	0.664895	0.493922	0.56991	0.645898	0.721886	0.702889	0.664895	0.75988	0.816871	0.588907	1.04483	0.417934
0.721886	0.550913	0.911856	0.455928	0.75988	0.607904	0.740883	0.626901	0.721886	0.721886	0.702889	0.873862	0.721886	0.702889	0.721886	0.816871	0.930853	0.531916	0.626901	0.835868	0.778877	0.740883	0.721886	0.968847	0.778877	0.854865	0.721886	0.607904	0.778877	0.721886	0.75988	0.550913	0.797874	0.75988	0.740883	0.683892	0.702889	0.550913	0.797874	0.702889	0.740883	0.702889	0.721886	0.550913	0.626901	0.588907	0.816871	0.987844	0.740883	0.436931
0.531916	0.968847	0.816871	0.56991	0.797874	0.854865	0.683892	0.588907	0.626901	0.740883	0.797874	0.740883	0.588907	0.75988	0.740883	0.607904	0.892859	0.873862	0.797874	0.645898	0.854865	0.550913	0.721886	0.835868	0.512919	0.94985	0.892859	0.911856	0.816871	0.94985	0.626901	0.930853	0.588907	0.607904	0.835868	0.740883	0.645898	0.911856	0.37994	0.531916	0.75988	0.664895	0.721886	0.816871	0.702889	0.797874	0.702889	0.778877	0.987844	0.493922
0.797874	0.512919	0.607904	0.645898	0.740883	0.740883	0.740883	0.75988	0.626901	0.75988	0.835868	0.702889	0.75988	0.626901	0.645898	0.56991	0.683892	0.588907	0.930853	0.835868	0.892859	0.683892	0.721886	1.06383	0.550913	0.683892	0.816871	0.75988	0.740883	0.835868	0.664895	0.702889	0.531916	0.683892	0.721886	0.56991	0.968847	0.607904	0.683892	0.778877	0.588907	0.588907	0.56991	0.607904	0.930853	0.968847	0.512919	0.531916	0.664895	0.607904
0.702889	0.721886	0.778877	0.56991	0.626901	0.626901	0.683892	0.930853	0.645898	0.683892	0.683892	0.75988	0.607904	0.588907	0.626901	0.626901	0.284955	0.873862	0.740883	0.531916	0.493922	0.56991	0.531916	0.816871	0.721886	0.607904	0.778877	0.778877	1.04483	0.94985	0.512919	0.607904	0.550913	0.740883	0.626901	0.721886	0.835868	0.835868	0.721886	0.398937	0.607904	0.740883	0.778877	0.664895	0.816871	0.56991	0.531916	1.02584	0.892859	0.512919
0.721886	0.721886	0.664895	0.702889	0.607904	0.835868	0.626901	0.645898	0.873862	0.702889	0.835868	0.854865	0.75988	0.721886	0.740883	0.512919	0.455928	0.341946	0.797874	0.854865	0.740883	0.854865	0.75988	0.873862	0.854865	1.00684	0.892859	0.816871	0.550913	0.683892	0.702889	0.607904	0.835868	0.797874	0.493922	0.56991	0.75988	0.892859	0.911856	0.75988	0.740883	0.683892	0.702889	0.626901	0.721886	0.588907	0.930853	1.06383	0.740883	0.588907
0.531916	0.740883	0.607904	0.56991	0.930853	0.816871	0.797874	0.740883	0.892859	0.626901	0.911856	0.664895	0.797874	0.94985	0.702889	0.740883	0.607904	0.778877	0.626901	0.645898	0.816871	0.797874	0.664895	0.778877	0.683892	0.683892	0.892859	0.797874	0.778877	0.778877	0.607904	0.626901	0.664895	0.721886	0.512919	0.930853	0.740883	0.721886	0.645898	0.626901	0.816871	0.721886	0.911856	0.607904	0.930853	0.835868	0.645898	0.911856	0.75988	0.797874
0.56991	0.474925	0.778877	0.854865	0.626901	0.930853	0.721886	1.04483	0.721886	1.02584	0.664895	0.740883	0.455928	0.683892	0.493922	0.626901	1.10183	0.968847	0.550913	0.702889	0.721886	0.683892	1.06383	0.816871	0.531916	0.645898	0.778877	0.911856	0.740883	0.854865	0.645898	0.664895	0.664895	0.778877	0.911856	0.721886	0.740883	0.75988	0.778877	0.968847	0.702889	0.626901	0.702889	0.797874	0.550913	0.56991	0.721886	0.835868	0.740883	0.474925
0.512919	0.531916	0.683892	0.56991	0.721886	0.721886	0.664895	0.892859	0.911856	0.854865	0.75988	0.75988	0.835868	0.854865	0.835868	0.645898	0.835868	0.531916	0.721886	0.626901	1.08283	0.626901	0.550913	0.683892	0.607904	0.816871	1.04483	0.930853	0.607904	0.816871	0.683892	0.531916	0.702889	0.854865	0.645898	0.607904	0.873862	0.778877	0.854865	1.15882	0.56991	0.778877	0.702889	0.911856	0.550913	0.721886	0.797874	0.75988	0.664895	0.740883
0.892859	0.930853	1.08283	0.892859	0.683892	0.873862	0.436931	0.702889	0.892859	1.02584	0.75988	0.816871	0.75988	0.550913	0.75988	0.75988	0.873862	0.683892	0.664895	0.854865	0.740883	0.740883	0.835868	0.645898	0.588907	0.664895	0.588907	0.550913	0.683892	0.740883	0.607904	0.493922	0.740883	0.607904	0.797874	0.645898	1.10183	0.56991	0.588907	0.873862	0.854865	0.702889	0.702889	0.683892	0.75988	0.512919	0.75988	0.512919	0.778877	0.94985
0.493922	0.816871	0.854865	0.797874	1.13982	0.550913	0.816871	0.493922	0.493922	0.778877	0.816871	0.930853	0.740883	0.816871	0.797874	0.607904	0.797874	0.778877	0.664895	0.56991	0.607904	0.930853	0.626901	1.00684	0.664895	0.987844	0.816871	0.968847	0.797874	0.892859	0.721886	0.455928	0.740883	1.00684	0.94985	0.987844	0.892859	0.835868	0.683892	0.702889	0.892859	0.740883	0.588907	0.607904	0.835868	0.683892	0.56991	0.911856	0.626901	0.892859
0.56991	0.664895	0.94985	0.75988	1.02584	0.892859	0.740883	0.683892	0.531916	0.816871	0.664895	0.873862	0.683892	0.664895	0.702889	0.683892	0.683892	0.873862	0.683892	0.683892	0.797874	0.911856	0.702889	0.664895	0.683892	0.721886	0.664895	0.493922	0.835868	0.930853	0.797874	0.740883	0.911856	1.02584	0.835868	0.778877	0.94985	0.588907	0.626901	0.854865	0.778877	0.873862	0.797874	0.75988	0.645898	0.417934	0.531916	0.873862	0.645898	0.778877
0.968847	0.75988	0.797874	0.531916	0.94985	0.892859	0.512919	0.398937	0.702889	0.816871	0.816871	0.702889	0.968847	0.702889	0.550913	0.740883	0.626901	0.512919	0.607904	0.626901	0.702889	0.664895	0.797874	0.721886	0.664895	0.873862	0.873862	0.930853	0.854865	0.721886	0.75988	0.607904	0.778877	0.873862	0.645898	0.702889	0.816871	0.664895	0.854865	0.797874	0.645898	0.474925	0.816871	0.75988	0.702889	0.816871	0.550913	0.816871	0.626901	0.797874
0.455928	0.778877	0.645898	0.683892	0.854865	0.816871	0.75988	0.740883	0.721886	0.683892	1.04483	1.00684	0.56991	0.835868	0.664895	0.531916	0.607904	0.512919	0.493922	0.816871	0.702889	0.892859	0.740883	0.835868	0.56991	0.455928	0.797874	0.56991	0.740883	1.08283	0.607904	0.892859	0.873862	0.740883	0.930853	0.987844	0.493922	1.00684	0.645898	0.398937	0.797874	0.56991	0.588907	0.816871	0.645898	0.56991	0.721886	0.835868	0.56991	0.588907
1.06383	0.531916	0.550913	0.588907	0.56991	0.626901	0.75988	0.474925	0.740883	0.968847	0.56991	0.892859	0.664895	0.797874	0.75988	0.607904	0.607904	0.493922	0.56991	1.00684	0.797874	0.740883	0.778877	0.987844	0.531916	0.721886	0.911856	0.797874	0.626901	0.797874	0.854865	0.873862	0.778877	0.607904	0.683892	0.797874	0.816871	0.968847	0.816871	0.75988	0.683892	0.550913	0.816871	0.683892	0.797874	0.56991	0.721886	0.740883	0.56991	0.626901
0.854865	0.873862	0.835868	0.512919	0.626901	0.892859	0.702889	0.721886	0.873862	0.75988	0.797874	0.816871	0.778877	0.512919	0.740883	0.550913	0.683892	0.702889	0.873862	0.854865	0.626901	0.683892	0.797874	0.664895	0.75988	0.645898	0.550913	0.455928	0.740883	0.778877	0.835868	0.892859	0.778877	0.683892	0.892859	0.550913	0.75988	0.816871	0.778877	1.13982	0.797874	0.607904	0.835868	0.873862	0.968847	0.968847	0.531916	0.740883	0.778877	0.626901
0.797874	0.626901	0.75988	0.740883	0.740883	0.683892	0.778877	0.721886	0.550913	0.626901	0.645898	0.721886	0.645898	0.930853	0.512919	0.835868	0.56991	0.721886	0.816871	0.816871	1.04483	0.702889	0.987844	0.645898	0.721886	0.626901	0.455928	0.778877	0.626901	0.778877	0.56991	0.493922	0.702889	0.778877	0.797874	0.683892	0.512919	0.854865	0.75988	0.987844	0.588907	0.664895	0.721886	0.474925	0.588907	0.75988	0.702889	0.778877	0.854865	0.683892
0.873862	0.626901	0.626901	0.645898	0.493922	0.645898	0.778877	0.664895	0.588907	0.987844	0.664895	0.683892	0.987844	0.75988	0.797874	0.911856	0.778877	0.778877	0.930853	0.588907	0.683892	0.816871	0.550913	0.873862	0.911856	0.645898	0.683892	0.778877	0.607904	0.94985	0.740883	0.835868	0.56991	0.626901	0.778877	0.645898	1.13982	0.930853	0.740883	0.607904	0.797874	0.645898	0.854865	0.664895	0.645898	0.664895	0.550913	0.892859	0.626901	0.873862
0.683892	0.56991	0.56991	0.474925	0.892859	0.797874	0.512919	0.94985	0.626901	0.835868	0.550913	0.626901	0.493922	0.664895	0.740883	0.702889	0.550913	0.835868	0.873862	0.683892	0.854865	0.56991	0.664895	0.626901	0.683892	0.512919	0.493922	0.607904	0.797874	0.75988	0.588907	0.740883	0.740883	0.512919	0.797874	0.56991	0.683892	0.683892	0.56991	0.968847	0.664895	0.721886	0.911856	0.645898	0.531916	0.607904	0.75988	0.645898	0.683892	0.626901
0.664895	0.56991	0.550913	0.854865	0.455928	0.550913	0.835868	0.531916	0.664895	0.797874	0.892859	0.835868	0.778877	0.626901	0.797874	0.854865	0.930853	0.911856	0.436931	0.797874	0.702889	0.721886	0.835868	0.588907	0.626901	0.94985	0.664895	0.417934	0.683892	0.816871	0.493922	0.911856	0.778877	0.531916	0.835868	0.702889	0.75988	0.75988	0.968847	0.702889	0.797874	0.911856	0.664895	0.683892	0.664895	0.892859	0.778877	0.607904	0.911856	0.626901
0.721886	0.664895	0.987844	0.588907	0.873862	0.550913	0.588907	0.75988	0.56991	0.75988	0.626901	0.664895	0.550913	0.892859	0.75988	0.873862	0.75988	0.493922	0.797874	0.987844	0.683892	0.797874	0.436931	0.474925	0.75988	0.835868	0.930853	0.645898	0.911856	0.778877	0.474925	0.702889	0.645898	0.588907	0.835868	0.873862	0.664895	0.835868	0.854865	0.702889	0.721886	0.702889	0.721886	0.664895	0.56991	0.892859	0.56991	0.550913	0.816871	0.645898
0.968847	0.56991	0.778877	0.835868	0.56991	0.645898	0.626901	0.75988	0.664895	0.626901	0.512919	0.626901	0.550913	0.588907	0.607904	0.740883	0.702889	0.835868	0.740883	0.398937	0.455928	0.664895	0.474925	0.987844	0.930853	0.664895	0.493922	0.740883	0.664895	0.778877	0.607904	0.702889	0.683892	0.816871	0.626901	0.721886	1.2538	0.797874	0.531916	0.797874	0.607904	0.740883	0.721886	0.493922	0.721886	0.911856	0.968847	0.531916	0.550913	0.455928
0.455928	0.740883	0.436931	0.778877	0.740883	0.778877	0.740883	1.02584	0.607904	0.56991	0.474925	0.835868	0.588907	0.854865	0.721886	0.56991	0.75988	0.778877	0.797874	0.721886	0.683892	0.968847	0.892859	0.740883	0.645898	0.835868	0.493922	0.721886	0.75988	0.835868	0.56991	0.683892	0.987844	0.531916	0.854865	0.56991	0.683892	0.816871	0.607904	1.04483	0.550913	1.02584	0.778877	0.645898	1.00684	0.664895	0.778877	0.683892	0.797874	0.854865
0.474925	0.873862	0.873862	0.75988	0.75988	0.56991	0.702889	0.56991	0.626901	0.854865	0.607904	0.436931	0.816871	0.474925	0.778877	0.721886	0.645898	0.664895	0.607904	0.987844	0.607904	0.702889	0.550913	0.740883	0.873862	0.683892	0.607904	0.987844	0.626901	0.531916	0.854865	0.531916	0.626901	0.911856	0.911856	0.740883	0.778877	0.607904	0.721886	0.854865	0.702889	0.892859	0.778877	0.721886	0.455928	0.835868	0.797874	0.550913	0.968847	0.816871
0.588907	0.702889	0.664895	0.550913	0.645898	0.512919	0.56991	0.531916	0.683892	0.550913	0.873862	0.721886	0.797874	1.04483	0.493922	0.835868	0.911856	0.626901	0.75988	0.835868	0.588907	0.664895	0.550913	0.37994	0.588907	1.00684	0.664895	0.607904	0.56991	0.683892	0.930853	0.56991	0.607904	0.531916	0.664895	0.778877	0.911856	0.493922	0.702889	0.930853	0.588907	0.626901	0.702889	0.702889	0.550913	0.75988	0.664895	0.987844	0.873862	0.892859
0.493922	0.816871	0.474925	0.550913	0.816871	0.778877	0.94985	0.816871	0.645898	0.645898	0.94985	0.740883	0.892859	0.664895	0.455928	0.607904	0.94985	0.740883	0.474925	0.664895	0.683892	0.664895	0.626901	0.873862	0.626901	0.721886	0.683892	0.740883	0.911856	0.455928	0.56991	0.721886	0.588907	0.854865	0.835868	0.56991	0.892859	0.588907	0.512919	0.721886	0.702889	0.740883	0.702889	0.911856	0.75988	0.512919	1.00684	0.911856	1.00684	0.797874
0.626901	0.911856	0.56991	0.645898	0.721886	0.911856	0.75988	0.645898	0.588907	0.588907	0.626901	0.626901	0.626901	0.588907	0.911856	0.607904	0.911856	0.588907	0.683892	0.835868	0.75988	0.740883	0.987844	0.75988	0.911856	0.75988	0.892859	0.626901	0.493922	0.588907	0.75988	0.797874	0.56991	0.854865	0.778877	0.626901	0.664895	0.626901	0.873862	0.436931	0.683892	0.645898	0.683892	0.550913	0.626901	0.873862	0.607904	0.474925	0.56991	0.607904
0.645898	0.645898	0.588907	0.835868	0.75988	0.797874	0.417934	0.588907	0.740883	0.740883	0.778877	1.02584	0.474925	0.930853	0.930853	0.854865	0.740883	0.702889	0.854865	0.626901	0.474925	0.626901	0.512919	0.835868	0.873862	0.683892	0.75988	0.702889	1.15882	0.626901	0.930853	0.664895	0.588907	0.512919	0.664895	0.645898	0.816871	0.740883	0.740883	0.892859	0.550913	0.56991	0.778877	0.702889	0.645898	0.607904	1.06383	0.645898	0.816871	0.664895
0.455928	0.607904	0.626901	0.816871	0.645898	0.455928	0.75988	0.607904	0.683892	0.740883	0.835868	1.00684	0.664895	0.75988	0.550913	0.797874	0.835868	0.892859	0.816871	0.645898	0.664895	0.645898	0.56991	0.75988	1.00684	0.873862	0.550913	0.721886	0.664895	0.75988	0.56991	0.664895	0.436931	0.740883	0.873862	0.816871	0.797874	0.56991	0.721886	0.797874	0.721886	0.778877	0.607904	0.550913	0.797874	0.626901	0.740883	0.797874	0.550913	0.75988
0.797874	0.588907	0.607904	0.797874	0.721886	0.721886	0.968847	0.740883	0.683892	0.626901	1.00684	0.607904	0.664895	0.721886	0.607904	0.683892	0.626901	0.56991	0.531916	0.816871	0.607904	0.835868	0.664895	0.626901	0.816871	0.626901	0.626901	0.721886	0.778877	0.835868	1.00684	0.721886	0.645898	0.607904	0.493922	0.892859	0.607904	0.75988	0.683892	0.835868	0.702889	0.797874	0.683892	0.816871	0.721886	0.607904	1.06383	0.778877	0.531916	0.607904
0.645898	0.626901	0.75988	0.531916	0.493922	0.645898	0.645898	0.607904	0.740883	0.683892	0.664895	0.968847	0.816871	0.702889	0.588907	0.721886	0.56991	0.512919	0.664895	0.607904	0.740883	0.702889	0.702889	0.873862	0.683892	0.797874	1.02584	0.683892	0.645898	0.626901	0.740883	0.797874	0.588907	0.645898	0.531916	0.75988	1.21581	0.721886	0.968847	0.778877	0.664895	0.702889	0.56991	0.531916	0.721886	0.664895	0.721886	1.04483	0.721886	0.455928
0.740883	0.702889	0.854865	1.02584	0.550913	0.37994	1.06383	0.778877	0.607904	0.797874	0.721886	0.493922	0.816871	0.645898	0.626901	0.683892	0.702889	0.588907	0.740883	0.987844	0.702889	0.607904	0.626901	0.778877	0.721886	0.94985	0.683892	0.816871	0.645898	0.607904	0.721886	0.550913	0.721886	0.664895	0.398937	0.778877	0.740883	0.702889	0.474925	0.854865	0.75988	0.702889	0.930853	0.892859	0.531916	0.75988	0.721886	0.531916	0.607904	0.493922
0.455928	0.930853	0.645898	0.531916	0.721886	0.493922	0.94985	0.664895	0.607904	0.702889	1.10183	0.645898	0.911856	0.94985	0.607904	0.56991	0.702889	0.455928	0.588907	0.588907	0.740883	0.816871	0.512919	1.02584	0.797874	0.778877	0.75988	0.531916	0.588907	0.531916	0.911856	0.911856	0.702889	1.00684	1.32979	0.645898	1.02584	0.835868	0.664895	0.512919	0.474925	0.816871	0.607904	0.702889	0.664895	0.968847	0.683892	0.683892	0.854865	0.37994
0.626901	0.588907	0.56991	0.911856	0.664895	0.550913	0.778877	0.740883	0.778877	0.588907	0.854865	0.702889	0.626901	0.854865	0.740883	0.702889	0.778877	0.892859	0.854865	0.75988	0.797874	0.607904	0.626901	0.645898	0.588907	1.17781	0.987844	0.930853	0.56991	0.721886	0.721886	0.75988	0.588907	0.930853	0.607904	0.550913	1.06383	0.892859	0.816871	0.968847	0.75988	0.550913	0.702889	0.835868	1.00684	0.531916	0.816871	0.854865	0.892859	0.683892
[truncated: 50 more columns]
