# Supplementary material for: Direct probing of single-molecule chemiluminescent reaction dynamics under catalytic conditions in solution
Source: Nat Commun. 2023 Dec 2;14:7993. doi: 10.1038/s41467-023-43640-1 (PMC10693624; doi:10.1038/s41467-023-43640-1)
Supplement: Supplementary file 4 — Source Data [file 41467_2023_43640_MOESM4_ESM.zip › Source Data/Suppl.Fig.12/Source Date-Suppl.Fig.12d.xlsx]

## Sheet: Source Date-Suppl.Fig.12d
Suppl.Fig.12d
frame	time	fluorescence with HRP	fluorescence without HRP
0	0	114	110.556
1	0.02	116.75	110.889
2	0.04	117.812	110.667
3	0.06	116	116.333
4	0.08	111.812	111.222
5	0.1	111.75	107.444
6	0.12	115	113.778
7	0.14	111.625	112.556
8	0.16	113.312	106.667
9	0.18	116.688	109.111
10	0.2	114.75	112.667
11	0.22	114.562	112.111
12	0.24	111.312	113.444
13	0.26	115.562	108.556
14	0.28	110.562	109.111
15	0.3	114.812	114.111
16	0.32	112.375	111.111
17	0.34	111.562	111.111
18	0.36	113.875	112
19	0.38	113.625	114
20	0.4	111.5	115.333
21	0.42	112.75	116.333
22	0.44	115.375	110.333
23	0.46	113.625	111.333
24	0.48	114.75	113.667
25	0.5	111.75	111.111
26	0.52	111.5	114.667
27	0.54	112.5	112.556
28	0.56	117.25	110.778
29	0.58	115.438	110
30	0.6	109.938	111.333
31	0.62	108.812	113
32	0.64	110.938	114.889
33	0.66	109.375	111.333
34	0.68	110.875	117.222
35	0.7	111.875	110.111
36	0.72	112.938	108.889
37	0.74	113.375	113.556
38	0.76	116.25	111.556
39	0.78	113	115.333
40	0.8	113.75	110.889
41	0.82	115.188	118.444
42	0.84	114.375	112.222
43	0.86	111.312	110
44	0.88	112.438	119.667
45	0.9	110.375	108.333
46	0.92	117.188	113.222
47	0.94	112.938	113.333
48	0.96	113.062	114.778
49	0.98	111.562	110.778
50	1	114.375	116.444
51	1.02	117.125	112.889
52	1.04	113.75	110.111
53	1.06	117.688	111.222
54	1.08	111.812	107.222
55	1.1	113.75	114.556
56	1.12	111.875	113.333
57	1.14	114.562	111.889
58	1.16	111.625	115.333
59	1.18	110	111.667
60	1.2	113.812	112.778
61	1.22	112	112.222
62	1.24	118.75	111.556
63	1.26	113.188	109.778
64	1.28	112.938	110.889
65	1.3	115.188	107.778
66	1.32	111.625	109.889
67	1.34	115	115.111
68	1.36	113.188	110.444
69	1.38	115.25	115.222
70	1.4	111.875	112.333
71	1.42	110.688	110.889
72	1.44	114.438	112.778
73	1.46	111.688	112
74	1.48	113.812	109
75	1.5	113.25	112.333
76	1.52	115.938	109.556
77	1.54	115.562	114.222
78	1.56	113.688	112.889
79	1.58	113.562	115.111
80	1.6	112.812	113.889
81	1.62	113.938	113.111
82	1.64	112.188	113.333
83	1.66	115.188	114.667
84	1.68	113.75	110.111
85	1.7	115.875	113.444
86	1.72	116.688	112
87	1.74	114.75	110.556
88	1.76	111.062	110.444
89	1.78	116.562	110.667
90	1.8	114.625	109.667
91	1.82	110.125	111.333
92	1.84	113	109.556
93	1.86	116.312	113.222
94	1.88	113.188	109.111
95	1.9	113.25	108
96	1.92	115.625	111.333
97	1.94	111.5	110.667
98	1.96	108.25	114.778
99	1.98	110.625	116.556
100	2	113.438	106.333
101	2.02	115.938	110.444
102	2.04	109.375	115.889
103	2.06	109.125	112.222
104	2.08	115.812	111.111
105	2.1	115.125	111.889
106	2.12	113.75	120.556
107	2.14	112.5	112.778
108	2.16	113.438	109
109	2.18	113.375	112.333
110	2.2	113.75	116
111	2.22	114.5	110.889
112	2.24	116.438	111
113	2.26	110.438	114.111
114	2.28	114.062	112.222
115	2.3	114.125	113.889
116	2.32	109.562	112.667
117	2.34	112.5	109.889
118	2.36	114.375	108.444
119	2.38	114.062	113
120	2.4	115.062	113.889
121	2.42	111.812	109
122	2.44	112.312	113.222
123	2.46	112	108.889
124	2.48	111.5	112.778
125	2.5	111.188	112.556
126	2.52	113.375	112.667
127	2.54	110.75	106.667
128	2.56	114.562	111.333
129	2.58	115.312	110.889
130	2.6	119.562	108.111
131	2.62	112.438	116.889
132	2.64	113.375	115.111
133	2.66	115.875	110.222
134	2.68	113.562	111
135	2.7	116.062	111.333
136	2.72	113.062	114
137	2.74	117.125	112.667
138	2.76	114.5	111.889
139	2.78	113.938	109.667
140	2.8	116.188	112.333
141	2.82	115.5	112.111
142	2.84	113.188	116.222
143	2.86	113.75	115.444
144	2.88	112.375	116.778
145	2.9	113.25	116.333
146	2.92	115.5	113.556
147	2.94	111.188	112.111
148	2.96	113.438	115.222
149	2.98	115.562	114.333
150	3	118.375	107.667
151	3.02	118.562	110.556
152	3.04	116.562	112.667
153	3.06	116.25	110.556
154	3.08	112.75	107.333
155	3.1	114.812	112.778
156	3.12	114.938	110.889
157	3.14	111.938	110.444
158	3.16	115.188	110.556
159	3.18	113.562	114.444
160	3.2	113.75	109.556
161	3.22	115.125	109.778
162	3.24	114.25	115.111
163	3.26	111.875	108.778
164	3.28	112.25	114
165	3.3	114.875	110.667
166	3.32	114.188	114.222
167	3.34	114.875	115.444
168	3.36	113.688	109.556
169	3.38	113.125	112.556
170	3.4	115.312	113.667
171	3.42	114.375	111.778
172	3.44	111.812	116.778
173	3.46	115.375	116.444
174	3.48	113.875	108.556
175	3.5	112.625	114.667
176	3.52	109.438	114.222
177	3.54	111.25	108.556
178	3.56	117.75	117.222
179	3.58	115.438	114.222
180	3.6	113.312	110.889
181	3.62	111.562	116.444
182	3.64	113.625	110.222
183	3.66	113.062	111.667
184	3.68	109.938	112.444
185	3.7	115.062	107.778
186	3.72	113.938	106.556
187	3.74	114.062	106.778
188	3.76	110.562	115.556
189	3.78	114.062	113.778
190	3.8	114.125	108.556
191	3.82	113.938	113.222
192	3.84	112.125	115.222
193	3.86	120.438	112.889
194	3.88	124.188	106.222
195	3.9	114	111.667
196	3.92	112.5	115.667
197	3.94	114.188	114.778
198	3.96	113.562	106.111
199	3.98	114.875	113.111
200	4	113.375	111
201	4.02	112.625	107.111
202	4.04	112.188	111
203	4.06	109.125	110
204	4.08	113.688	109.222
205	4.1	113.312	110.111
206	4.12	115.938	112
207	4.14	112.688	118
208	4.16	116.5	119.111
209	4.18	115.312	120.667
210	4.2	115.688	111.889
211	4.22	113.5	112.556
212	4.24	111.688	113.111
213	4.26	112.875	113.333
214	4.28	113.562	112
215	4.3	117.125	117.222
216	4.32	113.25	109.778
217	4.34	113.188	113.778
218	4.36	113.688	114.222
219	4.38	112.25	109.667
220	4.4	114.688	111.889
221	4.42	111.875	115
222	4.44	115.688	112.778
223	4.46	113.938	108.889
224	4.48	111.625	112
225	4.5	112.438	110.667
226	4.52	111.375	119.222
227	4.54	112.688	109.667
228	4.56	114.25	114
229	4.58	113.125	115.333
230	4.6	115.562	112
231	4.62	118.375	108.556
232	4.64	113.688	107.778
233	4.66	114.562	111.889
234	4.68	115.312	111.778
235	4.7	115.188	113.778
236	4.72	115.875	113.556
237	4.74	111.5	109.556
238	4.76	119.25	110.556
239	4.78	112.438	118
240	4.8	110.5	107.667
241	4.82	114	108.778
242	4.84	113.688	116.556
243	4.86	115.375	109.667
244	4.88	111.562	113.444
245	4.9	112.812	111.556
246	4.92	111.562	112.667
247	4.94	112.75	114.556
248	4.96	109.438	112.222
249	4.98	111.438	115.556
250	5	114.938	108.444
251	5.02	112.625	113.667
252	5.04	114.75	112.333
253	5.06	111.812	113.111
254	5.08	117.812	110.111
255	5.1	107.875	107.667
256	5.12	115.938	114.111
257	5.14	113.312	111.667
258	5.16	112.438	110.444
259	5.18	110.062	114.889
260	5.2	111.562	114.778
261	5.22	111.5	110.444
262	5.24	113.938	111.889
263	5.26	115.438	115.111
264	5.28	113.188	109.222
265	5.3	112.312	110.333
266	5.32	110.625	110.556
267	5.34	112.312	117.222
268	5.36	112.312	113.333
269	5.38	111.688	114
270	5.4	109.812	116.667
271	5.42	114.625	118.222
272	5.44	114.25	114.222
273	5.46	111.938	110.111
274	5.48	112.75	113.111
275	5.5	112.062	116.222
276	5.52	111.688	112.889
277	5.54	112.875	112.778
278	5.56	111.812	108
279	5.58	111.062	108.889
280	5.6	106.875	112
281	5.62	112.438	112.889
282	5.64	112.938	108.778
283	5.66	108.875	111.333
284	5.68	114.312	109.222
285	5.7	115.312	114.333
286	5.72	110.5	110.111
287	5.74	114.312	115.444
288	5.76	110.375	112.111
289	5.78	116.188	119.556
290	5.8	115.062	113
291	5.82	112.125	111.889
292	5.84	111.812	113
293	5.86	112.375	113.667
294	5.88	110.562	113.444
295	5.9	116.875	113.222
296	5.92	113.25	111
297	5.94	109.812	111.111
298	5.96	113.062	112.111
299	5.98	110.312	112.444
300	6	113.375	115.889
301	6.02	111.875	111.667
302	6.04	116.5	113.889
303	6.06	112.188	111.556
304	6.08	112.5	108.889
305	6.1	109.875	103.889
306	6.12	112.375	111.556
307	6.14	109.438	117.333
308	6.16	113.625	110.333
309	6.18	117.125	118
310	6.2	115.75	109.778
311	6.22	115	113.556
312	6.24	112.75	111.222
313	6.26	113	110.778
314	6.28	108.125	113
315	6.3	115.062	113.222
316	6.32	111.625	113.444
317	6.34	113.5	103.778
318	6.36	113.875	114.556
319	6.38	114.875	111.667
320	6.4	113.375	115.889
321	6.42	111.188	110.667
322	6.44	111.188	110.667
323	6.46	113	113.889
324	6.48	117.438	112.111
325	6.5	110.875	112.778
326	6.52	113.125	110.444
327	6.54	114.188	108.667
328	6.56	113.562	109.778
329	6.58	120.875	113.889
330	6.6	115.812	110.333
331	6.62	118.25	114.111
332	6.64	113.625	110.333
333	6.66	112.625	110.444
334	6.68	114.688	113.778
335	6.7	115.375	112
336	6.72	115.875	115.222
337	6.74	112.562	115.111
338	6.76	113.5	111.222
339	6.78	111.875	110.222
340	6.8	116.375	115.333
341	6.82	118.5	114.889
342	6.84	114.438	110.556
343	6.86	111.75	111
344	6.88	116.375	112.778
345	6.9	114.625	111.222
346	6.92	117.375	114.778
347	6.94	120.312	110.444
348	6.96	116.25	116.111
349	6.98	112.938	112.111
350	7	113.5	112.667
351	7.02	118.062	114.111
352	7.04	117.125	111.778
353	7.06	111.5	113.222
354	7.08	114.5	109
355	7.1	112.5	109.667
356	7.12	116.375	109.556
357	7.14	113.688	113.222
358	7.16	112.312	111.889
359	7.18	117.25	111.444
360	7.2	111.688	112.111
361	7.22	113.25	111.556
362	7.24	113.438	110
363	7.26	111.938	114.556
364	7.28	120	112.222
365	7.3	117.312	109.444
366	7.32	107.312	111.222
367	7.34	114	117.333
368	7.36	117.188	111
369	7.38	114.562	110.111
370	7.4	111.125	110.889
371	7.42	112	110.667
372	7.44	108.062	108.889
373	7.46	111.688	112.889
374	7.48	112.812	109.778
375	7.5	112.25	111.444
376	7.52	115.125	110.444
377	7.54	112.375	114.222
378	7.56	114.25	114.222
379	7.58	115.812	111.556
380	7.6	119.812	113.222
381	7.62	117.438	110.333
382	7.64	113	116.889
383	7.66	114.625	115.333
384	7.68	117.562	109.333
385	7.7	113.75	112.222
386	7.72	112.5	110.556
387	7.74	115.562	112.333
388	7.76	115.125	114.333
389	7.78	116.312	110.778
390	7.8	121.438	116.556
391	7.82	124.125	110
392	7.84	118.688	111.556
393	7.86	116.312	110.444
394	7.88	114.188	113.556
395	7.9	116.5	109.111
396	7.92	115.562	110.778
397	7.94	117.25	111.778
398	7.96	117.312	111.222
399	7.98	120.125	113.444
400	8	117.875	117.778
401	8.02	119.438	110.111
402	8.04	118.938	114
403	8.06	117.375	107.889
404	8.08	118.5	114.778
405	8.1	118.625	111.444
406	8.12	121.625	111.444
407	8.14	118.375	110.667
408	8.16	122.25	118.667
409	8.18	119.125	109.556
410	8.2	120.875	110.556
411	8.22	126.188	110.333
412	8.24	121.375	112.444
413	8.26	118.688	109.333
414	8.28	121.75	111.778
415	8.3	118.125	110.222
416	8.32	122.688	112.222
417	8.34	120.938	110.667
418	8.36	114.875	110.111
419	8.38	115.312	111
420	8.4	121.938	112.778
421	8.42	117.938	114.444
422	8.44	120.812	109.222
423	8.46	122.562	115.556
424	8.48	122.25	112.222
425	8.5	120.562	114.778
426	8.52	127.25	110.778
427	8.54	121.438	107
428	8.56	121.375	112.333
429	8.58	113.938	115.556
430	8.6	116.438	113.778
431	8.62	117.625	113.222
432	8.64	120.688	114
433	8.66	114.375	106.556
434	8.68	116.562	107.889
435	8.7	114.75	111.333
436	8.72	116.562	112.556
437	8.74	119.625	117.111
438	8.76	121.375	113.333
439	8.78	117.688	113.444
440	8.8	116.688	112.889
441	8.82	117	114.222
442	8.84	117.875	116.222
443	8.86	117	113.778
444	8.88	118.688	114.667
445	8.9	119.812	108.778
446	8.92	117.438	110.778
447	8.94	119.438	105.667
448	8.96	114	107.667
449	8.98	117.75	113.778
450	9	119.125	113.222
451	9.02	118.75	114.222
452	9.04	121.625	110.556
453	9.06	117.938	113.889
454	9.08	117	109
455	9.1	123.75	108.778
456	9.12	127.688	112.111
457	9.14	124.5	109.778
458	9.16	123.625	110.333
459	9.18	120.875	111.111
460	9.2	122.188	117
461	9.22	113.875	112.444
462	9.24	120.188	106.667
463	9.26	117.875	111.111
464	9.28	119	110.778
465	9.3	121.875	108.222
466	9.32	117.875	110
467	9.34	118.375	115.111
468	9.36	112.75	110.889
469	9.38	114.875	113.556
470	9.4	118.812	111.333
471	9.42	118.938	107.778
472	9.44	114.25	109.222
473	9.46	116.312	116.556
474	9.48	115.375	109
475	9.5	113.312	116.333
476	9.52	112.812	109.889
477	9.54	117.375	113.889
478	9.56	114.062	115.667
479	9.58	110.75	114.333
480	9.6	110.875	114.444
481	9.62	111.062	113.556
482	9.64	108.75	114.444
483	9.66	110.562	109.556
484	9.68	109.5	110.556
485	9.7	110.562	112
486	9.72	113.312	111.333
487	9.74	108.125	118.778
488	9.76	115.312	117.111
489	9.78	113.125	115.778
490	9.8	110.562	113.889
491	9.82	113.562	111.222
492	9.84	110.812	109.222
493	9.86	115.312	108.778
494	9.88	111.625	111.778
495	9.9	112.125	116.667
496	9.92	109.625	114
497	9.94	109.875	117.333
498	9.96	112.188	112.556
499	9.98	112.5	105.889
500	10	115.188	111.444
501	10.02	113.625	114.333
502	10.04	112.125	113.889
503	10.06	114.562	109.556
504	10.08	108.625	110.222
505	10.1	108.75	111.444
506	10.12	109.938	112.444
507	10.14	114.625	106.444
508	10.16	116.5	112.556
509	10.18	111.75	112
510	10.2	110.5	116.556
511	10.22	109.25	114.778
512	10.24	112.938	114.222
513	10.26	112.625	113.222
514	10.28	110.438	117.111
515	10.3	115.875	114.222
516	10.32	114.688	122.222
517	10.34	111.25	112.667
518	10.36	113.062	108.667
519	10.38	112.312	113.889
520	10.4	112.938	108.222
521	10.42	110.188	116.444
522	10.44	111.125	112.556
523	10.46	113.625	113.778
524	10.48	109.875	112.556
525	10.5	112.25	109.889
526	10.52	111.438	108.778
527	10.54	108.688	109.778
528	10.56	114.5	114.778
529	10.58	111.25	111.778
530	10.6	113.25	113.667
531	10.62	111.812	113.556
532	10.64	114.25	110.444
533	10.66	112.688	111.667
534	10.68	109.375	118.889
535	10.7	114.688	112
536	10.72	110.562	115.222
537	10.74	114.188	112.222
538	10.76	113.438	114
539	10.78	110.125	111.889
540	10.8	116.938	112.444
541	10.82	111	113.556
542	10.84	114.25	113.444
543	10.86	115.75	106.889
544	10.88	112.375	112.222
545	10.9	114.875	110.556
546	10.92	110.125	111.444
547	10.94	112.375	109.778
548	10.96	110.312	110.556
549	10.98	113.125	111.889
550	11	115.312	116
551	11.02	112.688	109.444
552	11.04	111.188	111.889
553	11.06	112.312	109.778
554	11.08	117	106.333
555	11.1	116.188	111.889
556	11.12	113.375	107.111
557	11.14	113.75	109.778
558	11.16	115.625	112.556
559	11.18	112.812	116.222
560	11.2	113.688	116.444
561	11.22	110	109.111
562	11.24	117.188	109.111
563	11.26	114.562	109.889
564	11.28	114.625	110.556
565	11.3	115.812	112.778
566	11.32	111.312	116.111
567	11.34	112.562	113.222
568	11.36	116.125	113
569	11.38	114.812	111.111
570	11.4	116.812	115.444
571	11.42	116.812	111.778
572	11.44	113.125	112.444
573	11.46	113.812	114.667
574	11.48	116	108.222
575	11.5	115.75	108.333
576	11.52	113.062	118.667
577	11.54	115.125	112.556
578	11.56	117.375	110
579	11.58	109.188	114.778
580	11.6	113.062	113.222
581	11.62	115	107.444
582	11.64	115.312	114.556
583	11.66	113.188	111.667
584	11.68	115.438	110.667
585	11.7	119.875	110.778
586	11.72	110.562	106.778
587	11.74	114.75	109
588	11.76	107.562	111.556
589	11.78	114	110.444
590	11.8	113.25	106.444
591	11.82	112.812	108.444
592	11.84	113.188	114.333
593	11.86	113.625	114.556
594	11.88	114	113.556
595	11.9	116.188	110.111
596	11.92	113.25	112.889
597	11.94	110.562	110.222
598	11.96	116.5	113.111
599	11.98	111.938	107
600	12	113.188	109.556
601	12.02	110.25	108.556
602	12.04	114.062	119.444
603	12.06	111.875	112.667
604	12.08	113.875	112.333
605	12.1	115.312	114.444
606	12.12	117.188	114.444
607	12.14	109.75	111.444
608	12.16	117.938	113.556
609	12.18	114.625	112.222
610	12.2	113.875	109.444
611	12.22	112	116.111
612	12.24	114.312	115.111
613	12.26	114.562	112.556
614	12.28	113.625	111.222
615	12.3	115.438	109.111
616	12.32	114.875	110.889
617	12.34	113.5	115.444
618	12.36	111.062	108.444
619	12.38	114.562	109
620	12.4	116.25	110.778
621	12.42	115.75	112.778
622	12.44	115.688	115.556
623	12.46	116.5	109.778
624	12.48	110.125	115.222
625	12.5	109.75	112.444
626	12.52	117.812	108.778
627	12.54	113.875	114.667
628	12.56	112.875	111
629	12.58	113.875	114.556
630	12.6	117.125	110.778
631	12.62	115.938	113
632	12.64	112.188	112
633	12.66	112.062	110.222
634	12.68	116.75	113.778
635	12.7	111.562	110.222
636	12.72	114.75	111
637	12.74	117.75	111.667
638	12.76	114.5	110
639	12.78	111.75	113.889
640	12.8	113.375	116.667
641	12.82	111.5	114.778
642	12.84	115	114.333
643	12.86	111.938	108
644	12.88	112.75	113.111
645	12.9	111.188	116.222
646	12.92	110.625	112.444
647	12.94	112.188	110.333
648	12.96	110.375	114.111
649	12.98	111.188	112.667
650	13	118.688	104.333
651	13.02	114.125	109.889
652	13.04	108.375	109.333
653	13.06	116.562	108.667
654	13.08	109.625	111.556
655	13.1	115.188	115.556
656	13.12	117.062	109.889
657	13.14	116.188	112.667
658	13.16	113	116.889
659	13.18	115.562	113.333
660	13.2	114.312	109.111
661	13.22	115.312	110.556
662	13.24	115.062	113.778
663	13.26	117.188	108.667
664	13.28	116.938	113.111
665	13.3	113.375	113.111
666	13.32	114.688	111.889
667	13.34	116.188	108.333
668	13.36	113.938	115
669	13.38	115.375	114.556
670	13.4	116.75	114.889
671	13.42	115.562	113.111
672	13.44	112.625	110
673	13.46	114.938	111.556
674	13.48	112.438	112.889
675	13.5	111.125	111.667
676	13.52	110.875	108.333
677	13.54	115.375	113.556
678	13.56	113.688	115.556
679	13.58	114.75	111
680	13.6	114.812	111.667
681	13.62	113.688	112.778
682	13.64	113.5	109.444
683	13.66	114.062	110.333
684	13.68	113.125	113.556
685	13.7	112.75	111.778
686	13.72	115.438	111.111
687	13.74	112.438	109.444
688	13.76	113.875	105.111
689	13.78	115.875	112.556
690	13.8	115.25	114.556
691	13.82	113.25	114.111
692	13.84	118.375	107
693	13.86	113.562	110.556
694	13.88	113.688	109.778
695	13.9	116	111.111
696	13.92	112.75	114.222
697	13.94	114.688	114.444
698	13.96	113.75	112.333
699	13.98	112.875	111.333
700	14	115.312	110
701	14.02	117.188	117.333
702	14.04	116.625	111.556
703	14.06	115.375	112
704	14.08	114.688	117.111
705	14.1	114.938	111
706	14.12	109.25	108.556
707	14.14	112.938	116.556
708	14.16	115	106.889
709	14.18	113.125	109.778
710	14.2	122.312	109.556
711	14.22	120.938	112.222
712	14.24	116.438	115.111
713	14.26	120.812	112.111
714	14.28	121.25	107.222
715	14.3	117.125	114.333
716	14.32	112.562	114.889
717	14.34	112.938	106.889
718	14.36	117.25	110.556
719	14.38	114.688	111.556
720	14.4	115.312	113.333
721	14.42	117.812	111.556
722	14.44	111.875	110.333
723	14.46	114.812	110.889
724	14.48	115.312	110.444
725	14.5	114.688	114.667
726	14.52	115.875	108.889
727	14.54	113.938	111.444
728	14.56	117	111.889
729	14.58	114.875	113.556
730	14.6	112.562	109.778
731	14.62	112.562	112
732	14.64	114.5	108.667
733	14.66	115.625	112.444
734	14.68	113.625	114.889
735	14.7	115.812	110.444
736	14.72	110.562	109.333
737	14.74	114.938	106.889
738	14.76	112.438	110
739	14.78	113.688	111.889
740	14.8	112.812	109.778
741	14.82	113.875	114.667
742	14.84	115.375	111.333
743	14.86	113.562	111.889
744	14.88	116.438	114.778
745	14.9	117.188	109.556
746	14.92	118.375	113
747	14.94	118.312	106.889
748	14.96	115.5	114.889
749	14.98	117.375	112.333
750	15	117.25	114.333
751	15.02	110.562	112.889
752	15.04	115.625	109.333
753	15.06	115.312	110.889
754	15.08	112.062	113.778
755	15.1	112.625	112.778
756	15.12	116.812	111.889
757	15.14	110.688	112.778
758	15.16	113.875	114.667
759	15.18	109.625	110.889
760	15.2	111.375	106.222
761	15.22	109.312	110
762	15.24	117.25	113.111
763	15.26	114.125	118.444
764	15.28	113.812	110
765	15.3	111.375	112
766	15.32	115.812	112.778
767	15.34	111.875	114.333
768	15.36	112.875	114.333
769	15.38	112.438	113.111
770	15.4	114.062	109.556
771	15.42	114.688	110.778
772	15.44	111.875	111.111
773	15.46	115.062	110.222
774	15.48	117.5	111.778
775	15.5	115.312	111.333
776	15.52	112.5	114.667
777	15.54	116.625	113
778	15.56	115.375	110.778
779	15.58	109.375	109.222
780	15.6	116.125	112.889
781	15.62	113.75	117.444
782	15.64	114.062	113.111
783	15.66	113.188	112.889
784	15.68	113.688	113.778
785	15.7	115.312	110.333
786	15.72	114.562	109.333
787	15.74	116.5	108.889
788	15.76	115.25	113.111
789	15.78	116.25	113.889
790	15.8	114.438	114.556
791	15.82	117.125	111.111
792	15.84	118.312	110.333
793	15.86	114.688	120.556
794	15.88	117.188	112.556
795	15.9	123.125	114.111
796	15.92	125.188	108.333
797	15.94	122.375	110.889
798	15.96	120.75	112.444
799	15.98	122.312	110.667
800	16	120.812	112.667
801	16.02	120.438	115.889
802	16.04	114.312	116.889
803	16.06	124	113.889
804	16.08	121	111.889
805	16.1	119.938	116.333
806	16.12	122.625	109.667
807	16.14	122	114.333
808	16.16	116.188	110.111
809	16.18	115.812	112.778
810	16.2	123.125	110.333
811	16.22	124.562	109.333
812	16.24	125.625	109.222
813	16.26	129.688	114.444
814	16.28	123.25	115.333
815	16.3	121.062	111.111
816	16.32	118.812	110.111
817	16.34	122.125	111
818	16.36	122.25	113.778
819	16.38	125.062	115.889
820	16.4	123	114.111
821	16.42	120.812	113.444
822	16.44	122.75	107.111
823	16.46	118.75	116.667
824	16.48	120.75	108.444
825	16.5	117.938	116.333
826	16.52	120.312	111.333
827	16.54	121.125	113.333
828	16.56	127.562	110.333
829	16.58	122.062	111.889
830	16.6	120.812	107.111
831	16.62	122.5	111.556
832	16.64	123.062	110.333
833	16.66	113.125	112.111
834	16.68	118.875	114.333
835	16.7	121.5	111.889
836	16.72	118.25	110.333
837	16.74	114.562	113.222
838	16.76	125.625	109.222
839	16.78	129.625	116
840	16.8	121.688	111.889
841	16.82	123.688	114.222
842	16.84	119.562	112
843	16.86	121.562	113.111
844	16.88	121.688	109
845	16.9	117.688	110.333
846	16.92	119.5	112.222
847	16.94	114.812	110.667
848	16.96	118.812	112
849	16.98	125.438	114
850	17	127.938	112.556
851	17.02	124.812	111.556
852	17.04	121.812	112.667
853	17.06	122.5	114.444
854	17.08	125.625	110.444
855	17.1	118	110.444
856	17.12	118.562	110.111
857	17.14	124.688	109.556
858	17.16	119.875	111
859	17.18	120.938	113.889
860	17.2	119	107.889
861	17.22	120.125	114
862	17.24	121.75	111.667
863	17.26	120.812	112.778
864	17.28	122.438	111.222
865	17.3	119.125	112
866	17.32	117.812	113.667
867	17.34	116.188	113.111
868	17.36	119.312	110
869	17.38	123	111.444
870	17.4	117.312	111.111
871	17.42	121	106.667
872	17.44	115.25	113.444
873	17.46	118.625	108.444
874	17.48	116.438	115.333
875	17.5	113	111.333
876	17.52	115.938	115.889
877	17.54	114.375	109.667
878	17.56	118.375	114
879	17.58	119.375	112.889
880	17.6	116.438	109.889
881	17.62	114.938	113.667
882	17.64	113.375	112.444
883	17.66	118.062	113.778
884	17.68	117.5	112.111
885	17.7	120.312	111.111
886	17.72	122	108.111
887	17.74	118.562	114.556
888	17.76	112.5	110.889
889	17.78	118.125	113.889
890	17.8	116.438	113.333
891	17.82	116.562	110.111
892	17.84	115.688	112.111
893	17.86	117.312	117.889
894	17.88	119.25	111.111
895	17.9	113.5	111.444
896	17.92	118.625	113.111
897	17.94	114.875	118.111
898	17.96	114.812	111.444
899	17.98	115.688	110.222
900	18	118.875	112.444
901	18.02	114.812	114.333
902	18.04	116.688	111.778
903	18.06	119.25	108.778
904	18.08	118.688	106.667
905	18.1	117.562	111.667
906	18.12	112.438	111.667
907	18.14	118.875	110.889
908	18.16	115.25	109.778
909	18.18	113.625	106.111
910	18.2	112.75	111.667
911	18.22	114.438	113.556
912	18.24	117.688	113.333
913	18.26	115.625	112.333
914	18.28	114.688	111.444
915	18.3	115.375	111.667
916	18.32	114.188	113.556
917	18.34	115.25	110.444
918	18.36	113.875	113.111
919	18.38	114.688	113.667
920	18.4	115.5	113.889
921	18.42	123.812	112.667
922	18.44	120.375	113.778
923	18.46	119.5	112.556
924	18.48	118.312	106.111
925	18.5	111.188	112.111
926	18.52	115	108.444
927	18.54	113.938	116
928	18.56	117.062	112.333
929	18.58	115.5	110.444
930	18.6	112.812	110.778
931	18.62	111.25	112
932	18.64	113.25	111
933	18.66	115.812	114.778
934	18.68	113.938	108.333
935	18.7	114.312	111.333
936	18.72	115.812	111.333
937	18.74	115.438	114.222
938	18.76	115.812	107.444
939	18.78	114.312	121.444
940	18.8	112.938	111
941	18.82	113.812	110.778
942	18.84	115.188	109.556
943	18.86	113.438	110.444
944	18.88	114.188	112.111
945	18.9	113.875	114
946	18.92	116.438	111.667
947	18.94	115.062	115.333
948	18.96	117	109.222
949	18.98	116.188	112
950	19	111	110.333
951	19.02	114.062	112.444
952	19.04	112.312	112.667
953	19.06	114.812	115.333
954	19.08	116.562	110.444
955	19.1	115.562	111.111
956	19.12	116.812	112
957	19.14	115.75	108.778
958	19.16	115.188	117.889
959	19.18	117.812	121.889
960	19.2	113.188	115.556
961	19.22	115.938	112.889
962	19.24	115.375	111.111
963	19.26	111.938	114.889
964	19.28	117.25	109
965	19.3	115.625	112
966	19.32	117.688	107.111
967	19.34	115.25	112.222
968	19.36	116	114.111
969	19.38	115.75	109.444
970	19.4	118.062	113
971	19.42	118.75	108
972	19.44	111.438	113.556
973	19.46	119.25	109.889
974	19.48	118	113.778
975	19.5	114.625	110.111
976	19.52	116.125	113.222
977	19.54	115.188	112.222
978	19.56	110.562	112.889
979	19.58	115.25	116.889
980	19.6	111	111.778
981	19.62	116.5	114.667
982	19.64	118.75	110.556
983	19.66	112.375	108.444
984	19.68	116.125	114.444
985	19.7	116.875	114.333
986	19.72	114.75	113.111
987	19.74	115.812	109.778
988	19.76	111.938	110.556
989	19.78	113.188	110.111
990	19.8	114.188	110.778
991	19.82	117.812	111.222
992	19.84	116.5	109.222
993	19.86	116	113.222
994	19.88	112.75	108.333
995	19.9	111.125	108.111
996	19.92	114.812	108.333
997	19.94	114.25	114.889
998	19.96	110.812	106.667
999	19.98	110.562	110.778
1000	20	116.5	109.667
1001	20.02	114.688	111.778
1002	20.04	112.5	112.556
1003	20.06	113.625	109.444
1004	20.08	112.125	108.222
1005	20.1	116.188	113.778
1006	20.12	115.938	112.556
1007	20.14	115.812	106
1008	20.16	114.562	117.556
1009	20.18	116.812	111.333
1010	20.2	117.062	110
1011	20.22	110.125	108.778
1012	20.24	116.562	117.222
1013	20.26	117.25	112.556
1014	20.28	111.375	111.889
1015	20.3	111.438	111.222
1016	20.32	115.875	119.111
1017	20.34	114.125	117.444
1018	20.36	111.25	110
1019	20.38	113.5	113.667
1020	20.4	112.5	113.444
1021	20.42	111.312	108.444
1022	20.44	113.875	110.111
1023	20.46	114.312	108.111
1024	20.48	118	115.556
1025	20.5	111.188	114.778
1026	20.52	112.188	117.889
1027	20.54	111.938	117.333
1028	20.56	117.812	106.778
1029	20.58	111.062	110.444
1030	20.6	117.188	114.333
1031	20.62	112.25	117.222
1032	20.64	112.688	111.556
1033	20.66	115.5	113.333
1034	20.68	114.75	114.444
1035	20.7	120.812	107.667
1036	20.72	113.438	110.111
1037	20.74	115.375	114.222
1038	20.76	113.625	113.556
1039	20.78	113.125	112.333
1040	20.8	112.625	111.111
1041	20.82	119.438	111.444
1042	20.84	112.375	116
1043	20.86	111.938	115.444
1044	20.88	114	111.111
1045	20.9	113.375	110.667
1046	20.92	114.438	110.889
1047	20.94	116.188	109.333
1048	20.96	113.938	113.778
1049	20.98	113.625	111.667
1050	21	116.125	113
1051	21.02	111.75	117
1052	21.04	115.062	112.556
1053	21.06	115.562	110.333
1054	21.08	113.188	110.333
1055	21.1	112.938	114
1056	21.12	114.812	111.222
1057	21.14	112.562	111.556
1058	21.16	115.938	110.111
1059	21.18	113.625	112.556
1060	21.2	114.438	113.667
1061	21.22	120.75	110
1062	21.24	115.938	113
1063	21.26	119.125	109.889
1064	21.28	117.688	110.444
1065	21.3	114.875	112.444
1066	21.32	113.75	113.333
1067	21.34	120.125	116.333
1068	21.36	111.125	110
1069	21.38	112.188	110.778
1070	21.4	114.438	112.667
1071	21.42	113.625	115.444
1072	21.44	114.375	106.444
1073	21.46	113.75	113.556
1074	21.48	109.812	110.667
1075	21.5	112.438	109.333
1076	21.52	113.438	109.111
1077	21.54	112.562	112.333
1078	21.56	114.938	112.778
1079	21.58	109.938	117.556
1080	21.6	110.375	112
1081	21.62	115.062	107.222
1082	21.64	115	114
1083	21.66	114.75	106.222
1084	21.68	117.75	110.111
1085	21.7	116.125	110.889
1086	21.72	114.312	113.889
1087	21.74	115.812	114
1088	21.76	116.25	110.778
1089	21.78	114.25	111.111
1090	21.8	113.125	111.444
1091	21.82	116.75	113.778
1092	21.84	117.375	110.667
1093	21.86	117.312	107.889
1094	21.88	113.25	112
1095	21.9	115.625	115
1096	21.92	113.875	109.444
1097	21.94	113.75	114.444
1098	21.96	115.312	112.222
1099	21.98	116.25	113.444
1100	22	117.5	109.111
1101	22.02	118.875	110.889
1102	22.04	122.625	114.222
1103	22.06	122.75	113.111
1104	22.08	122.75	115.556
1105	22.1	122.625	116.667
1106	22.12	121.375	111.444
1107	22.14	119.25	115.111
1108	22.16	123.188	119.667
1109	22.18	124.562	112.778
1110	22.2	121.688	111
1111	22.22	119.875	110.444
1112	22.24	122.125	112.667
1113	22.26	119.938	113.444
1114	22.28	119.875	110.111
1115	22.3	124.625	110.667
1116	22.32	122.25	112.111
1117	22.34	120.375	108.556
1118	22.36	118.125	113.444
1119	22.38	117.438	111.222
1120	22.4	120.938	110
1121	22.42	120.438	109.778
1122	22.44	115.375	112.222
1123	22.46	120	110.667
1124	22.48	114.25	109.889
1125	22.5	114.938	114.111
1126	22.52	112.562	111.778
1127	22.54	113	110.444
1128	22.56	118	108.778
1129	22.58	116.062	109.778
1130	22.6	111.625	106.667
1131	22.62	118.688	111.333
1132	22.64	115.812	109.556
1133	22.66	119	112.222
1134	22.68	117.688	112.778
1135	22.7	116.625	113.222
1136	22.72	108.5	109.222
1137	22.74	113.312	117.556
1138	22.76	117.125	113.556
1139	22.78	114.062	114.111
1140	22.8	118.5	116.778
1141	22.82	118	109.556
1142	22.84	116.312	112.333
1143	22.86	114.75	108.444
1144	22.88	116.5	110.667
1145	22.9	115	114.889
1146	22.92	116.438	114.667
1147	22.94	113.75	110.111
1148	22.96	117.312	114.556
1149	22.98	110.375	110.667
1150	23	117	112
1151	23.02	115.25	112.222
1152	23.04	115.812	109.444
1153	23.06	112.812	111
1154	23.08	113.625	111.889
1155	23.1	113.375	110
1156	23.12	113.812	112.111
1157	23.14	121.188	113.778
1158	23.16	124.625	109.111
1159	23.18	121.562	111.889
1160	23.2	116.5	113.111
1161	23.22	114.375	109.667
1162	23.24	116.75	114.333
1163	23.26	115	110.889
1164	23.28	114.312	109.111
1165	23.3	113.312	116.333
1166	23.32	113.812	107.333
1167	23.34	115.875	112.889
1168	23.36	113.625	112.889
1169	23.38	114.562	109.222
1170	23.4	116.188	120.889
1171	23.42	118.125	111.556
1172	23.44	117.562	112.778
1173	23.46	114.688	111.556
1174	23.48	117.625	112.111
1175	23.5	115.062	112.556
1176	23.52	114.812	112.444
1177	23.54	123.312	113
1178	23.56	129.812	112.333
1179	23.58	125.688	108.667
1180	23.6	127.938	114.222
1181	23.62	130.25	109.778
1182	23.64	123.812	112.667
1183	23.66	125.688	119.111
1184	23.68	126.812	110
1185	23.7	124.5	109.222
1186	23.72	123.562	114.444
1187	23.74	126.5	112.444
1188	23.76	120.25	110.333
1189	23.78	128.062	114.556
1190	23.8	122.938	108.889
1191	23.82	130.25	108.556
1192	23.84	126.812	109.778
1193	23.86	128.062	110.333
1194	23.88	131.938	111.667
1195	23.9	128.062	113.444
1196	23.92	124.25	109.556
1197	23.94	116.875	112.889
1198	23.96	113.688	112.111
1199	23.98	117.438	111.444
1200	24	114.5	113.444
1201	24.02	117.062	112.111
1202	24.04	116.438	110.556
1203	24.06	115.625	108.333
1204	24.08	113.188	111.444
1205	24.1	117.438	113.444
1206	24.12	114.188	112.778
1207	24.14	117.188	111
1208	24.16	112.75	110.222
1209	24.18	120.438	114.778
1210	24.2	113.688	113
1211	24.22	116.625	112.333
1212	24.24	115	110.889
1213	24.26	114.75	109.222
1214	24.28	112.688	111.778
1215	24.3	114.75	109.778
1216	24.32	113.625	113.556
1217	24.34	114.5	115.444
1218	24.36	115.562	112.222
1219	24.38	114.75	113.444
1220	24.4	114.938	112.667
1221	24.42	115.5	110
1222	24.44	115.125	116.778
1223	24.46	115.438	110.667
1224	24.48	116	113.222
1225	24.5	117.75	117.222
1226	24.52	115.062	108.667
1227	24.54	117.25	112.667
1228	24.56	115.438	114
1229	24.58	113.75	107.556
1230	24.6	115.812	110.778
1231	24.62	114.312	109.333
1232	24.64	114.625	116.222
1233	24.66	119.812	110.111
1234	24.68	117	108.111
1235	24.7	117.875	109.667
1236	24.72	112.562	111.667
1237	24.74	116.438	110.889
1238	24.76	113.562	111.778
1239	24.78	114.938	111.444
1240	24.8	112.938	113.556
1241	24.82	114.438	109.778
1242	24.84	114.812	111.111
1243	24.86	113	107.222
1244	24.88	117.062	112.556
1245	24.9	108.812	111
1246	24.92	117.062	109.333
1247	24.94	114.375	110.667
1248	24.96	117.312	110.444
1249	24.98	115.812	108.889
1250	25	112.75	110.333
1251	25.02	113.125	113.333
1252	25.04	114.562	112.111
1253	25.06	108.312	108
1254	25.08	115.188	113.667
1255	25.1	114.062	108.556
1256	25.12	116.688	109.333
1257	25.14	113.188	117.333
1258	25.16	112.75	113.111
1259	25.18	113.562	110
1260	25.2	114.625	110.778
1261	25.22	107.312	109.889
1262	25.24	118.688	108.556
1263	25.26	117.062	114.889
1264	25.28	119.5	112.556
1265	25.3	121.188	112
1266	25.32	117.812	112.333
1267	25.34	113.875	115.556
1268	25.36	124.875	109.222
1269	25.38	117.812	106.444
1270	25.4	119.312	115.444
1271	25.42	121.062	110.111
1272	25.44	119.562	112.444
1273	25.46	124.625	104.556
1274	25.48	119.875	110.889
1275	25.5	115.188	108.222
1276	25.52	122.75	114.889
1277	25.54	114.75	114.222
1278	25.56	118.125	107.889
1279	25.58	117.938	108.667
1280	25.6	116.75	113.111
1281	25.62	122.125	110.556
1282	25.64	119.688	116
1283	25.66	121.812	113.444
1284	25.68	123.5	113.222
1285	25.7	115.875	109.667
1286	25.72	118.125	118.667
1287	25.74	115.625	114.778
1288	25.76	119.562	112.222
1289	25.78	117.75	111.222
1290	25.8	120.438	112.556
1291	25.82	116	113.556
1292	25.84	124.812	113.556
1293	25.86	114.812	108.222
1294	25.88	117.875	110.889
1295	25.9	121.438	109.444
1296	25.92	120.125	113.778
1297	25.94	119.625	108.556
1298	25.96	123.5	110.333
1299	25.98	119.438	113.444
1300	26	120	111.667
1301	26.02	118.562	110.778
1302	26.04	115.75	110
1303	26.06	116.562	108.778
1304	26.08	118.562	111
1305	26.1	118.125	111.778
1306	26.12	118.375	108.889
1307	26.14	120.5	110.889
1308	26.16	121.062	110.333
1309	26.18	116.875	109.778
1310	26.2	120.25	109.444
1311	26.22	116.75	109.778
1312	26.24	117.688	111
1313	26.26	122.875	110.778
1314	26.28	122.812	108.444
1315	26.3	122.125	113.556
1316	26.32	117.812	109.444
1317	26.34	120.688	108.889
1318	26.36	115.5	110.889
1319	26.38	120.938	111.667
1320	26.4	121.75	115
1321	26.42	117.125	111.889
1322	26.44	118.188	111.222
1323	26.46	122.5	110.111
1324	26.48	114.375	111.778
1325	26.5	120.062	112.333
1326	26.52	123.062	112.778
1327	26.54	120.688	110.556
1328	26.56	120.75	114.778
1329	26.58	122.875	107.222
1330	26.6	120.062	110.111
1331	26.62	123.75	112.667
1332	26.64	120.188	114.111
1333	26.66	118.062	109.444
1334	26.68	123.812	114.222
1335	26.7	122.812	108.667
1336	26.72	117	115
1337	26.74	121.75	114.111
1338	26.76	121.625	112.778
1339	26.78	121.688	116.444
1340	26.8	112.25	114.667
1341	26.82	121.375	113.111
1342	26.84	113.438	112.333
1343	26.86	124.25	112.667
1344	26.88	119.75	111.889
1345	26.9	121.5	112.556
1346	26.92	120.125	117
1347	26.94	121.25	111.889
1348	26.96	119.062	111.556
1349	26.98	122.625	116.222
1350	27	114.938	111.333
1351	27.02	119.75	117.111
1352	27.04	119.375	115.667
1353	27.06	119	117.111
1354	27.08	114.438	115.333
1355	27.1	121.562	111.444
1356	27.12	125.625	116.556
1357	27.14	125	110.889
1358	27.16	117.688	110.111
1359	27.18	118.5	107.778
1360	27.2	116.312	113.222
1361	27.22	111.375	109.778
1362	27.24	113.438	112.556
1363	27.26	111.25	114.778
1364	27.28	117.875	114.111
1365	27.3	117.375	111.667
1366	27.32	115.125	111.556
1367	27.34	118.312	122.333
1368	27.36	113.938	110.556
1369	27.38	115.125	115.556
1370	27.4	110.812	113.111
1371	27.42	113.312	112.222
1372	27.44	115.125	111.111
1373	27.46	116.688	109.556
1374	27.48	113.688	116.444
1375	27.5	113.375	109
1376	27.52	116.375	112.667
1377	27.54	116.25	113.889
1378	27.56	112.062	109.778
1379	27.58	112.938	110.556
1380	27.6	112.125	112.667
1381	27.62	115.188	111.444
1382	27.64	113.188	110.556
1383	27.66	114.562	113.222
1384	27.68	118.625	112.444
1385	27.7	118.625	110.222
1386	27.72	116.125	112.222
1387	27.74	112.375	114
1388	27.76	116.188	113.111
1389	27.78	113.25	113.333
1390	27.8	113.562	111.222
1391	27.82	113.25	114.111
1392	27.84	117.188	112.778
1393	27.86	113.5	113.333
1394	27.88	113.688	113.556
1395	27.9	115.25	112.111
1396	27.92	116.438	110.333
1397	27.94	114.688	109.333
1398	27.96	114.812	111.889
1399	27.98	112.938	111.889
1400	28	114.438	115.222
1401	28.02	114.562	109.222
1402	28.04	113.062	115
1403	28.06	113.125	110.667
1404	28.08	115.938	112.889
1405	28.1	119.75	113.222
1406	28.12	111.875	112.111
1407	28.14	114.188	113.889
1408	28.16	106.875	114.444
1409	28.18	116.562	112.778
1410	28.2	113.312	107.778
1411	28.22	112.188	111.778
1412	28.24	113.688	108.444
1413	28.26	111.688	110
1414	28.28	113.25	110.556
1415	28.3	115	112.556
1416	28.32	116.938	118.333
1417	28.34	114.438	110.889
1418	28.36	111.125	111.444
1419	28.38	110.812	109.111
1420	28.4	112.75	107.778
1421	28.42	115.312	118.444
1422	28.44	113.125	117.111
1423	28.46	113.625	111.556
1424	28.48	110.812	110.556
1425	28.5	120.062	115.667
1426	28.52	113.75	113.333
1427	28.54	112.562	112.778
1428	28.56	111.688	110.667
1429	28.58	111.938	113
1430	28.6	114.188	110.556
1431	28.62	111.438	109
1432	28.64	115.938	110.556
1433	28.66	111.875	109.556
1434	28.68	112.688	109.333
1435	28.7	114.688	111.444
1436	28.72	114.25	112.111
1437	28.74	114.375	110.111
1438	28.76	117.375	110.778
1439	28.78	119.875	110.778
1440	28.8	117.188	114.222
1441	28.82	113.875	114.556
1442	28.84	113.438	114.889
1443	28.86	116.625	115.556
1444	28.88	114.938	110.444
1445	28.9	114.438	110
1446	28.92	114.688	113.889
1447	28.94	112.312	115.333
1448	28.96	115.5	109.778
1449	28.98	114	118.333
1450	29	113.938	113.778
1451	29.02	114.375	109.333
1452	29.04	112.938	114.444
1453	29.06	114.375	109.444
1454	29.08	115.062	108.556
1455	29.1	109.5	111
1456	29.12	117	113.111
1457	29.14	116.312	107.444
1458	29.16	116	110.778
1459	29.18	112.875	108.222
1460	29.2	112.5	115.444
1461	29.22	112.25	109.444
1462	29.24	115.625	109.222
1463	29.26	114.438	116.889
1464	29.28	117.062	109.222
1465	29.3	119.188	107.889
1466	29.32	113	110.333
1467	29.34	118.562	109
1468	29.36	115.75	112.889
1469	29.38	112.438	112.333
1470	29.4	115.812	111.556
1471	29.42	109.688	108.778
1472	29.44	112.875	115.556
1473	29.46	114.625	110.111
1474	29.48	115.625	113.556
1475	29.5	110.625	110.333
1476	29.52	114.812	109.111
1477	29.54	114.75	110.333
1478	29.56	113.75	112.667
1479	29.58	116.25	112
1480	29.6	111.75	112.222
1481	29.62	111.5	112.889
1482	29.64	117.75	111.667
1483	29.66	112.375	112.667
1484	29.68	116.25	108.778
1485	29.7	112.5	113.778
1486	29.72	116.562	108.222
1487	29.74	110.5	111.889
1488	29.76	116.125	107.444
1489	29.78	113.188	116.111
1490	29.8	114.688	114.444
1491	29.82	115.5	114
1492	29.84	114.875	108.778
1493	29.86	111.625	109
1494	29.88	115.562	112.111
1495	29.9	112.25	112.222
1496	29.92	114.312	111.889
1497	29.94	111.812	109.889
1498	29.96	111.875	112.556
1499	29.98	111.562	115.778
1500	30	113.812	113.111
1501	30.02	114.812	114.222
1502	30.04	116.625	110
1503	30.06	117.188	109.444
1504	30.08	112.75	112.444
1505	30.1	114.5	110
1506	30.12	117.188	106.667
1507	30.14	115.188	114.111
1508	30.16	113.812	112.333
1509	30.18	118.938	113.222
1510	30.2	112.938	110.778
1511	30.22	116.312	108
1512	30.24	115.5	112.333
1513	30.26	113.812	115.333
1514	30.28	113.875	114.556
1515	30.3	114.25	112.889
1516	30.32	115.188	109.778
1517	30.34	113.688	113.333
1518	30.36	111.625	113.111
1519	30.38	112.125	108
1520	30.4	114.562	114
1521	30.42	115	110.333
1522	30.44	114.75	105.444
1523	30.46	113.688	107.556
1524	30.48	115	110.222
1525	30.5	114.125	112.444
1526	30.52	118.812	110.667
1527	30.54	109.875	109.333
1528	30.56	114.875	112.889
1529	30.58	117.562	113.333
1530	30.6	116.062	108.444
1531	30.62	112.812	112.222
1532	30.64	109.125	108.889
1533	30.66	110.25	113.556
1534	30.68	113	114.667
1535	30.7	116.188	115.444
1536	30.72	118	109.889
1537	30.74	114.75	106.444
1538	30.76	115.562	110.556
1539	30.78	112.438	111.444
1540	30.8	116.188	112.111
1541	30.82	114.375	106.778
1542	30.84	112.688	114.667
1543	30.86	115.062	110.889
1544	30.88	113.875	111.778
1545	30.9	114	115.889
1546	30.92	114.5	111.556
1547	30.94	111.875	112.444
1548	30.96	114.562	112.667
1549	30.98	112.812	112.444
1550	31	115.062	111.444
1551	31.02	114.812	116
1552	31.04	114.688	112.111
1553	31.06	115.25	111.444
1554	31.08	111.062	111.667
1555	31.1	114	110.778
1556	31.12	113.312	109
1557	31.14	110.312	114.556
1558	31.16	115	112.889
1559	31.18	112.625	112.222
1560	31.2	113.812	108.889
1561	31.22	113.812	113.111
1562	31.24	116.25	108.889
1563	31.26	114.5	112.667
1564	31.28	113.625	109
1565	31.3	112	105.444
1566	31.32	115.75	111.778
1567	31.34	117.062	111.778
1568	31.36	113.812	112.889
1569	31.38	113.5	114
1570	31.4	114.062	113.556
1571	31.42	115.312	113.222
1572	31.44	112.688	107
1573	31.46	116.625	115.333
1574	31.48	111.062	111.667
1575	31.5	119.938	115.889
1576	31.52	112.5	111.889
1577	31.54	114.75	114.667
1578	31.56	115.812	111.111
1579	31.58	115.625	113.667
1580	31.6	116.188	110.222
1581	31.62	120.062	114.111
1582	31.64	113.375	113.333
1583	31.66	116.375	116.556
1584	31.68	116	112.556
1585	31.7	118.062	112.444
1586	31.72	116.125	109.333
1587	31.74	114.375	114.444
1588	31.76	116.438	107.889
1589	31.78	118.375	113.333
1590	31.8	117.875	106
1591	31.82	115.188	114
1592	31.84	112.312	113.556
1593	31.86	116.25	111.889
1594	31.88	118.625	111.333
1595	31.9	117.625	113.556
1596	31.92	113.562	112.222
1597	31.94	114.688	112.556
1598	31.96	115.688	111.889
1599	31.98	116.562	112.333
1600	32	114.188	116.444
1601	32.02	118.188	113
1602	32.04	116.938	110.778
1603	32.06	115.812	114.889
1604	32.08	117.062	112.778
1605	32.1	111	110.444
1606	32.12	111.875	113.667
1607	32.14	114.938	107
1608	32.16	117.188	114.333
1609	32.18	117.688	107.222
1610	32.2	119.625	115.556
1611	32.22	119.562	110.444
1612	32.24	120.438	113.778
1613	32.26	111.938	111.889
1614	32.28	113.062	111.111
1615	32.3	115.312	114
1616	32.32	111.688	109
1617	32.34	114.438	110.222
1618	32.36	119.25	112.222
1619	32.38	112.375	110.889
1620	32.4	115	111.889
1621	32.42	119.75	111.778
1622	32.44	116.5	114.333
1623	32.46	113.688	112.667
1624	32.48	114.062	117.111
1625	32.5	125.062	111.667
1626	32.52	122.375	111.556
1627	32.54	125	110.444
1628	32.56	118.938	112.222
1629	32.58	125.812	110.333
1630	32.6	122.625	110.778
1631	32.62	123.062	112.667
1632	32.64	123.375	116.667
1633	32.66	123.625	113.111
1634	32.68	123.25	110.556
1635	32.7	127	109.444
1636	32.72	125.812	112.222
1637	32.74	134.062	109
1638	32.76	125.25	113.778
1639	32.78	124.062	112.444
1640	32.8	122.375	115
1641	32.82	128.188	112.778
1642	32.84	124.625	112.444
1643	32.86	129.688	114.667
1644	32.88	124.688	110.111
1645	32.9	125.938	109.333
1646	32.92	133	114
1647	32.94	124.75	107.778
1648	32.96	125.25	112.444
1649	32.98	126.188	115.222
1650	33	128	110.333
1651	33.02	125.688	109.889
1652	33.04	124.5	111.111
1653	33.06	124.5	111.778
1654	33.08	127.312	109.444
1655	33.1	129.438	112.444
1656	33.12	128.062	112.333
1657	33.14	131.875	109.333
1658	33.16	129.438	108.556
1659	33.18	135.438	110.889
1660	33.2	129.625	112.778
1661	33.22	122.562	114.444
1662	33.24	128.562	110.333
1663	33.26	126.312	110.444
1664	33.28	117.375	117.111
1665	33.3	115.188	108.778
1666	33.32	117.25	115
1667	33.34	115.688	111.333
1668	33.36	116.938	115.556
1669	33.38	129	113.222
1670	33.4	127.938	113.111
1671	33.42	129.312	112.778
1672	33.44	128.375	109
1673	33.46	128.062	112.222
1674	33.48	131.188	109.889
1675	33.5	131.5	108.333
1676	33.52	130.062	115.889
1677	33.54	127.625	111.111
1678	33.56	126.875	112.222
1679	33.58	119.188	116.556
1680	33.6	124.25	113.222
1681	33.62	117.812	116
1682	33.64	123.25	110.889
1683	33.66	113.375	113.444
1684	33.68	113.375	115.556
1685	33.7	114.062	112.444
1686	33.72	116.625	111.111
1687	33.74	112.562	112.222
1688	33.76	114.375	110.111
1689	33.78	116.938	115.333
1690	33.8	114.562	110.222
1691	33.82	112.812	111.333
1692	33.84	114.938	107.111
1693	33.86	114	107.889
1694	33.88	114.938	108.889
1695	33.9	112.062	112.667
1696	33.92	119.188	114.222
1697	33.94	114.75	112
1698	33.96	116.125	114.444
1699	33.98	116	109.667
1700	34	117.25	112.889
1701	34.02	114.062	112
1702	34.04	115.875	109.333
1703	34.06	114.625	107.222
1704	34.08	118.25	108.778
1705	34.1	112.188	117
1706	34.12	112.812	107
1707	34.14	114.875	108.111
1708	34.16	112.875	115.667
1709	34.18	112.188	111
1710	34.2	117.438	106.444
1711	34.22	114.625	109.778
1712	34.24	113	112.444
1713	34.26	113.625	110.333
1714	34.28	115.875	111.667
1715	34.3	119	110.111
1716	34.32	115.438	108
1717	34.34	116.562	109.222
1718	34.36	117.562	107.222
1719	34.38	118.25	110.556
1720	34.4	117.562	109.667
1721	34.42	112.312	109.667
1722	34.44	112.375	112.778
1723	34.46	118.688	107.667
1724	34.48	110.562	113.444
1725	34.5	113.375	110.778
1726	34.52	112.5	112.667
1727	34.54	113.688	116.333
1728	34.56	117.75	115.444
1729	34.58	115.25	111.667
1730	34.6	113.312	110.333
1731	34.62	116.688	108.111
1732	34.64	113.188	111.222
1733	34.66	118.5	113.222
1734	34.68	113.438	115.667
1735	34.7	114.75	109.556
1736	34.72	115.312	112.333
1737	34.74	112.938	112.667
1738	34.76	114.188	111.667
1739	34.78	117.125	113.889
1740	34.8	118.438	111
1741	34.82	117.938	116
1742	34.84	115.812	108.778
1743	34.86	114.688	113.444
1744	34.88	115.188	113.778
1745	34.9	115.688	116.889
1746	34.92	113.812	109.556
1747	34.94	112.062	110.667
1748	34.96	112	109
1749	34.98	114.375	109.333
1750	35	114.5	118
1751	35.02	115.25	112.889
1752	35.04	114.375	111.889
1753	35.06	116.375	106.889
1754	35.08	114.188	113.111
1755	35.1	115.25	109.889
1756	35.12	111.312	113.333
1757	35.14	113.125	109.333
1758	35.16	117.5	109.111
1759	35.18	119.312	109.444
1760	35.2	114.125	116.222
1761	35.22	112.875	109.667
1762	35.24	117	112
1763	35.26	114.438	112.333
1764	35.28	116.812	118.111
1765	35.3	117.312	108
1766	35.32	113.25	110.556
1767	35.34	114.5	110.333
1768	35.36	113.812	112.444
1769	35.38	112.812	113.667
1770	35.4	116.812	109.444
1771	35.42	113.188	113.556
1772	35.44	116.688	111
1773	35.46	116.062	109.444
1774	35.48	112.188	112.889
1775	35.5	113.625	108.889
1776	35.52	113.5	112.889
1777	35.54	115.188	111.222
1778	35.56	113.188	107.667
1779	35.58	113.312	110.667
1780	35.6	115.812	112.667
1781	35.62	113	108.444
1782	35.64	115.812	106.889
1783	35.66	112.438	114.111
1784	35.68	118.688	108.444
1785	35.7	116.438	107.778
1786	35.72	112.938	110.111
1787	35.74	112.938	113.889
1788	35.76	116.25	106.333
1789	35.78	116.688	114.667
1790	35.8	114.75	110.556
1791	35.82	121.125	115
1792	35.84	114.125	111.778
1793	35.86	115.938	105
1794	35.88	112.438	113.667
1795	35.9	113.438	109.556
1796	35.92	118.062	113.111
1797	35.94	116.938	108.889
1798	35.96	115.188	109.222
1799	35.98	114.625	110.333
1800	36	118.875	112.111
1801	36.02	115.125	110.556
1802	36.04	114.25	108.222
1803	36.06	114.75	108.556
1804	36.08	117.625	111.333
1805	36.1	112.688	110.111
1806	36.12	111.625	112
1807	36.14	113.812	109.889
1808	36.16	112.812	110.778
1809	36.18	114.562	112.222
1810	36.2	119.875	113.111
1811	36.22	119.062	111
1812	36.24	116.625	111.444
1813	36.26	113.938	114.444
1814	36.28	113.125	109.778
1815	36.3	111	110.444
1816	36.32	115.562	106
1817	36.34	110.375	114.333
1818	36.36	116.562	115.667
1819	36.38	112.188	112.667
1820	36.4	114.25	110.889
1821	36.42	114.625	113.889
1822	36.44	115.125	108.667
1823	36.46	111.5	112.111
1824	36.48	111.562	114.222
1825	36.5	115.562	114.889
1826	36.52	116.312	112.667
1827	36.54	119.562	109.333
1828	36.56	117.875	107.333
1829	36.58	114	115
1830	36.6	115	112
1831	36.62	112.625	107.222
1832	36.64	117.938	110.222
1833	36.66	112.188	112.444
1834	36.68	114.75	113.444
1835	36.7	113	115.556
1836	36.72	117.562	113.444
1837	36.74	114.188	110.222
1838	36.76	115.938	111.667
1839	36.78	113.812	116.778
1840	36.8	117.125	109.222
1841	36.82	113.25	110.111
1842	36.84	113.312	116
1843	36.86	113.75	112.111
1844	36.88	113.312	111.111
1845	36.9	114.562	112
1846	36.92	119.125	113
1847	36.94	116	112.667
1848	36.96	115.5	108
1849	36.98	113.125	111.222
1850	37	111.25	112
1851	37.02	112.312	113.333
1852	37.04	118.812	115.111
1853	37.06	115.5	113.667
1854	37.08	112.625	109.889
1855	37.1	114.812	110.333
1856	37.12	113.625	112.444
1857	37.14	111.938	112.889
1858	37.16	118.625	113
1859	37.18	115.75	114
1860	37.2	114	109.778
1861	37.22	116	115.111
1862	37.24	114.625	113.556
1863	37.26	113.5	110.556
1864	37.28	115.312	106.333
1865	37.3	119	110.333
1866	37.32	114.312	109.889
1867	37.34	113.375	109
1868	37.36	117.438	111.444
1869	37.38	119.188	108.667
1870	37.4	111.875	109.556
1871	37.42	112.5	108
1872	37.44	113.188	108.444
1873	37.46	115.625	107.889
1874	37.48	114.562	113
1875	37.5	117.75	103.667
1876	37.52	116.688	110.667
1877	37.54	112.625	111.222
1878	37.56	114.062	111.333
1879	37.58	115.312	109.333
1880	37.6	113.75	110.556
1881	37.62	111.812	111.222
1882	37.64	114.875	110.333
1883	37.66	116.875	116
1884	37.68	118.812	110.778
1885	37.7	120.125	109
1886	37.72	114.75	109.333
1887	37.74	115.625	115.778
1888	37.76	115.125	112.222
1889	37.78	117.875	113.889
1890	37.8	118.125	106.889
1891	37.82	117.062	110.667
1892	37.84	117.312	110
1893	37.86	114.938	116.333
1894	37.88	117.375	114.444
1895	37.9	112.5	113.333
1896	37.92	117.562	112.778
1897	37.94	118.875	112.444
1898	37.96	117.25	110.667
1899	37.98	115.125	111
1900	38	117.312	108.222
1901	38.02	116.688	113.778
1902	38.04	113.062	111
1903	38.06	113.125	108.333
1904	38.08	118.125	112.222
1905	38.1	111.688	109.444
1906	38.12	112.25	114.667
1907	38.14	115.938	108
1908	38.16	115.375	108.222
1909	38.18	111.625	112.444
1910	38.2	110	114.111
1911	38.22	113.875	114.667
1912	38.24	116.25	113.667
1913	38.26	116.375	114.778
1914	38.28	117.75	111.667
1915	38.3	112.688	111.889
1916	38.32	116.438	107.778
1917	38.34	114.312	110.222
1918	38.36	112.875	112.778
1919	38.38	117.688	107.111
1920	38.4	113.438	111.889
1921	38.42	114.938	110.222
1922	38.44	112.125	108.778
1923	38.46	116.875	108.222
1924	38.48	116.375	112.444
1925	38.5	114.188	115.444
1926	38.52	116.312	112.111
1927	38.54	112.688	109.889
1928	38.56	111.938	108.556
1929	38.58	118.562	109.444
1930	38.6	113.375	108.778
1931	38.62	115.125	109.222
1932	38.64	115.188	112.889
1933	38.66	113.062	108.556
1934	38.68	116.062	107.444
1935	38.7	116.625	109.444
1936	38.72	116	111.444
1937	38.74	112.5	116
1938	38.76	114.688	106.333
1939	38.78	114.375	113.222
1940	38.8	114	115.667
1941	38.82	111.312	108.444
1942	38.84	112.312	115.222
1943	38.86	109.312	117.444
1944	38.88	111.312	112.667
1945	38.9	112.312	110.778
1946	38.92	117.125	114.111
1947	38.94	109.25	111.889
1948	38.96	110.375	112.444
1949	38.98	111.312	110.333
1950	39	112.938	110.444
1951	39.02	112.688	110.111
1952	39.04	111.375	109.889
1953	39.06	114.938	112.667
1954	39.08	114	109.444
1955	39.1	111.375	106.667
1956	39.12	110.062	107.444
1957	39.14	116.062	106.111
1958	39.16	112.188	109
1959	39.18	108.062	109.889
1960	39.2	112.688	113.333
1961	39.22	110.125	115.778
1962	39.24	112.75	107.444
1963	39.26	112.938	113.889
1964	39.28	110.188	112.889
1965	39.3	116.062	112.222
1966	39.32	114.188	112.444
1967	39.34	114.438	114.889
1968	39.36	114	111.333
1969	39.38	115	111.444
1970	39.4	113.625	107.667
1971	39.42	114.688	106.222
1972	39.44	114.812	111.222
1973	39.46	113.562	111.444
1974	39.48	115.375	115.111
1975	39.5	114.125	116.667
1976	39.52	115	108.889
1977	39.54	116.062	114.222
1978	39.56	110.125	110
1979	39.58	115.125	112.889
1980	39.6	115.188	112.556
1981	39.62	112.938	108.889
1982	39.64	111.312	113.889
1983	39.66	116.875	110.889
1984	39.68	118.438	110.889
1985	39.7	112.938	108.444
1986	39.72	114.75	112.556
1987	39.74	111.188	111
1988	39.76	111.812	108.889
1989	39.78	116.75	112
1990	39.8	110.562	108.667
1991	39.82	115.25	112.111
1992	39.84	115.062	108.778
1993	39.86	114.188	109.111
1994	39.88	115.375	111.889
1995	39.9	113.438	112
1996	39.92	115.5	110
1997	39.94	112.688	110.222
[truncated: 3 more rows]
