# Supplementary material for: Direct probing of single-molecule chemiluminescent reaction dynamics under catalytic conditions in solution
Source: Nat Commun. 2023 Dec 2;14:7993. doi: 10.1038/s41467-023-43640-1 (PMC10693624; doi:10.1038/s41467-023-43640-1)
Supplement: Supplementary file 4 — Source Data [file 41467_2023_43640_MOESM4_ESM.zip › Source Data/Suppl.Fig.13/Source Date-Suppl.Fig.13.xlsx]

## Sheet: Sheet1
Suppl.Fig.13
wavelength	normalized intensity
400	0.0112531
400.043	0.0513724
400.086	0.083299
400.128	0.0548141
400.171	0.0375635
400.214	0.0252878
400.257	0.0166499
400.3	0.00993505
400.342	0.00645143
400.385	0.00377628
400.428	0.00282072
400.471	0.00208603
400.514	0.00210114
400.557	0.00634768
400.599	0.00488628
400.642	0.00420709
400.685	0.0102139
400.728	0.0117794
400.771	0.00959827
400.813	0.00802092
400.856	0.00673838
400.899	0.00606777
400.942	0.00614431
400.985	0.00490271
401.028	0.00429422
401.07	0.00447056
401.113	0.00468718
401.156	0.00848826
401.199	0.00954262
401.242	0.00866056
401.284	0.00915401
401.327	0.00894177
401.37	0.00827181
401.413	0.00770709
401.456	0.00685001
401.498	0.00603198
401.541	0.00584192
401.584	0.00497171
401.627	0.0042377
401.67	0.00471946
401.713	0.00613837
401.755	0.00576443
401.798	0.0069342
401.841	0.00830866
401.884	0.00748846
401.927	0.00653987
401.969	0.00598443
402.012	0.00531142
402.055	0.00455931
402.098	0.00412617
402.141	0.00415654
402.184	0.00469596
402.226	0.00490863
402.269	0.0046219
402.312	0.00442455
402.355	0.00518972
402.398	0.00603071
402.44	0.0057076
402.483	0.00527984
402.526	0.00493022
402.569	0.00495201
402.612	0.00457572
402.654	0.00414817
402.697	0.00384206
402.74	0.0036382
402.783	0.00318801
402.826	0.00285182
402.869	0.00254267
402.911	0.00241988
402.954	0.00293786
402.997	0.00280941
403.04	0.00292229
403.083	0.00350306
403.125	0.00302094
403.168	0.00252552
403.211	0.002284
403.254	0.00214366
403.297	0.00170587
403.34	0.00147049
403.382	0.00115809
403.425	0.00082144
403.468	0.000595146
403.511	0.000330956
403.554	0
403.596	5.12293e-05
403.639	0.00140159
403.682	0.00147225
403.725	0.00122518
403.768	0.00101201
403.81	0.000772738
403.853	0.000482948
403.896	0.000215815
403.939	0.000593533
403.982	0.0026312
404.025	0.00545652
404.067	0.00581397
404.11	0.00567966
404.153	0.00616682
404.196	0.00656441
404.239	0.00625838
404.281	0.00599651
404.324	0.00590186
404.367	0.00572863
404.41	0.0057141
404.453	0.00570896
404.496	0.00551886
404.538	0.00537418
404.581	0.00574354
404.624	0.00742231
404.667	0.00846597
404.71	0.00920399
404.752	0.00955107
404.795	0.00954787
404.838	0.00954399
404.881	0.00981183
404.924	0.0102427
404.966	0.011181
405.009	0.0121207
405.052	0.0123038
405.095	0.0122471
405.138	0.0120815
405.181	0.0119612
405.223	0.0119888
405.266	0.0123147
405.309	0.0124377
405.352	0.0124792
405.395	0.0124075
405.437	0.012329
405.48	0.0121912
405.523	0.0124043
405.566	0.0127772
405.609	0.0133247
405.651	0.0135659
405.694	0.0141561
405.737	0.014775
405.78	0.0146437
405.823	0.0148582
405.866	0.014873
405.908	0.0146516
405.951	0.0146458
405.994	0.0158474
406.037	0.0163926
406.08	0.0163819
406.122	0.016386
406.165	0.0163394
406.208	0.0163311
406.251	0.0174088
406.294	0.0194031
406.337	0.0197887
406.379	0.0196301
406.422	0.0195754
406.465	0.0193555
406.508	0.0191117
406.551	0.0190345
406.593	0.0201849
406.636	0.0218178
406.679	0.0220084
406.722	0.02246
406.765	0.0227326
406.807	0.0224836
406.85	0.0223685
406.893	0.022394
406.936	0.0221985
406.979	0.0219456
407.022	0.0218003
407.064	0.0223831
407.107	0.0230293
407.15	0.0247346
407.193	0.0255867
407.236	0.0262136
407.278	0.0261167
407.321	0.026046
407.364	0.0257976
407.407	0.0255497
407.45	0.0255591
407.492	0.0254484
407.535	0.0253225
407.578	0.0251222
407.621	0.0250429
407.664	0.0251772
407.707	0.0254512
407.749	0.0252571
407.792	0.0250386
407.835	0.0247855
407.878	0.0245574
407.921	0.024726
407.963	0.0253944
408.006	0.0253103
408.049	0.0253357
408.092	0.025923
408.135	0.0258487
408.178	0.0258923
408.22	0.0258117
408.263	0.0255938
408.306	0.0253541
408.349	0.0252527
408.392	0.0255822
408.434	0.0254376
408.477	0.0252627
408.52	0.0251255
408.563	0.025118
408.606	0.0249369
408.649	0.024696
408.691	0.0249236
408.734	0.0250138
408.777	0.0248679
408.82	0.0255465
408.863	0.0271672
408.905	0.0278162
408.948	0.027677
408.991	0.0277886
409.034	0.0278773
409.077	0.0280862
409.119	0.028482
409.162	0.0286089
409.205	0.0284855
409.248	0.0283792
409.291	0.0284046
409.334	0.028187
409.376	0.0279658
409.419	0.02821
409.462	0.028356
409.505	0.0282751
409.548	0.0281232
409.59	0.0279757
409.633	0.0280171
409.676	0.0279912
409.719	0.0278854
409.762	0.0278403
409.804	0.0276715
409.847	0.0274843
409.89	0.0273847
409.933	0.0280623
409.976	0.0288216
410.019	0.0295942
410.061	0.0298813
410.104	0.0303466
410.147	0.0302895
410.19	0.030057
410.233	0.0298173
410.275	0.0296827
410.318	0.029532
410.361	0.0294586
410.404	0.0296844
410.447	0.0297304
410.49	0.0295529
410.532	0.0296646
410.575	0.0298762
410.618	0.0298745
410.661	0.0296659
410.704	0.0296834
410.746	0.030178
410.789	0.0303635
410.832	0.0303635
410.875	0.0303537
410.918	0.0303296
410.96	0.0301872
411.003	0.0302962
411.046	0.0305683
411.089	0.0305164
411.132	0.0305499
411.175	0.0308708
411.217	0.0314315
411.26	0.0314381
411.303	0.0314909
411.346	0.0321211
411.389	0.0322351
411.431	0.0321562
411.474	0.0321038
411.517	0.0322605
411.56	0.0327247
411.603	0.0331403
411.646	0.0333437
411.688	0.0335931
411.731	0.0336157
411.774	0.0334618
411.817	0.0336094
411.86	0.0337477
411.902	0.033554
411.945	0.0337079
411.988	0.034349
412.031	0.0345478
412.074	0.0351943
412.116	0.0356737
412.159	0.0361271
412.202	0.0361312
412.245	0.0360381
412.288	0.0362278
412.331	0.0362845
412.373	0.0361615
412.416	0.0359825
412.459	0.0357983
412.502	0.0356189
412.545	0.0354992
412.587	0.0355277
412.63	0.0355684
412.673	0.0354536
412.716	0.0352762
412.759	0.0351419
412.801	0.0352425
412.844	0.0352508
412.887	0.0352213
412.93	0.0353139
412.973	0.0354876
413.016	0.0358048
413.058	0.0364284
413.101	0.0366651
413.144	0.0368767
413.187	0.0368001
413.23	0.0366879
413.272	0.036676
413.315	0.0366882
413.358	0.0370441
413.401	0.0371985
413.444	0.0372768
413.487	0.0371893
413.529	0.0370447
413.572	0.0369826
413.615	0.0374124
413.658	0.0379865
413.701	0.0380873
413.743	0.0381337
413.786	0.0385862
413.829	0.038725
413.872	0.0391834
413.915	0.0393778
413.957	0.0394466
414	0.0394858
414.043	0.0395009
414.086	0.0393741
414.129	0.0396443
414.172	0.0406238
414.214	0.0406587
414.257	0.0406237
414.3	0.0407729
414.343	0.0411123
414.386	0.0413655
414.428	0.0414507
414.471	0.0416023
414.514	0.0419919
414.557	0.0420924
414.6	0.04202
414.642	0.0421091
414.685	0.0420814
414.728	0.0422369
414.771	0.0424163
414.814	0.0424413
414.857	0.0427107
414.899	0.0431618
414.942	0.0433437
414.985	0.0435047
415.028	0.0436494
415.071	0.0437378
415.113	0.0438628
415.156	0.043957
415.199	0.0441726
415.242	0.0444328
415.285	0.0445957
415.328	0.0449882
415.37	0.0452975
415.413	0.045319
415.456	0.0453031
415.499	0.0454254
415.542	0.0454401
415.584	0.0454841
415.627	0.0456557
415.67	0.0457653
415.713	0.0461351
415.756	0.046512
415.798	0.0466986
415.841	0.0471607
415.884	0.0478094
415.927	0.0483856
415.97	0.0483531
416.013	0.0481935
416.055	0.0483513
416.098	0.0483078
416.141	0.0481469
416.184	0.0480637
416.227	0.0482147
416.269	0.0484003
416.312	0.0483738
416.355	0.0482925
416.398	0.0483993
416.441	0.0483067
416.484	0.0482387
416.526	0.0481991
416.569	0.0485243
416.612	0.0490833
416.655	0.0496838
416.698	0.0503583
416.74	0.05123
416.783	0.0513994
416.826	0.0518279
416.869	0.0520594
416.912	0.0523325
416.954	0.0526099
416.997	0.0529172
417.04	0.0533993
417.083	0.0540518
417.126	0.0541204
417.169	0.0541735
417.211	0.0543067
417.254	0.0546459
417.297	0.0548168
417.34	0.0548342
417.383	0.0548085
417.425	0.0551325
417.468	0.0553627
417.511	0.0554469
417.554	0.0562963
417.597	0.0577426
417.639	0.0585159
417.682	0.0585651
417.725	0.058819
417.768	0.0587559
417.811	0.0586653
417.854	0.0586726
417.896	0.0587617
417.939	0.0587489
417.982	0.058895
418.025	0.0589005
418.068	0.0590415
418.11	0.0593198
418.153	0.0594768
418.196	0.0595734
418.239	0.0608654
418.282	0.0614048
418.325	0.0614758
418.367	0.061887
418.41	0.0620519
418.453	0.0620904
418.496	0.0621121
418.539	0.0621868
418.581	0.0625196
418.624	0.0629416
418.667	0.0635309
418.71	0.0635853
418.753	0.0636784
418.796	0.0640913
418.838	0.0644487
418.881	0.0651614
418.924	0.0663092
418.967	0.0670897
419.01	0.0671375
419.052	0.0672249
419.095	0.0672243
419.138	0.0671489
419.181	0.0673164
419.224	0.0672461
419.266	0.0671503
419.309	0.0670989
419.352	0.0673533
419.395	0.067718
419.438	0.0679651
419.481	0.0680791
419.523	0.0685027
419.566	0.068909
419.609	0.0690809
419.652	0.0691787
419.695	0.0698069
419.737	0.0706684
419.78	0.0710781
419.823	0.0713388
419.866	0.0716199
419.909	0.0715889
419.951	0.0715841
419.994	0.0715371
420.037	0.0717374
420.08	0.0721981
420.123	0.0724807
420.166	0.0726548
420.208	0.0732482
420.251	0.0738202
420.294	0.0744042
420.337	0.0747124
420.38	0.0746852
420.422	0.075146
420.465	0.0754775
420.508	0.0765114
420.551	0.07705
420.594	0.0774391
420.637	0.0779286
420.679	0.0786451
420.722	0.0789772
420.765	0.0791223
420.808	0.0798899
420.851	0.0802954
420.893	0.0802989
420.936	0.0802945
420.979	0.0806646
421.022	0.0810683
421.065	0.0811964
421.107	0.0819547
421.15	0.0825624
421.193	0.0826623
421.236	0.0827959
421.279	0.0829331
421.322	0.0831588
421.364	0.0835732
421.407	0.0837648
421.45	0.0839524
421.493	0.0840499
421.536	0.0841131
421.578	0.084269
421.621	0.084502
421.664	0.0847572
421.707	0.0850353
421.75	0.085297
421.792	0.0855437
421.835	0.0858024
421.878	0.086075
421.921	0.0864065
421.964	0.0868459
422.007	0.0873052
422.049	0.0876483
422.092	0.0879536
422.135	0.0882942
422.178	0.0885814
422.221	0.0887798
422.263	0.0889068
422.306	0.0890105
422.349	0.0891393
422.392	0.0892562
422.435	0.0893005
422.478	0.0892817
422.52	0.0893059
422.563	0.0894764
422.606	0.089778
422.649	0.0901221
422.692	0.0904027
422.734	0.0905496
422.777	0.0906113
422.82	0.0906738
422.863	0.0907435
422.906	0.090811
422.948	0.0908859
422.991	0.0909832
423.034	0.0911261
423.077	0.0912995
423.12	0.0915058
423.163	0.0917864
423.205	0.0920542
423.248	0.092232
423.291	0.0924947
423.334	0.0929494
423.377	0.0934362
423.419	0.0938293
423.462	0.0941221
423.505	0.0944124
423.548	0.0948035
423.591	0.0951977
423.634	0.0954711
423.676	0.095635
423.719	0.0958018
423.762	0.0961896
423.805	0.0967783
423.848	0.0972678
423.89	0.0975807
423.933	0.09776
423.976	0.0978418
424.019	0.0978983
424.062	0.0979536
424.104	0.0980632
424.147	0.0982982
424.19	0.0986008
424.233	0.0989369
424.276	0.0992686
424.319	0.0995842
424.361	0.0999074
424.404	0.100175
424.447	0.100347
424.49	0.100526
424.533	0.100793
424.575	0.101056
424.618	0.101283
424.661	0.101637
424.704	0.102172
424.747	0.102678
424.789	0.103034
424.832	0.103367
424.875	0.103764
424.918	0.104225
424.961	0.104672
425.004	0.104968
425.046	0.105136
425.089	0.105323
425.132	0.105545
425.175	0.105736
425.218	0.105899
425.26	0.106081
425.303	0.106278
425.346	0.106474
425.389	0.106663
425.432	0.10689
425.475	0.107223
425.517	0.107693
425.56	0.108256
425.603	0.108651
425.646	0.108799
425.689	0.108874
425.731	0.108945
425.774	0.109036
425.817	0.109194
425.86	0.109425
425.903	0.109744
425.945	0.110155
425.988	0.110545
426.031	0.110833
426.074	0.111077
426.117	0.11121
426.16	0.11128
426.202	0.111612
426.245	0.112286
426.288	0.113025
426.331	0.113582
426.374	0.113955
426.416	0.114199
426.459	0.114361
426.502	0.114508
426.545	0.114647
426.588	0.114787
426.631	0.115025
426.673	0.115421
426.716	0.115905
426.759	0.116341
426.802	0.116723
426.845	0.117179
426.887	0.117731
426.93	0.1183
426.973	0.11876
427.016	0.119066
427.059	0.119343
427.101	0.119666
427.144	0.11998
427.187	0.120354
427.23	0.120869
427.273	0.121368
427.316	0.121705
427.358	0.121975
427.401	0.122297
427.444	0.122638
427.487	0.122956
427.53	0.123255
427.572	0.123553
427.615	0.123922
427.658	0.124441
427.701	0.125061
427.744	0.125674
427.786	0.126279
427.829	0.126852
427.872	0.127257
427.915	0.127533
427.958	0.127853
428.001	0.128218
428.043	0.128512
428.086	0.128726
428.129	0.129046
428.172	0.129592
428.215	0.130218
428.257	0.130741
428.3	0.131167
428.343	0.131469
428.386	0.131664
428.429	0.131915
428.472	0.13235
428.514	0.13288
428.557	0.133347
428.6	0.13376
428.643	0.133965
428.686	0.134032
428.728	0.134269
428.771	0.134682
428.814	0.13505
428.857	0.135319
428.9	0.135596
428.942	0.13593
428.985	0.136245
429.028	0.136537
429.071	0.136902
429.114	0.137337
429.157	0.137786
429.199	0.138161
429.242	0.13841
429.285	0.138619
429.328	0.138874
429.371	0.139054
429.413	0.139096
429.456	0.139268
429.499	0.139625
429.542	0.139988
429.585	0.140283
429.627	0.140495
429.67	0.140629
429.713	0.140706
429.756	0.140848
429.799	0.141104
429.842	0.14138
429.884	0.141657
429.927	0.142
429.97	0.142339
430.013	0.142535
430.056	0.142643
430.098	0.142784
430.141	0.142975
430.184	0.143234
430.227	0.143584
430.27	0.14391
430.313	0.144099
430.355	0.144168
430.398	0.144184
430.441	0.144208
430.484	0.144312
430.527	0.14452
430.569	0.144802
430.612	0.145154
430.655	0.145451
430.698	0.145542
430.741	0.145544
430.784	0.145608
430.826	0.145825
430.869	0.146244
430.912	0.146687
430.955	0.146982
430.998	0.147251
431.04	0.147605
431.083	0.148007
431.126	0.148357
431.169	0.14862
431.212	0.148883
431.254	0.149259
431.297	0.149721
431.34	0.150185
431.383	0.150814
431.426	0.151431
431.469	0.151997
431.511	0.152708
431.554	0.153312
431.597	0.153719
431.64	0.153979
431.683	0.154164
431.725	0.154325
431.768	0.15447
431.811	0.154623
431.854	0.154774
431.897	0.154918
431.939	0.155135
431.982	0.15547
432.025	0.155877
432.068	0.156295
432.111	0.156718
432.154	0.157257
432.196	0.157918
432.239	0.15847
432.282	0.158882
432.325	0.159412
432.368	0.160231
432.41	0.161155
432.453	0.16181
432.496	0.162287
432.539	0.162915
432.582	0.163499
432.625	0.163818
432.667	0.164081
432.71	0.16441
432.753	0.164746
432.796	0.165019
432.839	0.165323
432.881	0.165774
432.924	0.166291
432.967	0.166806
433.01	0.16725
433.053	0.167525
433.095	0.167739
433.138	0.168048
433.181	0.168508
433.224	0.169113
433.267	0.169699
433.31	0.170161
433.352	0.170407
433.395	0.170421
433.438	0.170423
433.481	0.170635
433.524	0.171051
433.566	0.171516
433.609	0.171985
433.652	0.172518
433.695	0.173305
433.738	0.174262
433.781	0.174899
433.823	0.175173
433.866	0.175401
433.909	0.175683
433.952	0.175912
433.995	0.176129
434.037	0.176477
434.08	0.176919
434.123	0.177422
434.166	0.178049
434.209	0.17869
434.251	0.179228
434.294	0.179751
434.337	0.180236
434.38	0.180545
434.423	0.18081
434.466	0.18126
434.508	0.181835
434.551	0.182351
434.594	0.182679
434.637	0.182806
434.68	0.182956
434.722	0.183236
434.765	0.183624
434.808	0.184144
434.851	0.184668
434.894	0.185134
434.936	0.185463
434.979	0.185686
435.022	0.186014
435.065	0.186421
435.108	0.186748
435.151	0.186998
435.193	0.187191
435.236	0.187434
435.279	0.187925
435.322	0.188506
435.365	0.188965
435.407	0.189434
435.45	0.189897
435.493	0.190193
435.536	0.190346
435.579	0.1905
435.622	0.190582
435.664	0.190584
435.707	0.190712
435.75	0.190976
435.793	0.191533
435.836	0.19248
435.878	0.193558
435.921	0.194528
435.964	0.195297
436.007	0.195825
436.05	0.196283
436.092	0.196805
436.135	0.197304
436.178	0.197699
436.221	0.198004
436.264	0.198291
436.307	0.198671
436.349	0.199092
436.392	0.199414
436.435	0.199833
436.478	0.200499
436.521	0.201079
436.563	0.201454
436.606	0.20178
436.649	0.202039
436.692	0.202162
436.735	0.202305
436.777	0.202517
436.82	0.202776
436.863	0.203173
436.906	0.203628
436.949	0.20404
436.992	0.204414
437.034	0.204723
437.077	0.205017
437.12	0.205442
437.163	0.205961
437.206	0.206493
437.248	0.206955
437.291	0.207298
437.334	0.207622
437.377	0.207947
437.42	0.208235
437.463	0.208622
437.505	0.209276
437.548	0.209926
437.591	0.21029
437.634	0.210524
437.677	0.210854
437.719	0.211292
437.762	0.211721
437.805	0.212159
437.848	0.212612
437.891	0.213043
437.933	0.213555
437.976	0.21421
438.019	0.214884
438.062	0.215421
438.105	0.215773
438.148	0.215944
438.19	0.21607
438.233	0.216365
438.276	0.216908
438.319	0.21774
438.362	0.218688
438.404	0.219531
438.447	0.220199
438.49	0.220596
438.533	0.22085
438.576	0.221134
438.619	0.221417
438.661	0.22168
438.704	0.222
438.747	0.222371
438.79	0.222744
438.833	0.223152
438.875	0.223608
438.918	0.224121
438.961	0.22476
439.004	0.225482
439.047	0.22606
439.089	0.226537
439.132	0.227145
439.175	0.227753
439.218	0.228343
439.261	0.229058
439.304	0.229727
439.346	0.230267
439.389	0.230723
439.432	0.231152
439.475	0.231548
439.518	0.231981
439.56	0.232466
439.603	0.232842
439.646	0.233303
439.689	0.233882
439.732	0.234438
439.775	0.23521
439.817	0.236358
439.86	0.237653
439.903	0.238926
439.946	0.239994
439.989	0.240662
440.031	0.241035
440.074	0.241454
440.117	0.242053
440.16	0.242778
440.203	0.243655
440.245	0.244456
440.288	0.245114
440.331	0.245743
440.374	0.246312
440.417	0.246915
440.46	0.247455
440.502	0.247915
440.545	0.248407
440.588	0.248991
440.631	0.249731
440.674	0.250576
440.716	0.251353
440.759	0.251959
440.802	0.252388
440.845	0.252778
440.888	0.253582
440.931	0.2549
440.973	0.25621
441.016	0.257562
441.059	0.258823
441.102	0.259861
441.145	0.260884
441.187	0.261973
441.23	0.26297
441.273	0.263609
441.316	0.263922
441.359	0.264125
441.401	0.264211
441.444	0.264271
441.487	0.26444
441.53	0.264598
441.573	0.264719
441.616	0.26489
441.658	0.265206
441.701	0.265719
441.744	0.266441
441.787	0.267335
441.83	0.268263
441.872	0.269121
441.915	0.269828
441.958	0.27047
442.001	0.271103
442.044	0.271641
442.086	0.272184
442.129	0.272764
442.172	0.273312
442.215	0.273727
442.258	0.274043
442.301	0.274432
442.343	0.275
442.386	0.275761
442.429	0.27663
442.472	0.277611
442.515	0.27858
442.557	0.279269
442.6	0.279749
442.643	0.28024
442.686	0.280776
442.729	0.281309
442.772	0.281784
442.814	0.282252
442.857	0.282747
442.9	0.283106
442.943	0.283443
442.986	0.283999
443.028	0.284866
443.071	0.286165
443.114	0.287726
443.157	0.288997
443.2	0.289869
443.242	0.290601
443.285	0.291383
443.328	0.292065
443.371	0.29246
443.414	0.292793
443.457	0.293335
443.499	0.294029
443.542	0.294736
443.585	0.295503
443.628	0.296365
443.671	0.297389
443.713	0.298679
443.756	0.300061
443.799	0.301414
443.842	0.302689
443.885	0.303775
443.927	0.304667
443.97	0.305435
444.013	0.306118
444.056	0.306813
444.099	0.307547
444.142	0.308207
444.184	0.308774
444.227	0.309268
444.27	0.30962
444.313	0.309871
444.356	0.310165
444.398	0.310532
444.441	0.310861
444.484	0.311168
444.527	0.311581
444.57	0.312134
444.613	0.312917
444.655	0.313837
444.698	0.314638
444.741	0.315266
444.784	0.315802
444.827	0.316273
444.869	0.31684
444.912	0.317624
444.955	0.318533
444.998	0.319453
445.041	0.320329
445.084	0.321206
445.126	0.322256
445.169	0.323449
445.212	0.324636
445.255	0.325599
445.298	0.326275
445.34	0.326927
445.383	0.327582
445.426	0.328191
445.469	0.328925
445.512	0.32963
445.554	0.330135
445.597	0.330661
445.64	0.331288
445.683	0.331883
445.726	0.33242
445.769	0.333095
445.811	0.333917
445.854	0.33476
445.897	0.33572
445.94	0.336768
445.983	0.337616
446.025	0.338235
446.068	0.338936
446.111	0.339996
446.154	0.341285
446.197	0.342406
446.239	0.343219
446.282	0.343917
446.325	0.344707
446.368	0.345668
446.411	0.346756
446.454	0.347866
446.496	0.348912
446.539	0.349954
446.582	0.351123
446.625	0.352243
446.668	0.353095
446.71	0.353703
446.753	0.354201
446.796	0.354777
446.839	0.355484
446.882	0.356178
446.925	0.356802
446.967	0.357392
447.01	0.357964
447.053	0.358593
447.096	0.359314
447.139	0.360186
447.181	0.361107
447.224	0.361853
447.267	0.362512
447.31	0.363187
447.353	0.363673
447.395	0.36413
447.438	0.364686
447.481	0.365214
447.524	0.365701
447.567	0.366207
447.61	0.366732
447.652	0.367238
447.695	0.367698
447.738	0.368263
447.781	0.369102
447.824	0.37012
447.866	0.371095
447.909	0.371942
447.952	0.3726
447.995	0.373167
448.038	0.37378
448.08	0.374331
448.123	0.374792
448.166	0.37525
448.209	0.375705
448.252	0.376313
448.295	0.377071
448.337	0.377817
448.38	0.378579
448.423	0.379595
448.466	0.380856
448.509	0.382041
448.551	0.383093
448.594	0.384016
448.637	0.384602
448.68	0.384969
448.723	0.385525
448.766	0.386371
448.808	0.387288
448.851	0.38799
448.894	0.388373
448.937	0.388588
448.98	0.388836
449.022	0.389168
449.065	0.389642
449.108	0.390322
449.151	0.391087
449.194	0.391786
449.236	0.392498
449.279	0.393512
449.322	0.394743
449.365	0.395802
449.408	0.396692
449.451	0.397656
449.493	0.398754
449.536	0.399966
449.579	0.401252
449.622	0.402463
449.665	0.403402
449.707	0.404152
449.75	0.405002
449.793	0.405952
449.836	0.406864
449.879	0.407518
449.922	0.408319
449.964	0.409529
450.007	0.410783
450.05	0.411853
450.093	0.412791
450.136	0.413592
450.178	0.414265
450.221	0.414883
450.264	0.415541
450.307	0.416242
450.35	0.416858
450.392	0.417466
450.435	0.418288
450.478	0.419203
450.521	0.420044
450.564	0.42078
450.607	0.421671
450.649	0.422795
450.692	0.423733
450.735	0.424464
450.778	0.425111
450.821	0.425752
450.863	0.426561
450.906	0.427657
450.949	0.428977
450.992	0.430218
451.035	0.431108
451.077	0.43188
451.12	0.432712
451.163	0.433681
451.206	0.434833
451.249	0.436011
451.292	0.437365
451.334	0.438779
451.377	0.440044
451.42	0.441101
451.463	0.441874
451.506	0.442437
451.548	0.442915
451.591	0.443502
451.634	0.444221
451.677	0.445026
451.72	0.445918
451.763	0.446804
451.805	0.447617
451.848	0.448372
451.891	0.449204
451.934	0.450271
451.977	0.451533
452.019	0.452651
452.062	0.4536
452.105	0.454766
452.148	0.456239
452.191	0.457867
452.233	0.459345
452.276	0.460578
452.319	0.461674
452.362	0.462627
452.405	0.463543
452.448	0.464538
452.49	0.465555
452.533	0.466606
452.576	0.467637
452.619	0.468462
452.662	0.469213
452.704	0.470156
452.747	0.471265
452.79	0.472311
452.833	0.473208
452.876	0.474162
452.919	0.475233
452.961	0.476087
453.004	0.476728
453.047	0.4775
453.09	0.478395
453.133	0.47923
453.175	0.480007
453.218	0.480666
453.261	0.481358
453.304	0.482223
453.347	0.483353
453.389	0.484512
453.432	0.485338
453.475	0.485959
453.518	0.486692
453.561	0.487877
453.604	0.489418
453.646	0.490774
453.689	0.491751
453.732	0.49273
453.775	0.493848
453.818	0.49487
453.86	0.495799
453.903	0.496527
453.946	0.497113
453.989	0.497897
454.032	0.498821
454.074	0.499864
454.117	0.501163
454.16	0.502582
454.203	0.503802
454.246	0.50469
454.289	0.505336
454.331	0.505907
454.374	0.50662
454.417	0.507655
454.46	0.508873
454.503	0.509995
454.545	0.511004
454.588	0.511885
454.631	0.512506
454.674	0.512968
454.717	0.513283
454.76	0.513587
454.802	0.514031
454.845	0.514538
454.888	0.515289
454.931	0.51643
454.974	0.517682
455.016	0.518666
455.059	0.51951
455.102	0.520433
455.145	0.521383
455.188	0.522499
455.23	0.523852
455.273	0.525481
455.316	0.527095
455.359	0.528437
455.402	0.529553
455.445	0.530189
455.487	0.530525
455.53	0.530932
455.573	0.531587
455.616	0.532512
455.659	0.533511
455.701	0.534402
455.744	0.535219
455.787	0.53601
455.83	0.536837
455.873	0.537692
455.916	0.538544
455.958	0.539406
456.001	0.540257
456.044	0.541139
456.087	0.54188
456.13	0.542401
456.172	0.542954
456.215	0.543646
456.258	0.54436
456.301	0.545126
456.344	0.546212
456.386	0.547537
456.429	0.548975
456.472	0.550136
456.515	0.550592
456.558	0.55078
456.601	0.550974
456.643	0.551273
456.686	0.551896
456.729	0.553065
456.772	0.554603
456.815	0.555979
456.857	0.557231
456.9	0.558694
456.943	0.560327
456.986	0.561808
457.029	0.563211
457.072	0.564692
457.114	0.566078
457.157	0.567372
457.2	0.568556
457.243	0.569524
457.286	0.570291
457.328	0.571064
457.371	0.572212
457.414	0.573704
457.457	0.574998
457.5	0.575809
457.542	0.576294
457.585	0.577054
457.628	0.57844
457.671	0.579872
457.714	0.581095
457.757	0.582157
457.799	0.583064
457.842	0.583515
457.885	0.583482
457.928	0.583711
457.971	0.584418
458.013	0.585314
458.056	0.58623
458.099	0.587152
458.142	0.588097
458.185	0.589074
458.227	0.590175
458.27	0.591363
458.313	0.592437
458.356	0.593357
458.399	0.594307
458.442	0.595416
458.484	0.596579
458.527	0.597737
458.57	0.599034
458.613	0.600244
458.656	0.600921
458.698	0.601229
458.741	0.601629
458.784	0.6023
458.827	0.603201
458.87	0.603985
458.913	0.604634
458.955	0.605552
458.998	0.606628
459.041	0.607529
459.084	0.608277
459.127	0.608942
459.169	0.609606
459.212	0.610213
459.255	0.610638
459.298	0.611192
459.341	0.612221
459.383	0.613479
459.426	0.614551
459.469	0.615435
459.512	0.616322
459.555	0.617223
459.598	0.618094
459.64	0.619046
459.683	0.620171
459.726	0.621301
459.769	0.622235
459.812	0.623031
459.854	0.62392
459.897	0.625015
459.94	0.62614
459.983	0.627241
460.026	0.628466
460.069	0.629804
460.111	0.63084
460.154	0.631371
460.197	0.632002
460.24	0.632971
460.283	0.633861
460.325	0.63464
460.368	0.63554
460.411	0.636361
460.454	0.636983
460.497	0.637647
460.539	0.63856
460.582	0.639646
460.625	0.640586
460.668	0.641224
460.711	0.641767
460.754	0.642294
460.796	0.642568
460.839	0.642673
460.882	0.643085
460.925	0.64394
460.968	0.645024
461.01	0.645977
461.053	0.646565
461.096	0.647032
461.139	0.647671
461.182	0.648442
461.224	0.649541
461.267	0.651073
461.31	0.65248
461.353	0.653734
461.396	0.654861
461.439	0.655801
461.481	0.656917
461.524	0.658087
461.567	0.658847
461.61	0.659456
461.653	0.660272
461.695	0.661183
461.738	0.662103
461.781	0.663016
461.824	0.663698
461.867	0.66419
461.91	0.664794
461.952	0.665505
461.995	0.666417
462.038	0.667667
462.081	0.669065
462.124	0.670391
462.166	0.671679
462.209	0.672874
462.252	0.674046
462.295	0.675392
462.338	0.676603
462.38	0.677221
462.423	0.677727
462.466	0.678639
462.509	0.679511
462.552	0.68038
462.595	0.681468
462.637	0.682426
462.68	0.683097
462.723	0.683584
462.766	0.684131
462.809	0.684925
462.851	0.686006
462.894	0.687365
462.937	0.688638
462.98	0.689516
463.023	0.690505
463.065	0.691825
463.108	0.692961
463.151	0.693912
463.194	0.694941
463.237	0.696113
463.28	0.697287
463.322	0.698171
463.365	0.699032
463.408	0.700214
463.451	0.701521
463.494	0.702797
463.536	0.704043
463.579	0.705161
463.622	0.7059
463.665	0.706543
463.708	0.707561
463.751	0.709007
463.793	0.710583
463.836	0.711835
463.879	0.712671
463.922	0.713289
463.965	0.713976
464.007	0.714878
464.05	0.715858
464.093	0.716772
464.136	0.717632
464.179	0.718664
464.221	0.719937
464.264	0.721324
464.307	0.722672
464.35	0.72376
464.393	0.724596
464.436	0.725377
464.478	0.726119
464.521	0.726799
464.564	0.72738
464.607	0.727822
464.65	0.728233
464.692	0.728706
464.735	0.729209
464.778	0.729629
464.821	0.730024
464.864	0.73051
464.907	0.73114
464.949	0.731906
464.992	0.732662
465.035	0.733356
465.078	0.734063
465.121	0.734848
465.163	0.735753
465.206	0.736705
465.249	0.737569
465.292	0.738366
465.335	0.739155
465.377	0.74025
465.42	0.741594
465.463	0.742629
465.506	0.743412
465.549	0.744121
465.592	0.744906
465.634	0.745892
465.677	0.746955
465.72	0.747939
465.763	0.748907
465.806	0.749934
465.848	0.750851
465.891	0.751633
465.934	0.752692
465.977	0.754118
466.02	0.755413
466.062	0.756274
466.105	0.756845
466.148	0.757443
466.191	0.758305
466.234	0.759383
466.277	0.760404
466.319	0.761311
466.362	0.762327
466.405	0.763499
466.448	0.764641
466.491	0.765686
466.533	0.766531
466.576	0.767191
466.619	0.767776
466.662	0.768195
466.705	0.768568
466.748	0.76914
466.79	0.769933
466.833	0.770831
466.876	0.771686
466.919	0.772418
466.962	0.773102
467.004	0.773731
467.047	0.774309
467.09	0.774932
467.133	0.77554
467.176	0.776031
467.219	0.776596
467.261	0.777435
467.304	0.778299
467.347	0.779055
467.39	0.779745
467.433	0.780318
467.475	0.780826
467.518	0.781347
467.561	0.782023
467.604	0.782838
467.647	0.783697
467.689	0.784738
467.732	0.785941
467.775	0.786932
467.818	0.787612
467.861	0.788268
467.904	0.789084
467.946	0.790079
467.989	0.791095
468.032	0.791973
468.075	0.792787
468.118	0.793519
468.16	0.794471
468.203	0.795563
468.246	0.796299
468.289	0.796721
468.332	0.797149
468.374	0.797987
468.417	0.799252
468.46	0.800604
468.503	0.801719
468.546	0.802508
468.589	0.803276
468.631	0.804394
468.674	0.805874
468.717	0.80707
468.76	0.807719
468.803	0.808153
468.845	0.80861
468.888	0.8093
468.931	0.810108
468.974	0.810563
469.017	0.810669
469.06	0.810814
469.102	0.811312
469.145	0.812327
469.188	0.813585
469.231	0.814516
469.274	0.815265
469.316	0.816053
469.359	0.816797
469.402	0.817467
469.445	0.817948
469.488	0.818268
469.53	0.818747
469.573	0.819519
469.616	0.820309
469.659	0.821
469.702	0.821938
469.745	0.823523
469.787	0.825422
469.83	0.826682
469.873	0.827171
469.916	0.827476
469.959	0.827834
470.001	0.828179
470.044	0.828593
470.087	0.829347
470.13	0.830334
470.173	0.831266
470.215	0.832121
470.258	0.833017
470.301	0.833968
470.344	0.834772
470.387	0.835455
470.43	0.836216
470.472	0.837046
470.515	0.837882
470.558	0.838599
470.601	0.839007
470.644	0.839416
470.686	0.840025
470.729	0.840688
470.772	0.84136
470.815	0.842123
470.858	0.843011
470.901	0.843728
470.943	0.844047
470.986	0.844235
471.029	0.844645
471.072	0.845317
471.115	0.846353
471.157	0.847616
471.2	0.848416
471.243	0.848692
471.286	0.849006
471.329	0.849555
471.371	0.850022
471.414	0.850479
471.457	0.851246
471.5	0.852119
471.543	0.852799
471.586	0.85343
471.628	0.854124
471.671	0.854725
471.714	0.855279
471.757	0.855971
471.8	0.85671
471.842	0.857273
471.885	0.857564
471.928	0.857642
471.971	0.857797
472.014	0.858294
472.057	0.859027
472.099	0.859624
472.142	0.860041
472.185	0.860556
472.228	0.861318
472.271	0.862294
472.313	0.863187
472.356	0.863923
472.399	0.864899
472.442	0.8661
472.485	0.867144
472.527	0.867867
472.57	0.868364
472.613	0.869086
472.656	0.870068
472.699	0.870891
472.742	0.871422
472.784	0.871833
472.827	0.872268
472.87	0.872736
472.913	0.873279
472.956	0.873937
472.998	0.874647
473.041	0.875347
473.084	0.876078
473.127	0.876898
473.17	0.877673
473.212	0.878383
473.255	0.879168
473.298	0.8801
473.341	0.881045
473.384	0.881789
473.427	0.882419
473.469	0.883105
473.512	0.883805
473.555	0.884554
473.598	0.88519
473.641	0.885384
473.683	0.885425
473.726	0.885911
473.769	0.886794
473.812	0.887706
473.855	0.888568
473.898	0.889435
473.94	0.890166
473.983	0.890716
474.026	0.891162
474.069	0.891531
474.112	0.892052
474.154	0.892707
474.197	0.89335
474.24	0.893765
474.283	0.893975
474.326	0.894393
474.368	0.895077
474.411	0.895758
474.454	0.896223
474.497	0.896563
474.54	0.896896
474.583	0.897373
474.625	0.898113
474.668	0.89899
474.711	0.899741
474.754	0.900299
474.797	0.900718
474.839	0.900974
474.882	0.901135
474.925	0.901184
474.968	0.901138
475.011	0.901316
475.054	0.901742
475.096	0.902076
475.139	0.902272
475.182	0.902431
475.225	0.902655
475.268	0.902747
475.31	0.902507
475.353	0.902378
475.396	0.902756
475.439	0.903398
475.482	0.903923
475.524	0.904237
475.567	0.904518
475.61	0.904833
475.653	0.905114
475.696	0.905313
475.739	0.905531
475.781	0.90592
475.824	0.906554
475.867	0.907256
475.91	0.907951
475.953	0.908733
475.995	0.909297
476.038	0.909556
476.081	0.909973
476.124	0.910946
476.167	0.912223
476.209	0.913263
476.252	0.914
476.295	0.914633
476.338	0.9151
476.381	0.915414
476.424	0.915721
476.466	0.915771
476.509	0.915636
476.552	0.915879
476.595	0.916611
476.638	0.917458
476.68	0.918125
476.723	0.918533
476.766	0.918789
476.809	0.919229
476.852	0.920019
476.895	0.920867
476.937	0.921402
476.98	0.921704
477.023	0.922151
477.066	0.922764
477.109	0.923318
477.151	0.923901
477.194	0.924476
477.237	0.924836
477.28	0.925107
477.323	0.925609
477.365	0.926537
477.408	0.927646
477.451	0.9284
477.494	0.928794
477.537	0.929141
477.58	0.929423
477.622	0.929567
477.665	0.929825
477.708	0.930591
477.751	0.931708
477.794	0.932644
477.836	0.933298
477.879	0.933877
477.922	0.934399
477.965	0.934871
478.008	0.935449
478.051	0.936142
478.093	0.93686
478.136	0.937577
478.179	0.938399
478.222	0.939317
478.265	0.940276
478.307	0.941202
478.35	0.942098
478.393	0.942945
478.436	0.943517
478.479	0.943826
478.521	0.944127
478.564	0.944231
478.607	0.944191
478.65	0.944534
478.693	0.945238
478.736	0.945897
478.778	0.946433
478.821	0.946693
478.864	0.946917
478.907	0.947419
478.95	0.947985
478.992	0.948523
479.035	0.949114
479.078	0.94957
479.121	0.949942
479.164	0.950531
479.207	0.95107
479.249	0.951325
479.292	0.951706
479.335	0.952367
479.378	0.953202
479.421	0.954097
479.463	0.954942
479.506	0.955614
479.549	0.956166
479.592	0.956752
479.635	0.957308
479.677	0.957752
479.72	0.95813
479.763	0.958766
479.806	0.9599
479.849	0.961103
479.892	0.961831
479.934	0.962146
479.977	0.962416
480.02	0.962912
480.063	0.963725
480.106	0.964684
480.148	0.965532
480.191	0.966135
480.234	0.966404
480.277	0.966572
480.32	0.967355
480.362	0.968631
480.405	0.969488
480.448	0.969935
480.491	0.97036
480.534	0.970777
480.577	0.971123
480.619	0.971478
480.662	0.971956
480.705	0.972484
480.748	0.972785
480.791	0.972879
480.833	0.972901
480.876	0.972944
480.919	0.973137
480.962	0.973485
481.005	0.973895
481.048	0.974273
481.09	0.974436
481.133	0.97434
481.176	0.974111
481.219	0.973927
481.262	0.974008
481.304	0.974263
481.347	0.974534
481.39	0.974828
481.433	0.975219
481.476	0.975706
481.518	0.976214
481.561	0.976743
481.604	0.9773
481.647	0.97784
481.69	0.978352
481.733	0.97886
481.775	0.979429
481.818	0.979972
481.861	0.980265
481.904	0.980351
481.947	0.980321
481.989	0.980299
482.032	0.980271
482.075	0.980113
482.118	0.979884
482.161	0.979756
482.204	0.979826
482.246	0.980051
482.289	0.980405
482.332	0.981033
482.375	0.98193
482.418	0.982554
482.46	0.98297
482.503	0.98365
482.546	0.984458
482.589	0.984864
482.632	0.984653
482.674	0.984028
482.717	0.983544
482.76	0.983504
482.803	0.9837
482.846	0.98387
482.889	0.984093
482.931	0.984459
482.974	0.984819
483.017	0.985235
483.06	0.985626
483.103	0.985848
483.145	0.985935
483.188	0.985928
483.231	0.986184
483.274	0.986811
483.317	0.98769
483.36	0.98849
483.402	0.988921
483.445	0.989118
483.488	0.989303
483.531	0.989533
483.574	0.989922
483.616	0.990392
483.659	0.990428
483.702	0.990155
483.745	0.99015
483.788	0.989958
483.83	0.989571
483.873	0.989325
483.916	0.988985
483.959	0.988451
484.002	0.988086
484.045	0.988144
484.087	0.988446
484.13	0.988778
484.173	0.98921
484.216	0.989865
484.259	0.990578
484.301	0.991095
484.344	0.991373
484.387	0.991615
484.43	0.991916
484.473	0.992115
484.515	0.992156
484.558	0.992154
484.601	0.992375
484.644	0.992838
484.687	0.993323
484.73	0.993932
484.772	0.994608
484.815	0.995281
484.858	0.995827
484.901	0.996198
484.944	0.996499
484.986	0.996979
485.029	0.997624
485.072	0.998016
485.115	0.9981
485.158	0.998075
485.2	0.998053
485.243	0.997929
485.286	0.997695
485.329	0.997733
485.372	0.998012
485.415	0.998351
485.457	0.99864
485.5	0.998817
[truncated: 5,010 more rows]
