# Supplementary material for: Direct probing of single-molecule chemiluminescent reaction dynamics under catalytic conditions in solution
Source: Nat Commun. 2023 Dec 2;14:7993. doi: 10.1038/s41467-023-43640-1 (PMC10693624; doi:10.1038/s41467-023-43640-1)
Supplement: Supplementary file 4 — Source Data [file 41467_2023_43640_MOESM4_ESM.zip › Source Data/Suppl.Fig.14/Source Date-Suppl.Fig.14c.xlsx]

## Sheet: Sheet1
Suppl.Fig.14c
time	particle2	particle1	particle3
0	4598	6082.41	4268.88
10	4455.56	6056.92	4491.2
20	4552	5937.46	4123.98
30	4485.67	5976.56	4354.27
40	4707.22	5949.23	4418.82
50	4724.44	5854.49	4277.35
60	4475.22	5943.14	4047.86
70	4587.89	5979.62	4142.86
80	4206.11	5845.26	3920.84
90	5072.22	5890.19	4090.78
100	4346.11	5786.88	4066.04
110	3930.33	5799.42	4005.76
120	4218	5783.01	4081.43
130	4203.78	5878.57	4103.43
140	4186.33	5850.6	3978.18
150	4586.44	5883.48	4020.94
160	4128.89	5880.93	4026.35
170	4152.22	5955.31	3923.16
180	4458.56	5833.66	4123.96
190	4470.89	5801.49	4052.24
200	4007.67	5870.18	3973.57
210	4282.22	5934.76	4023.45
220	4424.22	6027.08	3950.33
230	3997.67	5848.46	4059.74
240	4352.78	5832.89	3891.96
250	4421.33	5911.84	3993.57
260	4176.11	5915.59	3812.33
270	4200	5884.88	3926.37
280	4118.33	5879.01	4011.9
290	3878.11	5910.28	3859.8
300	4103.78	5951.51	4050.43
310	4390.56	5984.94	4029.78
320	4708.67	5963.87	3999.29
330	4739.11	5955.84	3793.65
340	4394.56	5865.09	4141.18
350	4330.67	5937.17	3997.78
360	4511.44	5955.97	3962
370	4294	6019.77	3983.61
380	4828.11	5984.8	3970.96
390	4413	5976.31	3991.14
400	4513.33	5805.67	3815.86
410	4097.78	6079.98	4018.47
420	4723.33	5924.27	3943.98
430	4447.22	6024.69	3979.9
440	4541.22	5991.17	3989.65
450	4558.78	5845.8	3981.14
460	4299.33	5900.99	3998.67
470	4363.44	5930.39	3881.18
480	4516.33	5986.85	3960.24
490	4401.11	5992.74	4092.08
500	4504.33	6023.1	4114.14
510	4160.33	5968.6	4058.06
520	4350.89	6091.77	3931.88
530	4980.22	5903.75	4057.06
540	4571.89	5967.86	4153.96
550	3906.67	6094.83	4010.61
560	4653.67	6026.98	4091.76
570	4525.22	5982.96	4212.61
580	4743	6052.1	4161.92
590	4801.89	6088.4	3998.71
600	4389.22	5970.21	4169.65
610	4781.56	5924.81	4154.18
620	4755.78	5993.96	4004.04
630	4439.56	6121.16	4150.31
640	4508.78	6110.04	4161.35
650	4706.44	6021.28	4105.29
660	4778.67	5973.67	4156.14
670	4823	5966.99	3848.69
680	4724.44	6044.19	4127.92
690	4891.89	6057.67	4193.49
700	4433.44	5964.67	4200.24
710	4570.67	5821.93	4206.73
720	4313.44	5896.32	4003.51
730	4458.56	5843.7	4046.51
740	4138	5833.26	4041.26
750	4372.67	5860.4	4074
760	4539	5903.44	4009.04
770	4850.56	5840.12	3999.61
780	4335.22	6000.66	3976.94
790	4689.11	5978.86	4006.92
800	4419	5820.49	4044.14
810	4410.89	5831.24	3935.26
820	4488.89	5850.67	3918.24
830	4875.33	5860.05	4042.49
840	4632.22	6002.54	4181.76
850	4382.33	5950.1	4010.04
860	4727.78	5862.31	4047.94
870	4441.56	5822.67	4034.86
880	4701.33	5771.82	3986.16
890	4660.33	5885.73	3996.31
900	4892.89	5921.54	3995
910	4484.89	5786.95	4097.88
920	4871.22	5902.88	4042.69
930	4432.67	5811.49	4246.98
940	5051.11	5977.08	4125.59
950	4954.67	5860.17	4158.1
960	4542	5937.67	4149.45
970	4588	5842.02	4061.86
980	4658.11	5910.17	4009.55
990	4742.67	5839.27	4187.76
1000	4898.44	5983.88	3864.16
1010	4495.89	5891.43	3960.16
1020	4374.33	6005.49	4090.86
1030	4472.67	5917.48	4336.31
1040	4779.78	6069.24	4260.94
1050	4895.33	5947.45	4288.43
