# Supplementary material for: Direct probing of single-molecule chemiluminescent reaction dynamics under catalytic conditions in solution
Source: Nat Commun. 2023 Dec 2;14:7993. doi: 10.1038/s41467-023-43640-1 (PMC10693624; doi:10.1038/s41467-023-43640-1)
Supplement: Supplementary file 4 — Source Data [file 41467_2023_43640_MOESM4_ESM.zip › Source Data/Suppl.Fig.16/Source Date-Suppl.Fig.16d.xlsx]

## Sheet: Source Date-Suppl.Fig.16d
Suppl.Fig.16d
Distance	A/D counts
0	1284
0.267	1248.3
0.534	1524.53
0.801	1130.54
1.068	1303.91
1.335	1180.14
1.602	932.607
1.869	993.158
2.136	1291.12
2.403	1152.67
2.67	1173
2.937	1424.52
3.204	1310.98
3.471	1422.18
3.738	1186.7
4.005	1282.29
4.272	1478.17
4.539	1612.81
4.806	1592.1
5.073	2124.07
5.34	2476.02
5.607	2509.41
5.874	3292.55
6.141	4211.6
6.408	3795.96
6.675	3747.54
6.942	3781.78
7.209	2190.24
7.476	2252.78
7.743	2123.81
8.01	1517.83
8.277	1786.18
8.544	1695.46
8.811	2108.27
9.078	1254.99
9.345	1239.69
9.612	953.149
9.879	1217.88
10.146	1495.73
10.413	1497.86
10.68	1180.07
10.947	1378.65
11.214	1068.1
11.481	1203.9
11.748	1004.86
12.015	1235.31
12.282	1621.25
12.549	1663.46
12.816	1401.26
13.083	1367.43
13.35	1303.89
13.617	1004.86
13.884	1205.33
14.151	1382.94
14.418	1252.14
14.685	1201.28
14.952	1343.49
15.219	1371.72
15.486	923.372
15.753	1323.11
16.02	1650.18
16.287	1360.25
16.554	1055.7
16.821	1332.99
17.088	1611.55
17.355	1117.76
17.622	909.386
17.889	877.405
18.156	1099.76
18.423	1392.51
18.69	1681.42
18.957	1338.19
19.224	1230.3
19.491	1387.51
19.758	1380.47
20.025	2028.24
20.292	2391.13
20.559	2707.93
20.826	3699.42
21.093	4417.33
21.36	3900.98
21.627	3150.34
21.894	3196.45
22.161	2570.07
22.428	2735.66
22.695	2029.52
22.962	1637.27
23.229	1471.81
23.496	1151.41
23.763	1197.5
24.03	1605.97
24.297	1354.65
24.564	1134.02
24.831	1013.44
25.098	1060.98
25.365	957.383
25.632	983.373
25.899	1135.26
26.166	953.619
26.433	1419.68
26.7	1281.55
26.967	1385.79
27.234	1023.46
27.501	975.272
27.768	1338.37
28.035	1273.68
28.302	940.5
