# Supplementary material for: Direct probing of single-molecule chemiluminescent reaction dynamics under catalytic conditions in solution
Source: Nat Commun. 2023 Dec 2;14:7993. doi: 10.1038/s41467-023-43640-1 (PMC10693624; doi:10.1038/s41467-023-43640-1)
Supplement: Supplementary file 4 — Source Data [file 41467_2023_43640_MOESM4_ESM.zip › Source Data/Suppl.Fig.17/Source Date-Suppl.Fig.17c.xlsx]

## Sheet: Source Date-Suppl.Fig.17c
Suppl.Fig.17c
distance	chemiluminescence	bright field
0	0.0222414	0.00330564
0.267	0.0122861	0
0.534	0.0145655	0.0258908
0.801	0.0285364	0.0354596
1.068	0.0129007	0.0170594
1.335	0.0345141	0.0213202
1.602	0.0542937	0.011411
1.869	0.0432667	0.0242576
2.136	0.0374428	0.0168341
2.403	0.0561887	0.0156123
2.67	0.0438184	0.00142505
2.937	0.0528857	0.0226531
3.204	0.0599899	0.00615409
3.471	0.060663	0.0339414
3.738	0.055692	0.0260149
4.005	0.0602024	0.0358593
4.272	0.0869561	0.0255127
4.539	0.0508966	0.0070567
4.806	0.110459	0.0128873
5.073	0.118942	0.0206271
5.34	0.116479	0.0188151
5.607	0.156451	0.0210162
5.874	0.105881	0.0266341
6.141	0.135104	0.0638416
6.408	0.16429	0.0544072
6.675	0.159738	0.0596519
6.942	0.225204	0.0774536
7.209	0.271654	0.110981
7.476	0.310815	0.131945
7.743	0.388269	0.17854
8.01	0.475872	0.238335
8.277	0.679495	0.348538
8.544	0.851686	0.530302
8.811	1	0.734069
9.078	0.900498	0.879788
9.345	0.727372	0.9726
9.612	0.537381	0.986886
9.879	0.451759	0.995661
10.146	0.358231	0.990777
10.413	0.350325	0.992718
10.68	0.345605	0.994672
10.947	0.287344	1
11.214	0.263971	0.989832
11.481	0.231038	0.972192
11.748	0.260221	0.959863
12.015	0.35773	0.932655
12.282	0.530378	0.887046
12.549	0.737919	0.727651
12.816	0.78399	0.469335
13.083	0.588262	0.250148
13.35	0.404227	0.183984
13.617	0.277754	0.126136
13.884	0.231532	0.0825724
14.151	0.218982	0.0687808
14.418	0.154339	0.0494608
14.685	0.191483	0.0430422
14.952	0.156758	0.0339962
15.219	0.10721	0.02638
15.486	0.0913866	0.028443
15.753	0.084425	0.0389125
16.02	0.102236	0.0307289
16.287	0.0963747	0.0506682
16.554	0.078752	0.0290408
16.821	0.0556502	0.0134627
17.088	0.0580669	0.0172592
17.355	0.0323705	0.0255498
17.622	0.032074	0.032596
17.889	0.0525646	0.0458936
18.156	0.047725	0.044811
18.423	0.0647678	0.0337342
18.69	0.0686329	0.0194081
18.957	0.038792	0.014232
19.224	0.0296249	0.0334445
19.491	0.0407236	0.015993
19.758	0.0189127	0.0169691
20.025	0.031594	0.0295841
20.292	0.0271498	0.0300706
20.559	0.0219318	0.0376353
20.826	0.0278997	0.00389352
21.093	0.0153275	0.0375462
21.36	0.00263985	0.0411833
21.627	0	0.027887
21.894	0.025708	0.0272236
22.161	0.0192627	0.025454
22.428	0.012608	0.0321029
22.695	0.0389126	0.0282808
22.962	0.0364837	0.0234746
23.229	0.0236583	0.0183783
23.496	0.028657	0.023087
23.763	0.0110191	0.0364655
