# Supplementary material for: Direct probing of single-molecule chemiluminescent reaction dynamics under catalytic conditions in solution
Source: Nat Commun. 2023 Dec 2;14:7993. doi: 10.1038/s41467-023-43640-1 (PMC10693624; doi:10.1038/s41467-023-43640-1)
Supplement: Supplementary file 4 — Source Data [file 41467_2023_43640_MOESM4_ESM.zip › Source Data/Suppl.Fig.18/Suppl.Fig.18a-c.xlsx]

## Sheet: Sheet1
Suppl.Fig.18a-c
a.0.005s			b.0.1s			c.0.4s
photon counts	normalized distribution		photon counts	normalized distribution		photon counts	normalized distribution
1	0.958051		1	0.3504		1	0.01504
2	0.03926		2	0.31806		2	0.06448
3	0.002433		3	0.17758		3	0.1252
4	0.000234		4	0.08708		4	0.15736
5	1.9e-05		5	0.03806		5	0.16968
6	3e-06		6	0.0171		6	0.13952
			7	0.00712		7	0.11432
			8	0.003		8	0.08
			9	0.0011		9	0.05704
			10	0.00028		10	0.03512
			11	0.00012		11	0.01752
			12	8e-05		12	0.01104
			13	2e-05		13	0.00584
						14	0.0044
						15	0.0016
						16	0.00096
						17	0.00032
						18	0.00024
						19	0.00024
						20	0
						21	0
						22	8e-05
