# Supplementary material for: Direct probing of single-molecule chemiluminescent reaction dynamics under catalytic conditions in solution
Source: Nat Commun. 2023 Dec 2;14:7993. doi: 10.1038/s41467-023-43640-1 (PMC10693624; doi:10.1038/s41467-023-43640-1)
Supplement: Supplementary file 4 — Source Data [file 41467_2023_43640_MOESM4_ESM.zip › Source Data/Suppl.Fig.2/Source Date-Suppl.Fig.2.xlsx]

## Sheet: Sheet1
Suppl.Fig.2
exposure time	saturation
0.005	0.069
0.01	0.1036
0.02	0.2479
0.05	0.5434
0.08	0.7073
0.1	0.7628
0.15	0.8909
0.2	0.9737
0.25	0.975
0.3	0.9938
0.4	0.9999
0.5	0.9999
0.75	1
1	1
