# Supplementary material for: Direct probing of single-molecule chemiluminescent reaction dynamics under catalytic conditions in solution
Source: Nat Commun. 2023 Dec 2;14:7993. doi: 10.1038/s41467-023-43640-1 (PMC10693624; doi:10.1038/s41467-023-43640-1)
Supplement: Supplementary file 4 — Source Data [file 41467_2023_43640_MOESM4_ESM.zip › Source Data/Suppl.Fig.20/Source Date-Suppl.Fig.20.xlsx]

## Sheet: Source Date-Suppl.Fig.20
Suppl.Fig.20
		298K	303K	308K	313K	318K
	time	A/D counts	A/D counts	A/D counts	A/D counts	A/D counts
	0	2198.03	2840.75	4004.11	4753.7	5288.5
	10	2087.89	2925.17	3524	4693.4	5119.05
	20	2211.49	2805.67	4001.44	4584.85	5236.26
	30	2146.79	2932.83	3643.11	4907.9	5153.81
	40	2402.93	3022.75	3859.78	4690.05	5110.24
	50	2245.7	2988.58	4043.67	4810.7	5176.98
	60	2374.76	3049.17	4227.33	4778.75	5285.79
	70	2282.26	3467.83	4024.11	4535.1	5306.1
	80	2379.56	3064.67	3881.89	4735.75	5207.02
	90	2331.01	3260.58	4062.22	4486.95	5407.69
	100	2489.64	3092.92	4114.56	4842.25	5125.71
	110	2422.03	3054.17	4228.89	4850.1	5278.69
	120	2556.83	3207.83	4081.33	4776.95	5237.43
	130	2346.53	3226.08	4178.22	4649.2	5158.33
	140	2382.48	3334.58	3854.11	4854.15	5040.1
	150	2366.64	3118	4488.22	4527.55	5104.55
	160	2387.51	3113.67	4016.44	4495	5379.14
	170	2452.67	3363.83	4014.67	4599.5	5120.43
	180	2401.24	3055.67	3852.67	4697.35	5256.02
