# Supplementary material for: Direct probing of single-molecule chemiluminescent reaction dynamics under catalytic conditions in solution
Source: Nat Commun. 2023 Dec 2;14:7993. doi: 10.1038/s41467-023-43640-1 (PMC10693624; doi:10.1038/s41467-023-43640-1)
Supplement: Supplementary file 4 — Source Data [file 41467_2023_43640_MOESM4_ESM.zip › Source Data/Suppl.Fig.3/Source Date-Suppl.Fig.3a-e.xlsx]

## Sheet: Sheet1
Suppl.Fig.3a-e
a.0-5s			b.5-10s			c.10-15s			d.15-20s			e.20-25s
1	0.237202		1	0.218959		1	0.215231		1	0.220322		1	0.222426
2	0.293501		2	0.287192		2	0.284828		2	0.285753		2	0.287726
3	0.216129		3	0.221044		3	0.221685		3	0.220001		3	0.21975
4	0.12949		4	0.135815		4	0.137369		4	0.136616		4	0.134124
5	0.0672046		5	0.0727478		5	0.0742737		5	0.0730579		5	0.0724146
6	0.0318713		6	0.0360095		6	0.0365942		6	0.0357422		6	0.0354016
7	0.0144263		7	0.0163599		7	0.0173547		7	0.0165417		7	0.0161877
8	0.00614258		8	0.00707275		8	0.00748169		8	0.00706665		8	0.00705688
9	0.00245239		9	0.00289551		9	0.00317383		9	0.00298462		9	0.00294434
10	0.000980225		10	0.00113525		10	0.0012146		10	0.0012146		10	0.00124634
11	0.000395508		11	0.00046875		11	0.00050293		11	0.000449219		11	0.000458984
12	0.000118408		12	0.000195313		12	0.00017334		12	0.000153809		12	0.00017334
13	5.00488e-05		13	5.7373e-05		13	7.20215e-05		13	6.34766e-05		13	5.98145e-05
