# Supplementary material for: Direct probing of single-molecule chemiluminescent reaction dynamics under catalytic conditions in solution
Source: Nat Commun. 2023 Dec 2;14:7993. doi: 10.1038/s41467-023-43640-1 (PMC10693624; doi:10.1038/s41467-023-43640-1)
Supplement: Supplementary file 4 — Source Data [file 41467_2023_43640_MOESM4_ESM.zip › Source Data/Suppl.Fig.3/Source Date-Suppl.Fig.3f.xlsx]

## Sheet: Source Date-Suppl.Fig.3f
Suppl.Fig.3f
time	lambda
0-5	1.7068
5-10	1.797
10-15	1.826
15-20	1.7975
20-25	1.7852
