# Supplementary material for: Direct probing of single-molecule chemiluminescent reaction dynamics under catalytic conditions in solution
Source: Nat Commun. 2023 Dec 2;14:7993. doi: 10.1038/s41467-023-43640-1 (PMC10693624; doi:10.1038/s41467-023-43640-1)
Supplement: Supplementary file 4 — Source Data [file 41467_2023_43640_MOESM4_ESM.zip › Source Data/Suppl.Fig.4/Source Data-Suppl.Fig.4-0.024 mM luminol.xlsx]

## Sheet: 0.024 mM luminol
Suppl.Fig.4	0.024mM luminol
0.476	0.47978	0.49288	0.47547	0.45283	0.46516	0.47537	0.46404	0.46468	0.45913	0.46774	0.46514	0.46842	0.46536	0.46623	0.46973	0.46961	0.47132	0.4794	0.476	0.48247	0.48044	0.47697	0.4791	0.47433	0.47292	0.47294	0.47256	0.47042	0.4713	0.46828	0.47009	0.46768	0.46782	0.47117	0.47388	0.47483	0.47798	0.48022	0.48118	0.48063	0.4796	0.47773	0.48	0.479	0.4777	0.4758	0.47553	0.47596	0.47853
0.47309	0.47388	0.47445	0.47443	0.47331	0.47322	0.47482	0.47644	0.47648	0.47702	0.47639	0.47659	0.4771	0.47634	0.47752	0.47794	0.47755	0.47695	0.47624	0.4767	0.47668	0.4776	0.47746	0.47806	0.47804	0.47812	0.4791	0.47803	0.47965	0.47969	0.4807	0.48036	0.47883	0.47866	0.47861	0.47884	0.4785	0.47743	0.47707	0.47787	0.47745	0.47717	0.47714	0.47805	0.47795	0.47831	0.479	0.47902	0.47979	0.47915
0.47948	0.47907	0.47972	0.47966	0.47906	0.4788	0.47896	0.47822	0.47848	0.478	0.47777	0.47747	0.47799	0.47815	0.47718	0.47731	0.4773	0.47761	0.47752	0.47715	0.47712	0.47702	0.47691	0.47716	0.47754	0.47725	0.47717	0.47775	0.47835	0.47833	0.47776	0.47729	0.47731	0.47698	0.47718	0.47762	0.47808	0.47825	0.47841	0.47767	0.47797	0.4779	0.47823	0.47807	0.47755	0.47764	0.47802	0.47857	0.47838	0.47788
0.47536	0.4759	0.47516	0.47474	0.4744	0.47392	0.47355	0.47359	0.47341	0.47392	0.47391	0.47317	0.47331	0.47334	0.47325	0.47339	0.47332	0.47343	0.47363	0.4732	0.47247	0.4723	0.47213	0.4723	0.47201	0.47176	0.4716	0.47207	0.47198	0.47234	0.47213	0.47168	0.47173	0.47211	0.47212	0.47225	0.47249	0.47267	0.47209	0.47135	0.47112	0.47132	0.47122	0.47142	0.47155	0.47162	0.47179	0.47146	0.47204	0.4719
0.4708	0.47009	0.47049	0.47041	0.47088	0.47046	0.47047	0.4704	0.47047	0.47047	0.4705	0.47077	0.47038	0.4704	0.47038	0.47019	0.46999	0.47004	0.4701	0.4703	0.47027	0.4701	0.47036	0.47035	0.47027	0.46999	0.46976	0.46996	0.47021	0.47002	0.46958	0.4691	0.46917	0.46898	0.46864	0.46848	0.46849	0.46844	0.46829	0.46796	0.46773	0.46776	0.46754	0.4674	0.46755	0.4674	0.46752	0.46769	0.46813	0.46859
0.46828	0.46821	0.46847	0.46864	0.46885	0.46853	0.4687	0.46852	0.46837	0.46851	0.46842	0.46845	0.46855	0.46897	0.46898	0.46888	0.46891	0.46894	0.46915	0.4692	0.46927	0.46968	0.46989	0.46956	0.46945	0.46911	0.46889	0.46904	0.46902	0.46903	0.46907	0.46905	0.46904	0.46919	0.46932	0.46937	0.46944	0.46931	0.46932	0.46951	0.46959	0.46959	0.46942	0.46917	0.46891	0.469	0.46917	0.4692	0.46924	0.4692
0.46972	0.46988	0.46985	0.46994	0.47011	0.4702	0.47015	0.47016	0.47	0.47011	0.47011	0.46985	0.46999	0.47023	0.47038	0.47063	0.4706	0.47042	0.47041	0.47048	0.47059	0.47049	0.47073	0.47065	0.47096	0.47104	0.47104	0.47095	0.4711	0.47104	0.47108	0.47104	0.47092	0.47085	0.47108	0.47123	0.47107	0.47123	0.47112	0.47103	0.47114	0.47125	0.47093	0.47079	0.47062	0.47021	0.46983	0.46974	0.46987	0.46988
0.4694	0.46961	0.46951	0.46967	0.46979	0.46979	0.46964	0.46976	0.46971	0.46943	0.46959	0.46957	0.46985	0.46998	0.46985	0.46991	0.46981	0.46977	0.46951	0.46951	0.4698	0.46989	0.46984	0.47014	0.47013	0.47018	0.47007	0.46987	0.46956	0.46961	0.46957	0.46965	0.46953	0.46968	0.46991	0.47022	0.47007	0.47011	0.46993	0.47025	0.47027	0.4704	0.47051	0.47061	0.47071	0.47085	0.4707	0.47073	0.47093	0.47104
0.47138	0.47131	0.47121	0.47112	0.47124	0.47115	0.4713	0.47132	0.47121	0.47145	0.47147	0.47146	0.47147	0.47122	0.47119	0.47124	0.47145	0.47157	0.47167	0.47164	0.47154	0.47167	0.47145	0.47162	0.47177	0.47164	0.47162	0.4716	0.47169	0.47191	0.47197	0.47202	0.47199	0.47197	0.47216	0.47235	0.47226	0.47239	0.47221	0.47235	0.47221	0.47222	0.47227	0.4724	0.47239	0.47236	0.47232	0.47228	0.47227	0.47217
0.4725	0.47239	0.47246	0.47248	0.47255	0.47276	0.47286	0.47301	0.47308	0.47312	0.47302	0.47294	0.47313	0.47312	0.47293	0.47314	0.47312	0.47308	0.47315	0.47307	0.47302	0.47309	0.47309	0.47319	0.47321	0.47321	0.47316	0.47319	0.47339	0.47344	0.47363	0.47352	0.47359	0.47371	0.47368	0.47359	0.47336	0.47325	0.47324	0.47321	0.47322	0.47305	0.47286	0.47307	0.47307	0.47308	0.47301	0.47291	0.47299	0.47293
0.47308	0.47305	0.47315	0.47306	0.47302	0.47314	0.47301	0.47297	0.47306	0.47316	0.47318	0.4733	0.47339	0.4734	0.47355	0.47354	0.47358	0.4733	0.47338	0.4732	0.47317	0.47331	0.47343	0.47349	0.4736	0.47349	0.4736	0.47359	0.47369	0.47378	0.47378	0.47383	0.47384	0.47389	0.47398	0.47394	0.47395	0.4739	0.47407	0.47416	0.4742	0.47424	0.47432	0.47421	0.47443	0.4744	0.47439	0.47448	0.47453	0.47458
0.47496	0.47502	0.47508	0.47511	0.47516	0.47503	0.47499	0.47511	0.47514	0.47514	0.47513	0.47521	0.47525	0.47529	0.47531	0.47541	0.47556	0.47567	0.47568	0.47575	0.4757	0.47574	0.47587	0.47587	0.47592	0.47605	0.47606	0.47624	0.47623	0.47627	0.47619	0.47622	0.47631	0.47628	0.47627	0.47622	0.47614	0.47625	0.47613	0.47631	0.47642	0.47642	0.47632	0.47639	0.4765	0.47643	0.47651	0.47647	0.47651	0.47635
0.47652	0.47643	0.4765	0.47661	0.47668	0.47662	0.47668	0.47679	0.47676	0.47692	0.47698	0.47702	0.47713	0.47713	0.47718	0.47712	0.4772	0.47705	0.47718	0.4771	0.47717	0.47721	0.47707	0.47717	0.47725	0.4773	0.47731	0.47739	0.47742	0.47735	0.47733	0.47735	0.47732	0.47725	0.47714	0.47713	0.47726	0.47719	0.47706	0.47702	0.47686	0.47688	0.47689	0.47702	0.47707	0.47702	0.47708	0.477	0.47699	0.47696
0.47708	0.47724	0.47714	0.47715	0.47723	0.47727	0.4772	0.47716	0.47715	0.47724	0.47742	0.47744	0.47753	0.47752	0.47744	0.47733	0.47742	0.47751	0.47761	0.47773	0.47774	0.47776	0.47779	0.47777	0.4779	0.47787	0.47772	0.47785	0.47787	0.47787	0.47773	0.47785	0.47789	0.47795	0.47789	0.47792	0.47787	0.4779	0.47796	0.478	0.47808	0.47795	0.47794	0.47806	0.47808	0.47816	0.47818	0.47822	0.47812	0.47813
0.4788	0.47891	0.47884	0.47879	0.47891	0.47895	0.47891	0.47896	0.47896	0.47895	0.47893	0.47885	0.47889	0.47894	0.47901	0.47893	0.47895	0.47902	0.47913	0.47906	0.47907	0.47915	0.47914	0.47897	0.47899	0.479	0.47901	0.4789	0.47889	0.4788	0.4788	0.47869	0.47871	0.47856	0.47854	0.47858	0.47855	0.47843	0.47847	0.47846	0.47843	0.47843	0.47842	0.47831	0.47826	0.47831	0.4784	0.47846	0.47838	0.47842
0.47869	0.47873	0.47868	0.47884	0.47887	0.47888	0.47878	0.47876	0.47871	0.47872	0.47888	0.47888	0.47886	0.47894	0.47899	0.47898	0.47895	0.47884	0.47882	0.47888	0.47899	0.47909	0.47905	0.47902	0.47899	0.47897	0.47906	0.47919	0.47903	0.47902	0.47896	0.47899	0.4789	0.47908	0.47914	0.47907	0.47921	0.47926	0.47919	0.47906	0.47912	0.47913	0.47918	0.47916	0.47934	0.47932	0.47925	0.47914	0.47908	0.47908
0.47932	0.47936	0.47931	0.47932	0.47933	0.47938	0.47934	0.47943	0.47942	0.47948	0.47951	0.47942	0.47945	0.47952	0.47945	0.47938	0.47942	0.4795	0.47953	0.47959	0.47967	0.47968	0.47967	0.47977	0.47984	0.47976	0.47976	0.47965	0.47972	0.47981	0.47981	0.47996	0.47991	0.47985	0.47981	0.47985	0.47982	0.47984	0.47988	0.4798	0.47975	0.47974	0.47976	0.47974	0.47979	0.47991	0.47991	0.47984	0.47984	0.47989
0.47985	0.47985	0.47977	0.47978	0.47977	0.47978	0.47977	0.47967	0.47967	0.4797	0.47969	0.47966	0.47964	0.47978	0.47984	0.47978	0.47973	0.47978	0.47994	0.47998	0.48006	0.48007	0.48007	0.47988	0.47992	0.47994	0.47996	0.47997	0.48004	0.48004	0.48	0.48004	0.47987	0.47983	0.47986	0.4799	0.47991	0.47985	0.47999	0.47989	0.47982	0.47988	0.47983	0.47989	0.47981	0.47983	0.47992	0.47995	0.47995	0.48003
0.48045	0.48039	0.48035	0.48033	0.48028	0.48038	0.4804	0.48035	0.48038	0.4804	0.48043	0.48035	0.48036	0.4803	0.48032	0.48036	0.48042	0.48036	0.48039	0.48034	0.48036	0.48034	0.48036	0.48039	0.48046	0.48043	0.48046	0.48043	0.4805	0.48053	0.48057	0.4806	0.48052	0.48052	0.4805	0.48048	0.48051	0.48045	0.48041	0.48038	0.48039	0.48043	0.48033	0.48032	0.48042	0.48051	0.48044	0.48047	0.48044	0.48035
0.48057	0.48057	0.4806	0.48068	0.48068	0.48067	0.4807	0.48072	0.48081	0.48089	0.48094	0.48096	0.48095	0.48101	0.48099	0.48096	0.48089	0.48091	0.48088	0.48086	0.48085	0.48081	0.48084	0.48083	0.48082	0.48079	0.48087	0.48084	0.48081	0.48094	0.48093	0.48084	0.48081	0.48085	0.48088	0.48092	0.4809	0.48093	0.48102	0.48105	0.48095	0.48094	0.48096	0.48093	0.4809	0.48096	0.48094	0.48093	0.48088	0.48091
0.48091	0.48089	0.48087	0.48089	0.48089	0.48101	0.48097	0.48093	0.48096	0.48101	0.48102	0.48096	0.48099	0.48099	0.48109	0.48098	0.481	0.48097	0.48093	0.48094	0.48106	0.48102	0.48107	0.48103	0.48109	0.48112	0.48116	0.48113	0.48112	0.48113	0.48119	0.48121	0.4812	0.48122	0.48131	0.48138	0.48132	0.48139	0.48135	0.48126	0.48116	0.48108	0.48108	0.4811	0.48106	0.48106	0.48106	0.48113	0.48117	0.48121
0.48161	0.48158	0.48159	0.48167	0.48171	0.4817	0.48173	0.48168	0.48182	0.48184	0.48179	0.48183	0.48181	0.48192	0.48191	0.48192	0.48199	0.48206	0.48195	0.48196	0.482	0.482	0.48209	0.48216	0.48221	0.48222	0.48224	0.48226	0.48225	0.4823	0.48226	0.48229	0.48231	0.4823	0.48233	0.48232	0.48234	0.48231	0.48236	0.48241	0.48242	0.48241	0.48237	0.48254	0.4826	0.4827	0.48269	0.48261	0.4827	0.48263
0.48305	0.48316	0.48311	0.48319	0.48324	0.48321	0.48326	0.48331	0.48329	0.48325	0.48327	0.48326	0.48332	0.48332	0.48337	0.48341	0.48344	0.48343	0.48337	0.48341	0.48346	0.48351	0.4835	0.4835	0.4835	0.48349	0.48344	0.48345	0.48347	0.48343	0.48343	0.48342	0.48345	0.48344	0.48347	0.48339	0.48336	0.48333	0.4833	0.48328	0.48326	0.48333	0.4833	0.48334	0.48339	0.48343	0.48342	0.48343	0.48348	0.48347
0.48377	0.48381	0.4838	0.48379	0.48378	0.48383	0.48382	0.48376	0.48381	0.48383	0.48393	0.48391	0.4839	0.48394	0.48394	0.48399	0.48389	0.48389	0.48391	0.48382	0.48386	0.48387	0.48385	0.4838	0.48378	0.48386	0.48396	0.484	0.48393	0.48397	0.48385	0.48392	0.48392	0.48382	0.48381	0.48384	0.48389	0.48391	0.48391	0.48383	0.48389	0.48388	0.48397	0.48397	0.48398	0.48397	0.48395	0.48397	0.484	0.48399
0.48412	0.48422	0.48422	0.48419	0.48419	0.48419	0.48418	0.48418	0.48419	0.4842	0.48423	0.48426	0.48424	0.48416	0.48424	0.48428	0.48435	0.48438	0.4844	0.48442	0.4845	0.48454	0.48459	0.48458	0.4846	0.48457	0.48463	0.48467	0.48471	0.48468	0.48466	0.48474	0.48473	0.4847	0.48472	0.48469	0.48476	0.48476	0.48471	0.48466	0.4846	0.48456	0.48451	0.48455	0.4846	0.48463	0.48462	0.48463	0.48467	0.48472
0.48469	0.48468	0.4847	0.4847	0.4846	0.48468	0.48476	0.48476	0.48484	0.48486	0.48492	0.48492	0.48491	0.4849	0.48488	0.48492	0.48491	0.48498	0.48493	0.4849	0.48488	0.48487	0.48493	0.48494	0.48491	0.48492	0.48499	0.48506	0.48508	0.48506	0.48512	0.48509	0.48506	0.48507	0.48494	0.48489	0.48491	0.48492	0.48491	0.4849	0.48492	0.48497	0.485	0.48499	0.48502	0.48505	0.485	0.48509	0.48511	0.4851
0.48538	0.48535	0.4854	0.4854	0.48544	0.48548	0.48546	0.4855	0.48548	0.48553	0.48559	0.48563	0.48558	0.48563	0.48563	0.48559	0.48558	0.4856	0.48559	0.48557	0.48563	0.48564	0.48562	0.48567	0.48567	0.48562	0.48568	0.48568	0.48575	0.48573	0.48569	0.48568	0.4856	0.48563	0.48563	0.48567	0.48571	0.48568	0.48571	0.4857	0.48569	0.48568	0.48566	0.48564	0.48561	0.4856	0.48557	0.48551	0.48545	0.48548
0.48573	0.48576	0.48574	0.48568	0.48567	0.48576	0.4858	0.48582	0.48577	0.48572	0.48575	0.48574	0.48577	0.48578	0.4857	0.48575	0.48576	0.48579	0.48581	0.48582	0.48584	0.48583	0.48582	0.48576	0.48581	0.48577	0.48585	0.48585	0.48581	0.48588	0.48587	0.48588	0.48585	0.48588	0.48596	0.48598	0.48601	0.486	0.48602	0.48613	0.48615	0.48616	0.48614	0.48615	0.48617	0.48619	0.4862	0.48621	0.48623	0.48627
0.48659	0.4866	0.48654	0.48655	0.48653	0.48652	0.48661	0.48665	0.48668	0.4867	0.48675	0.48675	0.48678	0.48674	0.4868	0.48669	0.48664	0.48662	0.48665	0.4867	0.48671	0.48669	0.48668	0.48673	0.48681	0.4868	0.48679	0.4867	0.4867	0.48662	0.48666	0.48662	0.48662	0.48663	0.48666	0.48671	0.48674	0.48678	0.48681	0.48685	0.48679	0.48676	0.48678	0.48687	0.48681	0.48688	0.48689	0.48687	0.4869	0.48698
0.48711	0.48709	0.4871	0.48709	0.48712	0.4871	0.48711	0.48711	0.48711	0.48707	0.48706	0.48705	0.48707	0.48702	0.48702	0.48704	0.48703	0.48702	0.48702	0.48707	0.48706	0.48706	0.4871	0.4871	0.48713	0.48715	0.48711	0.48708	0.48708	0.48713	0.48712	0.48718	0.4872	0.48724	0.48718	0.48714	0.48718	0.48718	0.48726	0.48721	0.4872	0.48723	0.48724	0.48725	0.48722	0.48718	0.48719	0.48725	0.48726	0.48727
0.48732	0.48736	0.48739	0.48745	0.48751	0.48753	0.48753	0.48757	0.4876	0.48759	0.48761	0.48762	0.48766	0.48763	0.48766	0.48767	0.48774	0.48777	0.48773	0.48775	0.48779	0.48781	0.48785	0.48785	0.48784	0.48787	0.48794	0.48797	0.48794	0.48799	0.48802	0.48796	0.48794	0.48796	0.4879	0.48787	0.48787	0.48791	0.48794	0.48796	0.48792	0.48794	0.48791	0.48796	0.48797	0.48803	0.48809	0.48812	0.48813	0.48816
0.48829	0.48826	0.48827	0.48822	0.48815	0.48817	0.48821	0.48823	0.48821	0.48817	0.48819	0.48814	0.48818	0.4882	0.48818	0.48819	0.48824	0.48825	0.48826	0.48823	0.48824	0.48826	0.48824	0.48831	0.4883	0.48826	0.48827	0.48827	0.48826	0.48828	0.48832	0.48833	0.48835	0.48839	0.4884	0.48843	0.48838	0.4884	0.48841	0.48841	0.48846	0.48846	0.48847	0.48844	0.4884	0.48844	0.4884	0.48837	0.48839	0.48834
0.48844	0.48845	0.48846	0.48844	0.48847	0.48839	0.48841	0.48842	0.48845	0.48848	0.48847	0.48851	0.48853	0.4886	0.48859	0.48859	0.48859	0.4886	0.48862	0.48861	0.48863	0.48866	0.48868	0.48868	0.4887	0.48871	0.48872	0.48866	0.48869	0.4887	0.48874	0.48875	0.48877	0.4888	0.48875	0.48874	0.48879	0.48883	0.48887	0.48884	0.48887	0.4889	0.4889	0.48892	0.48899	0.48894	0.48897	0.48901	0.48898	0.48897
0.48912	0.48913	0.4891	0.48909	0.48911	0.48913	0.48917	0.48918	0.48915	0.48913	0.48913	0.48914	0.48917	0.48916	0.48916	0.48914	0.48913	0.4891	0.48911	0.48917	0.48914	0.48917	0.4892	0.48917	0.48914	0.4891	0.48914	0.48912	0.48916	0.48918	0.48922	0.48918	0.48914	0.48917	0.48911	0.4891	0.48908	0.48915	0.48911	0.48913	0.48918	0.48915	0.48912	0.48909	0.48908	0.48914	0.48911	0.48903	0.48903	0.48901
0.48896	0.48895	0.48899	0.489	0.48893	0.48889	0.48888	0.48885	0.48885	0.48887	0.48892	0.48895	0.48896	0.48898	0.4889	0.48894	0.48899	0.48899	0.48898	0.48901	0.48903	0.48905	0.48903	0.48905	0.48907	0.48911	0.48914	0.48916	0.48917	0.48914	0.48913	0.4891	0.48903	0.48904	0.48909	0.48907	0.48906	0.48903	0.489	0.489	0.48904	0.48904	0.4891	0.48907	0.48907	0.48904	0.48903	0.48902	0.48906	0.48905
0.48918	0.48921	0.48924	0.48929	0.4893	0.48931	0.48928	0.48924	0.48924	0.4892	0.48923	0.48923	0.48928	0.48924	0.4892	0.48922	0.48917	0.48918	0.48923	0.48917	0.48914	0.48914	0.48912	0.48914	0.48919	0.48922	0.48925	0.48922	0.48924	0.48921	0.48922	0.48918	0.4892	0.4892	0.48917	0.48918	0.48918	0.48921	0.4892	0.4892	0.48918	0.48918	0.48908	0.4891	0.48912	0.48914	0.4892	0.4892	0.4892	0.48922
0.48952	0.48951	0.48953	0.48955	0.48951	0.48956	0.48952	0.4895	0.48947	0.48947	0.48955	0.48957	0.48957	0.48958	0.48961	0.48967	0.48964	0.4897	0.48972	0.48971	0.48967	0.48968	0.48966	0.48969	0.4897	0.48966	0.48968	0.48967	0.48964	0.48968	0.4897	0.48974	0.48974	0.48971	0.48974	0.48973	0.48974	0.48973	0.48972	0.48974	0.48974	0.48971	0.48968	0.48967	0.48969	0.48968	0.48971	0.48973	0.48974	0.48976
0.48985	0.48982	0.48985	0.48986	0.4899	0.48987	0.48986	0.48989	0.48992	0.48995	0.49	0.48996	0.49002	0.49007	0.49005	0.49007	0.49009	0.49008	0.49009	0.49012	0.49013	0.49012	0.49018	0.49019	0.49021	0.4902	0.4902	0.49009	0.49009	0.49015	0.49015	0.49019	0.49019	0.49021	0.49027	0.49025	0.49024	0.49026	0.49023	0.49021	0.4902	0.49021	0.49024	0.49023	0.49028	0.49025	0.49027	0.49021	0.49023	0.49027
0.49036	0.49031	0.49037	0.49039	0.4904	0.4904	0.49043	0.49041	0.49045	0.49045	0.49048	0.49049	0.49052	0.49055	0.49054	0.49052	0.49051	0.49051	0.49055	0.49053	0.49052	0.49052	0.49048	0.49051	0.49051	0.49047	0.49046	0.49046	0.49046	0.49047	0.49043	0.49045	0.49048	0.49048	0.49049	0.49048	0.49053	0.4906	0.49058	0.49057	0.49054	0.49055	0.49054	0.4906	0.49063	0.4906	0.49057	0.49059	0.49062	0.49064
0.49064	0.49065	0.49067	0.49069	0.49068	0.49071	0.49072	0.49074	0.49074	0.49076	0.49079	0.49085	0.49089	0.4909	0.49091	0.49091	0.4909	0.49092	0.49087	0.49086	0.49087	0.49093	0.49094	0.49096	0.491	0.49104	0.49105	0.49107	0.4911	0.4911	0.49111	0.49115	0.49117	0.49115	0.49115	0.49115	0.49118	0.49118	0.49113	0.49112	0.49114	0.49117	0.49115	0.49117	0.49116	0.49115	0.49116	0.49114	0.49115	0.49119
0.49136	0.49135	0.49134	0.49135	0.49134	0.49134	0.49139	0.49139	0.4914	0.49142	0.49141	0.49146	0.49146	0.4915	0.49153	0.49154	0.49153	0.49159	0.4916	0.49166	0.49165	0.49165	0.4917	0.49175	0.49176	0.49179	0.49181	0.49182	0.49186	0.49189	0.49188	0.49186	0.49186	0.49188	0.49187	0.49189	0.4919	0.49189	0.49189	0.49189	0.49187	0.49186	0.49183	0.49184	0.49184	0.49185	0.49188	0.49188	0.4919	0.49192
0.49211	0.49211	0.49213	0.49213	0.49215	0.49218	0.49217	0.49214	0.49213	0.49215	0.49218	0.4922	0.4922	0.49222	0.49222	0.49225	0.49224	0.49222	0.49222	0.49226	0.49226	0.49226	0.49222	0.49219	0.4922	0.49218	0.49216	0.49219	0.4922	0.49221	0.49218	0.49219	0.49221	0.49228	0.4922	0.49221	0.49223	0.49221	0.4922	0.49216	0.49221	0.49223	0.49222	0.49223	0.49226	0.49229	0.49229	0.4923	0.49229	0.49231
0.49239	0.49238	0.49238	0.49238	0.49241	0.4924	0.49243	0.49242	0.49243	0.49242	0.49242	0.49244	0.49247	0.49249	0.49251	0.4925	0.4925	0.49251	0.49251	0.49248	0.49249	0.49249	0.49247	0.49247	0.49246	0.49249	0.49248	0.49247	0.4925	0.49248	0.49242	0.49242	0.49245	0.4924	0.49238	0.49239	0.49238	0.49245	0.49249	0.4925	0.49246	0.49247	0.49246	0.49244	0.49245	0.49241	0.4924	0.49241	0.4924	0.49243
0.49238	0.49243	0.49241	0.49242	0.4924	0.49244	0.49246	0.49248	0.49248	0.49252	0.49249	0.49253	0.4925	0.49253	0.49253	0.49253	0.49253	0.49258	0.49259	0.49263	0.49266	0.49268	0.49271	0.49273	0.49276	0.49277	0.49275	0.49275	0.49279	0.49275	0.49277	0.49279	0.49281	0.49282	0.49282	0.4928	0.49279	0.49276	0.4928	0.49281	0.49282	0.49282	0.49278	0.49279	0.4928	0.4928	0.4928	0.49281	0.49279	0.49281
0.49282	0.49283	0.49285	0.49283	0.49281	0.49277	0.49276	0.49277	0.49277	0.49275	0.49274	0.49275	0.49277	0.49278	0.49282	0.49288	0.4929	0.49292	0.49295	0.49294	0.49294	0.49297	0.49301	0.49301	0.49303	0.49305	0.49308	0.49308	0.49311	0.49314	0.49309	0.49307	0.49311	0.49314	0.49311	0.49308	0.49306	0.49308	0.49305	0.49306	0.4931	0.4931	0.49309	0.49311	0.49309	0.49305	0.49308	0.49306	0.49307	0.49312
0.49323	0.4933	0.49329	0.49335	0.49336	0.49337	0.49337	0.49334	0.49336	0.49337	0.49338	0.49336	0.49334	0.49333	0.49334	0.49337	0.4934	0.49342	0.49339	0.49339	0.49338	0.49339	0.49343	0.49342	0.49344	0.49348	0.49346	0.4934	0.49345	0.49345	0.49344	0.49345	0.49347	0.49347	0.49346	0.49348	0.49347	0.49347	0.49349	0.49348	0.49349	0.49348	0.49348	0.49351	0.4935	0.4935	0.49348	0.49345	0.49346	0.4935
0.49361	0.49364	0.49365	0.49365	0.49368	0.4937	0.49367	0.49367	0.4937	0.4937	0.49367	0.4937	0.49367	0.4937	0.49372	0.49373	0.49372	0.4937	0.49372	0.49378	0.4938	0.49384	0.49383	0.49381	0.49385	0.49385	0.49389	0.49391	0.49389	0.49393	0.49391	0.49394	0.49397	0.49395	0.49397	0.49395	0.49395	0.49398	0.49395	0.49396	0.49394	0.49396	0.49399	0.49403	0.49402	0.49402	0.49404	0.49404	0.49406	0.49404
0.49387	0.49389	0.4939	0.49393	0.49393	0.49393	0.49394	0.49396	0.49396	0.49396	0.49399	0.49398	0.49398	0.49396	0.49396	0.49397	0.49392	0.49393	0.49397	0.49399	0.494	0.49399	0.49402	0.49401	0.49405	0.49404	0.49404	0.49403	0.49403	0.49402	0.49401	0.49403	0.49404	0.49406	0.49408	0.4941	0.49412	0.49414	0.49409	0.49412	0.49411	0.49413	0.49415	0.49411	0.49412	0.49413	0.49417	0.49415	0.49416	0.49413
0.49412	0.49412	0.49416	0.49416	0.49419	0.49422	0.49423	0.49424	0.49426	0.49429	0.49427	0.49425	0.49423	0.49423	0.49426	0.49429	0.49435	0.49437	0.49435	0.49435	0.49438	0.49441	0.49439	0.49441	0.49441	0.49442	0.49443	0.49445	0.49446	0.49444	0.49445	0.49446	0.49449	0.49448	0.49451	0.49451	0.49452	0.49454	0.49453	0.49452	0.49457	0.49453	0.49452	0.49451	0.4945	0.49448	0.49448	0.49449	0.49449	0.49448
0.49448	0.49447	0.4945	0.49452	0.49455	0.49455	0.49458	0.49458	0.49461	0.49456	0.49456	0.49458	0.49457	0.49454	0.49453	0.4945	0.4945	0.4945	0.4945	0.49448	0.49448	0.49447	0.49444	0.49445	0.49445	0.49446	0.49444	0.49444	0.49445	0.49447	0.49446	0.49441	0.49441	0.49444	0.49451	0.49455	0.49458	0.49455	0.49455	0.49457	0.49456	0.49456	0.49455	0.49454	0.49454	0.49456	0.49456	0.4945	0.49452	0.49451
0.49467	0.49469	0.49468	0.49466	0.49471	0.49469	0.49468	0.4947	0.49469	0.49467	0.49467	0.49467	0.49467	0.49468	0.4947	0.4947	0.49474	0.49472	0.49475	0.49477	0.49477	0.4948	0.49478	0.49481	0.49481	0.4948	0.4948	0.49481	0.49482	0.49485	0.49483	0.49482	0.49484	0.49485	0.49486	0.49488	0.4949	0.4949	0.4949	0.49491	0.49492	0.4949	0.49488	0.49487	0.49485	0.49487	0.49487	0.49487	0.49487	0.49486
0.49501	0.49503	0.49506	0.49508	0.49512	0.49514	0.49517	0.4952	0.49522	0.49523	0.49527	0.49525	0.49528	0.49528	0.49532	0.49536	0.49535	0.49535	0.49535	0.49537	0.49539	0.49542	0.49541	0.49543	0.4954	0.49541	0.4954	0.49544	0.49543	0.49546	0.49547	0.49548	0.4955	0.49553	0.49553	0.49557	0.49559	0.49561	0.49561	0.49561	0.49563	0.49564	0.49561	0.49559	0.49557	0.49555	0.49554	0.49555	0.49558	0.49556
0.49565	0.49562	0.49565	0.49565	0.49566	0.49568	0.49572	0.49574	0.49575	0.49581	0.4958	0.49581	0.49583	0.49579	0.4958	0.49582	0.49584	0.49585	0.49589	0.49586	0.49585	0.49585	0.49584	0.49584	0.49582	0.49582	0.49581	0.49583	0.49586	0.4959	0.49591	0.49592	0.49594	0.49594	0.49593	0.49593	0.49592	0.4959	0.49592	0.49594	0.49596	0.49594	0.49592	0.49595	0.49593	0.49595	0.49598	0.496	0.49598	0.49598
0.49603	0.49603	0.49608	0.49611	0.4961	0.49609	0.4961	0.4961	0.49611	0.49611	0.49614	0.49615	0.49613	0.49612	0.4961	0.4961	0.4961	0.4961	0.4961	0.4961	0.49609	0.49611	0.49612	0.49613	0.49613	0.49614	0.49615	0.49615	0.49616	0.49612	0.49616	0.49615	0.49612	0.49615	0.49615	0.49616	0.4962	0.4962	0.49619	0.49619	0.49616	0.49614	0.49612	0.49612	0.49609	0.49607	0.49605	0.496	0.49599	0.49599
0.4961	0.49608	0.49608	0.4961	0.49612	0.49617	0.49617	0.49616	0.49615	0.49616	0.49616	0.49618	0.49614	0.49615	0.49614	0.49614	0.49611	0.49615	0.49617	0.49618	0.49621	0.49623	0.4962	0.49619	0.4962	0.49619	0.49621	0.4962	0.49619	0.49618	0.49616	0.49616	0.49615	0.49614	0.49615	0.49615	0.49615	0.49615	0.49617	0.49618	0.49619	0.49621	0.49622	0.49623	0.49616	0.4961	0.49609	0.49612	0.49609	0.49607
0.49621	0.49622	0.49626	0.4963	0.49631	0.49629	0.49627	0.4963	0.49631	0.49631	0.49629	0.49632	0.49629	0.49632	0.49635	0.49635	0.49634	0.49636	0.49636	0.49641	0.49641	0.4964	0.49638	0.49639	0.49642	0.49641	0.4964	0.49639	0.49637	0.49636	0.49638	0.49634	0.49635	0.49634	0.49635	0.49638	0.49635	0.49632	0.49634	0.49636	0.49634	0.49632	0.49634	0.49634	0.49632	0.49629	0.49626	0.49628	0.49628	0.49626
0.49622	0.49624	0.49629	0.49629	0.4963	0.49629	0.49627	0.49628	0.49629	0.49626	0.49626	0.49627	0.49628	0.4963	0.49634	0.49635	0.4964	0.49636	0.49636	0.49637	0.49637	0.4964	0.49643	0.49647	0.4965	0.49648	0.49648	0.49648	0.49649	0.4965	0.49647	0.49648	0.49645	0.49645	0.4965	0.4965	0.49649	0.49648	0.4965	0.49653	0.49655	0.49654	0.49654	0.49658	0.49658	0.49657	0.49659	0.49662	0.49662	0.49663
0.49665	0.49669	0.49668	0.4967	0.49669	0.49667	0.49669	0.49668	0.49668	0.49667	0.49666	0.49665	0.49664	0.49665	0.49668	0.49669	0.49668	0.49669	0.4967	0.49666	0.49667	0.49665	0.49665	0.49666	0.49668	0.49668	0.49669	0.49668	0.4967	0.49668	0.49669	0.4967	0.49671	0.49669	0.49671	0.49673	0.49675	0.49677	0.49679	0.49681	0.49675	0.49678	0.49678	0.49676	0.49677	0.49679	0.49685	0.49686	0.49685	0.49683
0.49686	0.49687	0.49685	0.49688	0.49691	0.49691	0.49694	0.49694	0.49693	0.49692	0.49694	0.49694	0.49695	0.49693	0.49691	0.4969	0.49691	0.49694	0.49696	0.49699	0.49698	0.49696	0.49696	0.49696	0.49697	0.49699	0.49699	0.497	0.49697	0.49697	0.49699	0.49698	0.49698	0.49697	0.49698	0.497	0.49701	0.497	0.497	0.49698	0.49698	0.497	0.49699	0.497	0.49701	0.49701	0.49698	0.49699	0.497	0.49701
0.49713	0.49715	0.49717	0.49712	0.49713	0.49713	0.49716	0.49718	0.4972	0.49723	0.49719	0.49721	0.49721	0.49725	0.49726	0.49726	0.49727	0.4973	0.49731	0.49731	0.4973	0.49731	0.4973	0.49732	0.49734	0.49738	0.49739	0.49741	0.4974	0.49742	0.49743	0.49744	0.49746	0.49744	0.49743	0.49743	0.49743	0.49742	0.49743	0.49743	0.49743	0.49743	0.49741	0.4974	0.49743	0.49746	0.49746	0.49746	0.49748	0.49747
0.49748	0.4975	0.4975	0.4975	0.49752	0.4975	0.49749	0.49749	0.49744	0.49746	0.49747	0.49747	0.49748	0.49748	0.49747	0.4975	0.49749	0.49751	0.49753	0.49754	0.49757	0.49756	0.49757	0.49753	0.49756	0.49758	0.49759	0.49761	0.49762	0.49761	0.4976	0.49762	0.49764	0.49764	0.49761	0.49762	0.49763	0.49765	0.49766	0.49765	0.49766	0.49769	0.49769	0.4977	0.49771	0.49772	0.49769	0.49769	0.49768	0.49769
0.49794	0.49796	0.49798	0.49802	0.49804	0.49806	0.49808	0.49811	0.49809	0.49807	0.49808	0.49809	0.49809	0.49809	0.4981	0.49812	0.49811	0.49813	0.49811	0.49812	0.49815	0.49813	0.49815	0.49817	0.49817	0.49816	0.49818	0.49817	0.49817	0.4982	0.49819	0.49816	0.49816	0.49816	0.49818	0.49821	0.49824	0.49824	0.49825	0.49824	0.49826	0.49824	0.49828	0.49827	0.49828	0.49829	0.49825	0.49825	0.49825	0.4982
0.49829	0.49831	0.4983	0.4983	0.49832	0.49831	0.49832	0.49832	0.49834	0.49835	0.49839	0.49839	0.4984	0.49839	0.4984	0.49843	0.49844	0.49844	0.49844	0.49845	0.49845	0.49846	0.49846	0.49846	0.4985	0.49849	0.49851	0.49852	0.49853	0.49851	0.4985	0.49845	0.49843	0.49844	0.49843	0.49843	0.49844	0.49841	0.49843	0.49841	0.49841	0.49845	0.49843	0.49844	0.49846	0.49846	0.49846	0.49846	0.4985	0.49852
0.49854	0.49854	0.49856	0.49856	0.49862	0.49862	0.49861	0.49862	0.49862	0.49864	0.49864	0.49866	0.49869	0.49869	0.49869	0.4987	0.49874	0.49876	0.49875	0.49874	0.49875	0.49874	0.49875	0.49875	0.49873	0.49873	0.49874	0.49871	0.49871	0.49877	0.49878	0.49882	0.49882	0.49883	0.49881	0.49882	0.49882	0.49882	0.49883	0.49884	0.49886	0.49889	0.4989	0.49889	0.49888	0.49889	0.4989	0.49889	0.49886	0.49886
[truncated: 16 more columns]
