# Supplementary material for: Direct probing of single-molecule chemiluminescent reaction dynamics under catalytic conditions in solution
Source: Nat Commun. 2023 Dec 2;14:7993. doi: 10.1038/s41467-023-43640-1 (PMC10693624; doi:10.1038/s41467-023-43640-1)
Supplement: Supplementary file 4 — Source Data [file 41467_2023_43640_MOESM4_ESM.zip › Source Data/Suppl.Fig.4/Source Data-Suppl.Fig.4-0.122 mM luminol.xlsx]

## Sheet: 0.122 mM luminol
Suppl.Fig.4	0.122mM luminol
0.17773	0.18263	0.18203	0.17963	0.18088	0.18344	0.18072	0.18488	0.18585	0.18893	0.18745	0.18502	0.18298	0.18244	0.18315	0.1817	0.18171	0.18141	0.18115	0.18155	0.18266	0.18241	0.18172	0.18209	0.18202	0.18132	0.18049	0.18127	0.18019	0.18128	0.18117	0.18056	0.17986	0.17987	0.18075	0.17984	0.17996	0.18021	0.1798	0.18016	0.17925	0.17951	0.17974	0.17896	0.17888	0.17784	0.17774	0.1778	0.17741	0.17734
0.17609	0.17574	0.17553	0.17567	0.1755	0.17514	0.17531	0.17542	0.17538	0.17528	0.17551	0.17547	0.17542	0.17554	0.17532	0.17547	0.17534	0.17513	0.17505	0.17522	0.17501	0.17476	0.17474	0.17474	0.17464	0.17457	0.17437	0.17433	0.17457	0.1746	0.17455	0.17444	0.17466	0.17452	0.17459	0.17453	0.17434	0.1743	0.1743	0.17428	0.17456	0.17457	0.17439	0.1742	0.17414	0.17419	0.17413	0.1739	0.17412	0.17419
0.17417	0.17399	0.17391	0.17405	0.17408	0.17414	0.17419	0.17442	0.17454	0.17433	0.17438	0.17443	0.17434	0.17431	0.17405	0.17403	0.17403	0.17416	0.17399	0.17411	0.17416	0.17419	0.17411	0.17394	0.17387	0.17385	0.17387	0.17388	0.17406	0.17416	0.17402	0.17396	0.17401	0.17404	0.17411	0.17415	0.17422	0.17417	0.17431	0.17448	0.17446	0.17427	0.17428	0.17413	0.17417	0.1741	0.17416	0.17407	0.17401	0.17411
0.17404	0.17401	0.17405	0.17411	0.17417	0.1741	0.17405	0.1741	0.17401	0.17397	0.174	0.17417	0.17431	0.17428	0.17428	0.1742	0.17416	0.17423	0.17421	0.17421	0.17408	0.17414	0.17413	0.17416	0.17418	0.17414	0.17419	0.17421	0.17421	0.17411	0.17412	0.17411	0.1741	0.17408	0.17404	0.17406	0.17394	0.17393	0.17404	0.17415	0.17414	0.17411	0.17407	0.17401	0.17398	0.17396	0.17391	0.17388	0.17388	0.17386
0.17385	0.1738	0.17382	0.17377	0.17366	0.17369	0.17375	0.17373	0.17373	0.17381	0.17394	0.17399	0.174	0.17406	0.17396	0.17393	0.17396	0.17387	0.17396	0.17394	0.17396	0.17398	0.17399	0.17402	0.17407	0.17409	0.17411	0.17415	0.17421	0.17422	0.17426	0.17422	0.17423	0.17419	0.17426	0.17436	0.17439	0.17442	0.17443	0.17451	0.17456	0.17455	0.17459	0.17453	0.17458	0.17459	0.17457	0.1746	0.17462	0.17465
0.17438	0.17438	0.17438	0.17439	0.17446	0.17446	0.17444	0.17452	0.17454	0.1745	0.17457	0.17463	0.17469	0.17477	0.17476	0.17477	0.17482	0.17481	0.17484	0.17483	0.17487	0.17487	0.17484	0.17486	0.17494	0.175	0.17502	0.17504	0.17508	0.17506	0.17497	0.17503	0.17497	0.17493	0.17492	0.17482	0.17486	0.17494	0.17495	0.17493	0.17491	0.17488	0.17489	0.17489	0.1749	0.1749	0.17486	0.17485	0.17484	0.1748
0.17459	0.17455	0.17459	0.17466	0.17471	0.17475	0.17467	0.17466	0.17464	0.17467	0.17467	0.17469	0.17475	0.17471	0.17468	0.17469	0.17473	0.17475	0.17477	0.17481	0.17483	0.17481	0.17475	0.17475	0.17481	0.17485	0.17484	0.17487	0.17487	0.17491	0.17493	0.17493	0.17495	0.17493	0.17494	0.17493	0.17494	0.17495	0.17494	0.17497	0.175	0.17507	0.17504	0.1751	0.17512	0.1751	0.17512	0.1751	0.17512	0.17513
0.17499	0.17504	0.17499	0.17498	0.17496	0.17498	0.17502	0.17505	0.17501	0.17495	0.17498	0.17504	0.17503	0.17502	0.17504	0.175	0.17499	0.17502	0.17503	0.17501	0.17504	0.17498	0.17501	0.17501	0.17501	0.17502	0.17504	0.17501	0.17504	0.17503	0.17501	0.17496	0.17495	0.17497	0.17492	0.17495	0.1749	0.1749	0.1749	0.17487	0.17488	0.17488	0.17489	0.1749	0.17489	0.17483	0.17485	0.17486	0.17493	0.17491
0.17496	0.17497	0.17498	0.17497	0.17495	0.17497	0.17501	0.17501	0.17497	0.17493	0.1749	0.17489	0.17491	0.17492	0.17493	0.17496	0.17499	0.17502	0.17504	0.17504	0.17506	0.17506	0.1751	0.17515	0.17512	0.17512	0.1751	0.1751	0.1751	0.17511	0.17511	0.17507	0.17507	0.1751	0.17512	0.17509	0.17508	0.17511	0.17512	0.17511	0.17515	0.17513	0.17514	0.17515	0.17514	0.17516	0.17513	0.17512	0.17512	0.17507
0.17504	0.17501	0.17503	0.17508	0.17512	0.17516	0.17516	0.17513	0.1751	0.17508	0.17507	0.17509	0.17511	0.17513	0.17517	0.17518	0.17519	0.17521	0.17517	0.17517	0.17518	0.17517	0.17516	0.17517	0.1752	0.17518	0.17517	0.17516	0.17517	0.17516	0.1752	0.17516	0.17516	0.17517	0.17517	0.17515	0.17513	0.17513	0.17516	0.17513	0.17513	0.17514	0.17515	0.17511	0.17509	0.1751	0.17513	0.17514	0.17518	0.17514
0.17527	0.17522	0.17524	0.17523	0.17522	0.17523	0.17524	0.17525	0.17527	0.17526	0.17527	0.17528	0.17526	0.1753	0.17532	0.17533	0.17536	0.17537	0.17532	0.17532	0.17532	0.17527	0.17529	0.17528	0.1753	0.17531	0.17532	0.17533	0.17533	0.17532	0.17534	0.17534	0.17532	0.17528	0.1753	0.17535	0.17535	0.17533	0.17535	0.17535	0.17537	0.17537	0.17538	0.17541	0.17543	0.17543	0.17543	0.1755	0.17547	0.17545
0.17544	0.17541	0.17543	0.17542	0.17543	0.17547	0.1755	0.17549	0.17551	0.17555	0.17552	0.17551	0.1755	0.17554	0.17552	0.1755	0.1755	0.1755	0.17548	0.17548	0.17548	0.17548	0.17549	0.17549	0.17551	0.17553	0.17553	0.17552	0.17554	0.17553	0.17548	0.17548	0.17549	0.17553	0.1755	0.17547	0.17549	0.17551	0.17549	0.17546	0.17546	0.17545	0.17548	0.17548	0.17548	0.17547	0.1755	0.17552	0.17551	0.17551
0.17544	0.17542	0.17543	0.17544	0.17547	0.17545	0.17546	0.17542	0.17541	0.17543	0.17545	0.17545	0.17548	0.17546	0.17546	0.17546	0.17544	0.17541	0.17546	0.17547	0.17547	0.17548	0.17546	0.17545	0.17547	0.17547	0.17545	0.17548	0.17548	0.17546	0.17545	0.17545	0.17546	0.17547	0.17549	0.1755	0.17548	0.1755	0.17548	0.17549	0.17549	0.17551	0.17553	0.17555	0.17551	0.1755	0.1755	0.17549	0.17551	0.1755
0.17556	0.17557	0.17558	0.17557	0.17558	0.1756	0.17559	0.17563	0.17564	0.17564	0.17562	0.17564	0.17559	0.17559	0.17562	0.17562	0.17563	0.17565	0.17564	0.17565	0.17565	0.17566	0.17568	0.1757	0.17569	0.1757	0.17568	0.17567	0.17567	0.17564	0.17565	0.17563	0.17563	0.17562	0.17562	0.17563	0.17566	0.17565	0.17565	0.17565	0.17566	0.17568	0.17566	0.1757	0.17573	0.17573	0.17573	0.17573	0.17576	0.17577
0.1759	0.17589	0.17591	0.17592	0.1759	0.17593	0.1759	0.17591	0.17592	0.17594	0.17595	0.17597	0.17596	0.17598	0.17599	0.17598	0.17598	0.17597	0.17598	0.17597	0.17594	0.17594	0.17594	0.17596	0.17598	0.17596	0.17597	0.17596	0.17595	0.17595	0.17594	0.17596	0.17596	0.17597	0.176	0.176	0.17597	0.176	0.17599	0.17597	0.176	0.17602	0.17605	0.17607	0.1761	0.17612	0.17613	0.17614	0.17614	0.17614
0.17606	0.17607	0.17606	0.17605	0.17606	0.1761	0.17607	0.17606	0.17606	0.17605	0.17606	0.17607	0.17609	0.1761	0.17611	0.1761	0.17611	0.17612	0.17611	0.17609	0.17608	0.17612	0.17611	0.17611	0.17611	0.17613	0.17612	0.17611	0.17612	0.17612	0.17611	0.17608	0.1761	0.1761	0.17608	0.17607	0.17609	0.1761	0.17613	0.17612	0.17612	0.17612	0.17612	0.17614	0.17614	0.17615	0.17614	0.17612	0.17611	0.17611
0.17611	0.1761	0.17612	0.17615	0.17617	0.17618	0.1762	0.17622	0.17625	0.17625	0.17626	0.17627	0.17628	0.17631	0.17635	0.17637	0.17636	0.17638	0.17638	0.17639	0.17638	0.17637	0.17638	0.17638	0.17638	0.17638	0.17641	0.1764	0.17641	0.17641	0.17641	0.1764	0.17641	0.17642	0.17645	0.17646	0.17646	0.17648	0.1765	0.1765	0.17649	0.17649	0.1765	0.17649	0.1765	0.17652	0.17651	0.1765	0.1765	0.1765
0.17653	0.17654	0.17652	0.17654	0.17652	0.17649	0.17651	0.17649	0.17647	0.17648	0.17649	0.1765	0.17652	0.17652	0.17651	0.1765	0.17651	0.17651	0.17652	0.17652	0.17651	0.17652	0.17654	0.17655	0.17655	0.17656	0.17657	0.17658	0.17658	0.17657	0.17659	0.17659	0.1766	0.17661	0.17663	0.17662	0.17661	0.17662	0.17663	0.17664	0.17663	0.17664	0.17665	0.17665	0.17666	0.17666	0.17667	0.17666	0.17667	0.17666
0.1767	0.17671	0.17672	0.17671	0.17672	0.17673	0.17673	0.17673	0.17672	0.17671	0.17673	0.17673	0.17675	0.17675	0.17675	0.17672	0.17673	0.17671	0.17672	0.17671	0.17672	0.17675	0.17676	0.17676	0.17676	0.17677	0.17678	0.17678	0.17676	0.17676	0.17675	0.17676	0.17678	0.17677	0.17681	0.17682	0.17683	0.17684	0.17687	0.17692	0.17691	0.17693	0.17693	0.17693	0.17693	0.17692	0.17692	0.17693	0.17694	0.17695
0.17699	0.17701	0.177	0.17698	0.17695	0.17697	0.17699	0.17698	0.17699	0.17701	0.17702	0.177	0.17699	0.17701	0.17702	0.17702	0.17701	0.177	0.17701	0.177	0.177	0.17699	0.17699	0.17698	0.17698	0.17698	0.17699	0.17699	0.177	0.17702	0.17703	0.17699	0.17701	0.17699	0.17698	0.17701	0.17699	0.17696	0.17698	0.17698	0.17698	0.17697	0.17696	0.17698	0.17697	0.17698	0.17699	0.17697	0.17696	0.17697
0.17701	0.17702	0.17704	0.17704	0.17703	0.17704	0.17704	0.17703	0.17704	0.17704	0.17706	0.17707	0.17707	0.17708	0.17709	0.17709	0.17707	0.17707	0.17709	0.17708	0.17707	0.17705	0.17705	0.17705	0.17707	0.17709	0.1771	0.17711	0.1771	0.1771	0.17711	0.17712	0.17711	0.17711	0.17711	0.1771	0.1771	0.1771	0.17711	0.17712	0.17715	0.17712	0.17713	0.17712	0.17711	0.17711	0.17712	0.17711	0.17713	0.17713
0.17722	0.17722	0.17724	0.17727	0.17727	0.17729	0.17728	0.17728	0.17728	0.17728	0.17728	0.17729	0.17731	0.17732	0.17732	0.17731	0.17731	0.1773	0.1773	0.17731	0.17732	0.17731	0.17732	0.17732	0.17731	0.17732	0.17732	0.17731	0.17732	0.17731	0.17731	0.17732	0.17734	0.17733	0.17735	0.17735	0.17734	0.17735	0.17735	0.17735	0.17736	0.17737	0.17737	0.17737	0.17736	0.17737	0.17737	0.17739	0.17738	0.17739
0.17746	0.17748	0.1775	0.1775	0.17749	0.17749	0.17747	0.17747	0.17748	0.17749	0.1775	0.17751	0.17753	0.17752	0.17752	0.17751	0.1775	0.1775	0.17749	0.17751	0.17752	0.17753	0.1775	0.17751	0.17751	0.17752	0.17754	0.17755	0.17754	0.17754	0.17754	0.17755	0.17755	0.17753	0.17752	0.17751	0.1775	0.1775	0.1775	0.17748	0.17748	0.17748	0.1775	0.17748	0.17748	0.17749	0.1775	0.17751	0.17752	0.1775
0.17755	0.17755	0.17756	0.17758	0.17759	0.1776	0.17759	0.17758	0.17759	0.17761	0.17761	0.1776	0.17761	0.1776	0.17758	0.17759	0.1776	0.17761	0.17762	0.17761	0.17761	0.17762	0.17761	0.17762	0.17764	0.17764	0.17766	0.17764	0.17766	0.17767	0.17767	0.17769	0.17768	0.17768	0.17769	0.17767	0.17766	0.17764	0.17763	0.17763	0.17764	0.17765	0.17764	0.17766	0.17764	0.17764	0.17763	0.17763	0.17763	0.17764
0.17767	0.17768	0.17767	0.17767	0.17768	0.17768	0.17767	0.17769	0.17771	0.1777	0.1777	0.1777	0.17771	0.17773	0.17774	0.17775	0.17775	0.17775	0.17775	0.17775	0.17774	0.17776	0.17776	0.17775	0.17776	0.17777	0.17778	0.17776	0.17778	0.17779	0.17779	0.17781	0.17782	0.17782	0.17783	0.17783	0.17783	0.17782	0.17782	0.17783	0.17783	0.17785	0.17786	0.17785	0.17786	0.17786	0.17785	0.17787	0.17787	0.17788
0.17794	0.17795	0.17794	0.17795	0.17794	0.17794	0.17794	0.17794	0.17793	0.17794	0.17793	0.17793	0.17794	0.17796	0.17797	0.17798	0.178	0.17802	0.17802	0.17802	0.17801	0.17801	0.178	0.178	0.178	0.178	0.17801	0.17799	0.178	0.17801	0.17801	0.17801	0.17801	0.17803	0.17803	0.17804	0.17804	0.17804	0.17805	0.17805	0.17807	0.17808	0.17807	0.17807	0.17808	0.17809	0.17809	0.1781	0.1781	0.17809
0.17813	0.17814	0.17814	0.17815	0.17815	0.17816	0.17816	0.17817	0.17819	0.17819	0.1782	0.17819	0.17821	0.17823	0.17823	0.17823	0.17822	0.17821	0.1782	0.17821	0.17821	0.1782	0.17822	0.17822	0.17823	0.17824	0.17824	0.17824	0.17824	0.17824	0.17824	0.17825	0.17825	0.17826	0.17825	0.17826	0.17826	0.17825	0.17825	0.17824	0.17823	0.17822	0.17823	0.17825	0.17823	0.17822	0.17822	0.17823	0.17823	0.17824
0.17825	0.17825	0.17827	0.17827	0.17828	0.17828	0.17829	0.17829	0.1783	0.1783	0.17829	0.17828	0.17828	0.17829	0.1783	0.17831	0.17831	0.17831	0.17831	0.17831	0.17831	0.17829	0.1783	0.17831	0.17832	0.17832	0.17832	0.17833	0.17832	0.17831	0.17833	0.17833	0.17834	0.17834	0.17834	0.17833	0.17835	0.17835	0.17834	0.17833	0.17833	0.17833	0.17834	0.17833	0.17835	0.17834	0.17835	0.17835	0.17836	0.17836
0.17832	0.17831	0.17832	0.17833	0.17834	0.17835	0.17836	0.17836	0.17836	0.17837	0.17836	0.17836	0.17837	0.17838	0.17837	0.17838	0.17839	0.1784	0.17841	0.17841	0.17841	0.17841	0.17841	0.17843	0.17842	0.17842	0.17841	0.17841	0.17841	0.17841	0.17841	0.17842	0.17842	0.17844	0.17844	0.17843	0.17843	0.17843	0.17843	0.17844	0.17843	0.17845	0.17845	0.17846	0.17846	0.17845	0.17846	0.17847	0.17847	0.17848
0.17853	0.17852	0.17852	0.17853	0.17854	0.17853	0.17853	0.17854	0.17855	0.17854	0.17854	0.17854	0.17853	0.17853	0.17852	0.17851	0.17851	0.17851	0.1785	0.17852	0.17852	0.17854	0.17854	0.17853	0.17854	0.17855	0.17855	0.17856	0.17857	0.17857	0.17856	0.17855	0.17855	0.17855	0.17855	0.17855	0.17854	0.17854	0.17855	0.17856	0.17855	0.17856	0.17856	0.17857	0.17857	0.17855	0.17855	0.17855	0.17855	0.17854
0.17855	0.17854	0.17855	0.17857	0.17856	0.17856	0.17858	0.17859	0.1786	0.1786	0.17861	0.17861	0.17861	0.17862	0.17863	0.17862	0.17862	0.17863	0.17864	0.17863	0.17863	0.17864	0.17864	0.17864	0.17864	0.17864	0.17865	0.17866	0.17865	0.17865	0.17866	0.17867	0.17866	0.17867	0.17868	0.17867	0.17867	0.17866	0.17866	0.17866	0.17866	0.17867	0.17868	0.17869	0.17869	0.17869	0.17869	0.17868	0.17868	0.17868
0.17871	0.17871	0.1787	0.17871	0.17873	0.17874	0.17874	0.17874	0.17875	0.17875	0.17876	0.17876	0.17877	0.17877	0.17876	0.17877	0.17878	0.17879	0.17878	0.17877	0.17878	0.17879	0.17879	0.17879	0.1788	0.1788	0.1788	0.1788	0.17882	0.17881	0.17881	0.1788	0.17879	0.1788	0.17881	0.17881	0.17882	0.17882	0.17882	0.17882	0.17883	0.17884	0.17885	0.17884	0.17885	0.17885	0.17884	0.17885	0.17883	0.17883
0.17884	0.17885	0.17886	0.17887	0.17889	0.17889	0.17889	0.1789	0.1789	0.17891	0.17892	0.17892	0.17892	0.17893	0.17893	0.17893	0.17894	0.17894	0.17893	0.17893	0.17893	0.17893	0.17894	0.17893	0.17892	0.17893	0.17893	0.17893	0.17893	0.17894	0.17894	0.17893	0.17893	0.17892	0.17892	0.17893	0.17892	0.17891	0.1789	0.17891	0.17892	0.17891	0.17891	0.17891	0.17892	0.17891	0.17892	0.17892	0.17893	0.17894
0.17896	0.17897	0.17897	0.17898	0.17899	0.17899	0.17901	0.17901	0.17901	0.17901	0.17901	0.179	0.17898	0.17898	0.17898	0.17899	0.179	0.179	0.17901	0.17901	0.17903	0.17903	0.17903	0.17903	0.17903	0.17904	0.17904	0.17903	0.17904	0.17905	0.17905	0.17905	0.17905	0.17905	0.17905	0.17904	0.17903	0.17902	0.17902	0.17903	0.17902	0.17902	0.17902	0.17902	0.17904	0.17904	0.17903	0.17903	0.17902	0.17902
0.17902	0.17902	0.17903	0.17903	0.17903	0.17903	0.17904	0.17902	0.17902	0.17901	0.17902	0.17902	0.17903	0.17904	0.17905	0.17905	0.17906	0.17906	0.17907	0.17907	0.17908	0.17907	0.17907	0.17907	0.17907	0.17906	0.17906	0.17907	0.17908	0.17908	0.17907	0.17907	0.17907	0.17905	0.17906	0.17906	0.17906	0.17907	0.17907	0.17907	0.17906	0.17907	0.17909	0.17908	0.17908	0.17908	0.17907	0.17908	0.17908	0.17908
0.17911	0.17913	0.17911	0.17911	0.17911	0.1791	0.17911	0.17911	0.1791	0.17911	0.17911	0.1791	0.17909	0.1791	0.17909	0.17909	0.17909	0.17909	0.17909	0.17909	0.17909	0.17908	0.17909	0.1791	0.17909	0.1791	0.17912	0.17912	0.17912	0.17912	0.17912	0.17913	0.17913	0.17912	0.17912	0.17913	0.17912	0.1791	0.1791	0.1791	0.17911	0.1791	0.1791	0.1791	0.1791	0.1791	0.1791	0.1791	0.1791	0.1791
0.17916	0.17918	0.17918	0.17918	0.17917	0.17917	0.17917	0.17917	0.17918	0.17917	0.17917	0.17919	0.1792	0.17921	0.17921	0.17922	0.17922	0.17922	0.17922	0.17921	0.17922	0.17922	0.17922	0.17922	0.17922	0.17923	0.17924	0.17924	0.17924	0.17923	0.17923	0.17925	0.17925	0.17924	0.17923	0.17923	0.17923	0.17924	0.17924	0.17924	0.17924	0.17924	0.17925	0.17925	0.17925	0.17925	0.17926	0.17926	0.17926	0.17927
0.17923	0.17924	0.17925	0.17926	0.17926	0.17925	0.17927	0.17928	0.17929	0.17929	0.17928	0.17929	0.17929	0.17928	0.17927	0.17928	0.17928	0.17929	0.17929	0.17928	0.17929	0.17929	0.1793	0.1793	0.17931	0.17931	0.17932	0.17933	0.17933	0.17934	0.17933	0.17933	0.17934	0.17934	0.17934	0.17934	0.17934	0.17934	0.17934	0.17934	0.17933	0.17933	0.17932	0.17932	0.17933	0.17933	0.17934	0.17934	0.17933	0.17933
0.17932	0.17931	0.17931	0.1793	0.17931	0.17932	0.17934	0.17933	0.17934	0.17934	0.17934	0.17934	0.17933	0.17934	0.17933	0.17934	0.17934	0.17934	0.17934	0.17934	0.17935	0.17935	0.17936	0.17937	0.17938	0.17938	0.17939	0.1794	0.17939	0.17939	0.17939	0.17939	0.17939	0.1794	0.1794	0.17941	0.17941	0.17941	0.17941	0.17941	0.17941	0.17941	0.17942	0.17941	0.17941	0.17942	0.17942	0.17942	0.17942	0.17941
0.17944	0.17946	0.17946	0.17945	0.17945	0.17945	0.17945	0.17945	0.17945	0.17945	0.17944	0.17944	0.17944	0.17944	0.17944	0.17944	0.17943	0.17943	0.17943	0.17944	0.17943	0.17943	0.17943	0.17942	0.17943	0.17944	0.17944	0.17944	0.17944	0.17944	0.17945	0.17945	0.17946	0.17947	0.17947	0.17947	0.17947	0.17948	0.17948	0.17949	0.17948	0.17948	0.17947	0.17948	0.17948	0.17949	0.17949	0.1795	0.17951	0.1795
0.17956	0.17955	0.17956	0.17955	0.17957	0.17958	0.17958	0.17958	0.17958	0.17959	0.17958	0.17958	0.17959	0.17959	0.1796	0.17961	0.17962	0.17962	0.17963	0.17965	0.17965	0.17965	0.17966	0.17965	0.17966	0.17966	0.17968	0.17968	0.17968	0.17968	0.17969	0.1797	0.17971	0.17971	0.17972	0.17972	0.17971	0.17971	0.17972	0.17973	0.17974	0.17973	0.17973	0.17972	0.17972	0.17973	0.17973	0.17974	0.17975	0.17975
0.17977	0.17978	0.17977	0.17977	0.17977	0.17978	0.17978	0.17979	0.1798	0.1798	0.1798	0.1798	0.17981	0.17982	0.1798	0.1798	0.1798	0.1798	0.1798	0.1798	0.1798	0.17981	0.17981	0.17982	0.17983	0.17984	0.17984	0.17984	0.17984	0.17984	0.17984	0.17985	0.17985	0.17984	0.17984	0.17984	0.17985	0.17985	0.17985	0.17986	0.17986	0.17986	0.17986	0.17986	0.17985	0.17986	0.17985	0.17985	0.17987	0.17988
0.17991	0.17991	0.17991	0.17991	0.17991	0.17992	0.17992	0.17992	0.17993	0.17993	0.17993	0.17993	0.17993	0.17992	0.17993	0.17994	0.17994	0.17995	0.17995	0.17996	0.17996	0.17996	0.17997	0.17997	0.17997	0.17997	0.17998	0.17999	0.17999	0.17999	0.17999	0.18	0.18	0.18	0.18	0.18001	0.18001	0.18001	0.18	0.18	0.18	0.18001	0.18001	0.18001	0.18	0.18	0.18	0.18001	0.18001	0.18001
0.18002	0.18002	0.18002	0.18003	0.18003	0.18004	0.18004	0.18004	0.18005	0.18005	0.18005	0.18005	0.18005	0.18006	0.18006	0.18006	0.18006	0.18007	0.18007	0.18007	0.18008	0.18009	0.18009	0.18009	0.1801	0.18011	0.18011	0.1801	0.1801	0.18011	0.18011	0.18011	0.18011	0.18012	0.18012	0.18012	0.18012	0.18013	0.18012	0.18012	0.18012	0.18011	0.18011	0.18011	0.18012	0.18013	0.18011	0.18012	0.18012	0.18011
0.18012	0.18012	0.18012	0.1801	0.1801	0.18011	0.18012	0.18012	0.18013	0.18014	0.18014	0.18013	0.18014	0.18015	0.18015	0.18015	0.18016	0.18016	0.18016	0.18015	0.18015	0.18016	0.18016	0.18016	0.18016	0.18017	0.18017	0.18017	0.18017	0.18017	0.18017	0.18017	0.18017	0.18018	0.18019	0.18018	0.18019	0.18019	0.18019	0.18019	0.1802	0.1802	0.1802	0.1802	0.18019	0.1802	0.18019	0.18019	0.18019	0.18019
0.18018	0.18018	0.18019	0.1802	0.1802	0.1802	0.1802	0.1802	0.18021	0.18021	0.18022	0.18022	0.18023	0.18023	0.18024	0.18025	0.18025	0.18024	0.18025	0.18025	0.18025	0.18026	0.18026	0.18027	0.18027	0.18027	0.18027	0.18027	0.18027	0.18027	0.18027	0.18028	0.18028	0.18028	0.18028	0.18027	0.18027	0.18027	0.18026	0.18026	0.18026	0.18026	0.18027	0.18027	0.18027	0.18027	0.18028	0.18027	0.18027	0.18027
0.18026	0.18025	0.18024	0.18025	0.18025	0.18025	0.18025	0.18025	0.18025	0.18025	0.18025	0.18025	0.18026	0.18028	0.18027	0.18028	0.18029	0.1803	0.1803	0.1803	0.1803	0.1803	0.1803	0.1803	0.18031	0.18031	0.18031	0.18032	0.18032	0.18031	0.18032	0.18032	0.18032	0.18031	0.18031	0.18033	0.18033	0.18033	0.18033	0.18033	0.18033	0.18033	0.18034	0.18033	0.18032	0.18032	0.18032	0.18031	0.1803	0.18029
0.18029	0.1803	0.1803	0.1803	0.18032	0.18031	0.18031	0.18031	0.18032	0.18031	0.18032	0.18032	0.18031	0.18031	0.1803	0.1803	0.1803	0.1803	0.18031	0.18031	0.18031	0.18032	0.18032	0.18031	0.18032	0.18033	0.18033	0.18033	0.18034	0.18034	0.18034	0.18033	0.18035	0.18034	0.18034	0.18034	0.18034	0.18034	0.18035	0.18035	0.18035	0.18035	0.18035	0.18036	0.18036	0.18037	0.18037	0.18037	0.18037	0.18036
0.18035	0.18035	0.18036	0.18036	0.18037	0.18036	0.18037	0.18037	0.18037	0.18038	0.18038	0.18038	0.18038	0.18037	0.18038	0.18037	0.18037	0.18037	0.18037	0.18037	0.18038	0.18039	0.18039	0.18039	0.18039	0.18039	0.1804	0.1804	0.18039	0.18041	0.18042	0.18043	0.18043	0.18044	0.18045	0.18046	0.18046	0.18047	0.18046	0.18046	0.18047	0.18047	0.18047	0.18047	0.18047	0.18047	0.18047	0.18047	0.18048	0.18048
0.18049	0.18048	0.18049	0.18049	0.18049	0.1805	0.1805	0.18051	0.1805	0.1805	0.18051	0.18051	0.18052	0.18052	0.18052	0.18052	0.18051	0.18052	0.18052	0.18053	0.18053	0.18053	0.18054	0.18055	0.18055	0.18055	0.18054	0.18054	0.18054	0.18055	0.18055	0.18055	0.18055	0.18055	0.18055	0.18055	0.18055	0.18055	0.18055	0.18055	0.18055	0.18055	0.18056	0.18055	0.18054	0.18054	0.18055	0.18054	0.18055	0.18054
0.18055	0.18055	0.18056	0.18056	0.18056	0.18056	0.18057	0.18057	0.18059	0.1806	0.1806	0.1806	0.1806	0.18061	0.18061	0.18062	0.18061	0.18062	0.18062	0.18063	0.18063	0.18063	0.18063	0.18063	0.18063	0.18064	0.18064	0.18065	0.18064	0.18065	0.18064	0.18065	0.18065	0.18066	0.18065	0.18066	0.18066	0.18066	0.18066	0.18065	0.18066	0.18065	0.18064	0.18065	0.18066	0.18067	0.18067	0.18067	0.18068	0.18067
0.1807	0.1807	0.1807	0.1807	0.1807	0.1807	0.1807	0.1807	0.1807	0.1807	0.1807	0.1807	0.1807	0.18069	0.1807	0.1807	0.1807	0.1807	0.1807	0.1807	0.18071	0.1807	0.1807	0.1807	0.1807	0.18069	0.18069	0.1807	0.18071	0.18071	0.18071	0.18071	0.18072	0.18073	0.18072	0.18072	0.18072	0.18071	0.18072	0.18072	0.18072	0.18073	0.18072	0.18072	0.18072	0.18072	0.18072	0.18073	0.18073	0.18073
0.18074	0.18075	0.18075	0.18076	0.18076	0.18075	0.18075	0.18075	0.18075	0.18076	0.18077	0.18077	0.18077	0.18077	0.18076	0.18076	0.18075	0.18076	0.18076	0.18076	0.18077	0.18077	0.18076	0.18076	0.18076	0.18078	0.18078	0.18079	0.18079	0.1808	0.1808	0.1808	0.1808	0.1808	0.18081	0.18081	0.1808	0.1808	0.18081	0.18081	0.18082	0.18082	0.18082	0.18082	0.18083	0.18083	0.18083	0.18083	0.18083	0.18083
0.18084	0.18084	0.18085	0.18086	0.18086	0.18086	0.18086	0.18086	0.18087	0.18088	0.18089	0.18089	0.18089	0.18089	0.18088	0.18088	0.18089	0.18089	0.18089	0.18089	0.18089	0.18089	0.18089	0.1809	0.1809	0.1809	0.1809	0.18091	0.18091	0.18092	0.18092	0.18092	0.18093	0.18093	0.18094	0.18094	0.18094	0.18094	0.18095	0.18095	0.18095	0.18096	0.18095	0.18095	0.18095	0.18095	0.18095	0.18095	0.18095	0.18095
0.18097	0.18098	0.18098	0.18098	0.18098	0.18099	0.18098	0.18099	0.18099	0.181	0.181	0.18101	0.18101	0.181	0.181	0.181	0.18101	0.181	0.181	0.18101	0.18102	0.18101	0.18102	0.18101	0.18102	0.18102	0.18102	0.18102	0.18103	0.18104	0.18104	0.18104	0.18104	0.18105	0.18105	0.18105	0.18105	0.18105	0.18106	0.18105	0.18105	0.18105	0.18105	0.18105	0.18105	0.18106	0.18107	0.18107	0.18107	0.18107
0.18112	0.18113	0.18113	0.18114	0.18114	0.18114	0.18115	0.18114	0.18114	0.18114	0.18115	0.18115	0.18115	0.18116	0.18116	0.18116	0.18116	0.18116	0.18116	0.18115	0.18115	0.18115	0.18115	0.18115	0.18114	0.18114	0.18114	0.18115	0.18115	0.18115	0.18115	0.18115	0.18115	0.18115	0.18115	0.18115	0.18115	0.18115	0.18116	0.18116	0.18116	0.18115	0.18115	0.18115	0.18115	0.18115	0.18116	0.18116	0.18116	0.18115
0.18121	0.18121	0.18121	0.18121	0.18121	0.18122	0.18122	0.18121	0.18123	0.18123	0.18124	0.18124	0.18125	0.18124	0.18125	0.18125	0.18126	0.18126	0.18127	0.18128	0.18128	0.18129	0.18129	0.1813	0.18131	0.18131	0.18131	0.18132	0.18132	0.18132	0.18133	0.18134	0.18133	0.18134	0.18134	0.18134	0.18134	0.18134	0.18134	0.18133	0.18133	0.18134	0.18133	0.18133	0.18133	0.18133	0.18133	0.18133	0.18134	0.18134
0.18136	0.18135	0.18136	0.18137	0.18137	0.18136	0.18136	0.18137	0.18137	0.18138	0.18138	0.18138	0.18138	0.18139	0.18139	0.18139	0.18138	0.18138	0.18138	0.18138	0.18138	0.18138	0.18139	0.18139	0.1814	0.1814	0.1814	0.1814	0.1814	0.1814	0.1814	0.1814	0.1814	0.18139	0.1814	0.1814	0.1814	0.1814	0.18141	0.18141	0.18141	0.18141	0.18142	0.18142	0.18142	0.18142	0.18142	0.18142	0.18143	0.18143
0.18143	0.18144	0.18144	0.18144	0.18144	0.18144	0.18144	0.18143	0.18143	0.18144	0.18144	0.18144	0.18144	0.18144	0.18145	0.18145	0.18145	0.18145	0.18145	0.18146	0.18147	0.18147	0.18147	0.18146	0.18146	0.18147	0.18148	0.18148	0.18149	0.18149	0.18149	0.18149	0.18149	0.18149	0.1815	0.1815	0.1815	0.1815	0.1815	0.1815	0.1815	0.18151	0.1815	0.1815	0.1815	0.1815	0.1815	0.1815	0.1815	0.18149
0.18153	0.18153	0.18153	0.18153	0.18153	0.18154	0.18154	0.18155	0.18155	0.18155	0.18155	0.18156	0.18156	0.18157	0.18157	0.18157	0.18158	0.18158	0.18158	0.18158	0.18158	0.18158	0.18158	0.18157	0.18157	0.18157	0.18157	0.18158	0.18158	0.18158	0.18159	0.18159	0.18159	0.18159	0.1816	0.18159	0.18159	0.18159	0.18158	0.18158	0.18158	0.18158	0.18158	0.18158	0.18158	0.18159	0.18159	0.18159	0.18159	0.18159
0.18161	0.18161	0.18161	0.18162	0.18162	0.18162	0.18162	0.18162	0.18162	0.18162	0.18163	0.18162	0.18163	0.18164	0.18164	0.18164	0.18165	0.18165	0.18166	0.18166	0.18166	0.18167	0.18167	0.18167	0.18167	0.18167	0.18167	0.18168	0.18168	0.18168	0.18168	0.18169	0.18168	0.18168	0.18168	0.18168	0.18168	0.18168	0.18168	0.18168	0.18168	0.18168	0.18169	0.18169	0.1817	0.18169	0.18169	0.18169	0.18169	0.1817
0.18173	0.18173	0.18173	0.18174	0.18174	0.18174	0.18175	0.18176	0.18176	0.18176	0.18175	0.18175	0.18175	0.18175	0.18175	0.18175	0.18176	0.18176	0.18176	0.18176	0.18176	0.18177	0.18177	0.18177	0.18177	0.18177	0.18178	0.18178	0.18178	0.18178	0.18178	0.18177	0.18178	0.18178	0.18179	0.18179	0.18179	0.1818	0.1818	0.18181	0.18181	0.1818	0.1818	0.1818	0.1818	0.18179	0.18179	0.18178	0.18178	0.18178
0.18181	0.18181	0.18181	0.18182	0.18182	0.18182	0.18182	0.18182	0.18182	0.18182	0.18182	0.18182	0.18182	0.18182	0.18182	0.18183	0.18184	0.18184	0.18184	0.18185	0.18185	0.18185	0.18185	0.18185	0.18185	0.18185	0.18186	0.18186	0.18187	0.18187	0.18187	0.18187	0.18188	0.18188	0.18188	0.18189	0.1819	0.1819	0.1819	0.18189	0.18189	0.18189	0.18189	0.1819	0.1819	0.1819	0.18189	0.18189	0.1819	0.1819
0.18193	0.18193	0.18193	0.18193	0.18193	0.18193	0.18194	0.18193	0.18194	0.18195	0.18194	0.18195	0.18195	0.18195	0.18196	0.18196	0.18196	0.18197	0.18198	0.18197	0.18197	0.18197	0.18197	0.18198	0.18198	0.18199	0.18199	0.18199	0.18198	0.18198	0.18198	0.18198	0.18199	0.18199	0.18198	0.18199	0.18198	0.18198	0.18198	0.18198	0.18198	0.18197	0.18197	0.18198	0.18198	0.18198	0.18198	0.18198	0.18198	0.18198
[truncated: 16 more columns]
