# Supplementary material for: Direct probing of single-molecule chemiluminescent reaction dynamics under catalytic conditions in solution
Source: Nat Commun. 2023 Dec 2;14:7993. doi: 10.1038/s41467-023-43640-1 (PMC10693624; doi:10.1038/s41467-023-43640-1)
Supplement: Supplementary file 4 — Source Data [file 41467_2023_43640_MOESM4_ESM.zip › Source Data/Suppl.Fig.4/Source Data-Suppl.Fig.4-0.244 mM luminol.xlsx]

## Sheet: 0.244 mM luminol
Suppl.Fig.4	0.244mM luminol
0.16859	0.15562	0.15293	0.14963	0.14952	0.14957	0.1514	0.15188	0.15182	0.15265	0.15261	0.15247	0.15222	0.15147	0.15063	0.14934	0.14959	0.14966	0.14894	0.14869	0.14793	0.1476	0.14691	0.1466	0.14735	0.14681	0.14657	0.14696	0.14665	0.14683	0.14621	0.14658	0.14661	0.14646	0.14607	0.14559	0.14536	0.1455	0.14551	0.14533	0.14563	0.14586	0.14593	0.14637	0.14605	0.14536	0.1453	0.14509	0.14526	0.14538
0.14537	0.14529	0.14532	0.14527	0.14533	0.14555	0.14533	0.14533	0.14555	0.14568	0.14602	0.14616	0.14608	0.14591	0.14594	0.14602	0.14594	0.14592	0.14587	0.14584	0.14588	0.14573	0.14573	0.14575	0.14558	0.14559	0.14547	0.14568	0.14562	0.14557	0.14554	0.14541	0.14538	0.14536	0.14536	0.14551	0.14545	0.14545	0.14516	0.14529	0.14523	0.14537	0.14536	0.14543	0.14551	0.14542	0.14549	0.14541	0.1454	0.14533
0.14484	0.14492	0.14492	0.14496	0.14494	0.14493	0.14488	0.14493	0.14497	0.14494	0.1451	0.14506	0.14496	0.14491	0.14495	0.14489	0.14479	0.14473	0.14476	0.1447	0.14468	0.14448	0.1446	0.14468	0.14471	0.1447	0.14466	0.14462	0.14462	0.14475	0.14473	0.14475	0.14477	0.14467	0.14464	0.14468	0.14457	0.14464	0.14465	0.14471	0.14466	0.14468	0.14464	0.14452	0.14444	0.14439	0.14447	0.14454	0.1446	0.14456
0.14467	0.14472	0.14478	0.14478	0.14478	0.14472	0.14474	0.14479	0.14493	0.14489	0.14484	0.1448	0.14478	0.14475	0.14479	0.14474	0.14479	0.14478	0.14486	0.1449	0.14491	0.14498	0.14501	0.14505	0.14499	0.14508	0.14501	0.14507	0.14504	0.14509	0.14518	0.14518	0.14515	0.14512	0.14515	0.14513	0.14502	0.145	0.14488	0.1449	0.14496	0.14486	0.14477	0.14474	0.14476	0.1447	0.14472	0.14471	0.14469	0.1447
0.14481	0.1448	0.14481	0.14476	0.1447	0.14466	0.14467	0.14467	0.14469	0.1447	0.14475	0.14465	0.14465	0.14468	0.14464	0.14476	0.14484	0.14481	0.14481	0.14482	0.14482	0.14491	0.14494	0.14496	0.145	0.14497	0.14506	0.14508	0.1451	0.14513	0.14517	0.14522	0.14523	0.14525	0.14523	0.14522	0.14527	0.14524	0.14523	0.14522	0.1452	0.14522	0.14526	0.14526	0.1453	0.1453	0.14526	0.14522	0.14514	0.14518
0.14532	0.14534	0.14537	0.14533	0.14532	0.14531	0.14528	0.14524	0.14522	0.14518	0.14517	0.14512	0.14512	0.14516	0.14509	0.1451	0.14509	0.14511	0.14514	0.14522	0.14521	0.14528	0.14525	0.14524	0.14524	0.14529	0.14522	0.1452	0.14521	0.14523	0.14528	0.14526	0.14529	0.14531	0.14535	0.14535	0.14536	0.14535	0.14537	0.14544	0.14543	0.14541	0.14545	0.14544	0.14543	0.14538	0.14537	0.14541	0.14544	0.14541
0.14558	0.14559	0.1456	0.14558	0.1456	0.14563	0.14562	0.14562	0.14561	0.14563	0.14561	0.14561	0.1456	0.14562	0.14561	0.14557	0.14555	0.14558	0.14555	0.14559	0.14555	0.14557	0.14558	0.1456	0.14564	0.14563	0.14563	0.14561	0.14562	0.14566	0.14565	0.14568	0.14568	0.14567	0.1456	0.14561	0.14555	0.14559	0.14558	0.14556	0.14551	0.14554	0.14555	0.14556	0.1456	0.14563	0.14567	0.14568	0.14566	0.14565
0.14571	0.14572	0.14573	0.14571	0.14571	0.14575	0.14573	0.14577	0.14577	0.1458	0.1458	0.14581	0.14579	0.14579	0.1458	0.14581	0.14579	0.14576	0.14574	0.14575	0.14578	0.14578	0.14578	0.14574	0.14576	0.14578	0.14582	0.14583	0.14585	0.14583	0.1458	0.1458	0.14582	0.14583	0.14587	0.14588	0.14586	0.14586	0.14587	0.14584	0.14586	0.14589	0.14589	0.14592	0.1459	0.14588	0.14592	0.14595	0.14596	0.14598
0.14601	0.14603	0.14604	0.14602	0.14601	0.14601	0.146	0.14606	0.1461	0.14607	0.14604	0.14602	0.14602	0.14604	0.14606	0.14603	0.14601	0.14601	0.14604	0.14601	0.14599	0.14599	0.14598	0.14596	0.14593	0.14596	0.14596	0.14601	0.14599	0.14598	0.14601	0.14602	0.14599	0.14601	0.14604	0.14604	0.14605	0.14603	0.14602	0.14604	0.14605	0.14604	0.14603	0.146	0.14601	0.14598	0.14601	0.14596	0.14594	0.14595
0.14605	0.14605	0.14604	0.14607	0.14608	0.14608	0.14609	0.1461	0.14609	0.14605	0.14605	0.14604	0.14603	0.14603	0.14603	0.14604	0.14604	0.14603	0.14601	0.14598	0.14598	0.14596	0.14597	0.14598	0.146	0.14598	0.14602	0.14605	0.14604	0.14603	0.14606	0.14606	0.14609	0.14608	0.14607	0.14606	0.14607	0.14607	0.14606	0.14605	0.14607	0.14606	0.14609	0.14611	0.14611	0.14614	0.14615	0.14617	0.14615	0.14617
0.14626	0.14627	0.14628	0.14626	0.14625	0.14625	0.14624	0.14624	0.14624	0.14624	0.14626	0.14628	0.14628	0.14625	0.14627	0.14627	0.14627	0.14625	0.14628	0.1463	0.14631	0.14631	0.14632	0.14635	0.14632	0.14632	0.14633	0.14632	0.14633	0.14631	0.14631	0.1463	0.14634	0.14635	0.14636	0.14638	0.14638	0.14637	0.14638	0.14638	0.1464	0.14641	0.14642	0.14642	0.14643	0.14642	0.14641	0.14642	0.14643	0.14645
0.14637	0.14639	0.1464	0.14639	0.14641	0.14641	0.14641	0.14643	0.14644	0.14645	0.14647	0.14648	0.14649	0.14649	0.14649	0.14652	0.1465	0.14653	0.14654	0.14655	0.14655	0.14653	0.14652	0.14651	0.1465	0.14651	0.14648	0.14653	0.14652	0.14652	0.14654	0.14653	0.14654	0.14653	0.14652	0.14655	0.14651	0.14653	0.14651	0.14654	0.14653	0.14653	0.14654	0.14656	0.14655	0.14658	0.14659	0.14657	0.1466	0.14658
0.14658	0.14661	0.14663	0.14664	0.14665	0.14667	0.14671	0.1467	0.1467	0.14669	0.14672	0.14673	0.14673	0.14672	0.14676	0.14679	0.14678	0.14679	0.14678	0.14682	0.14682	0.14685	0.14686	0.14687	0.14689	0.14688	0.14687	0.14686	0.14688	0.14687	0.14684	0.14683	0.14683	0.14684	0.14683	0.14687	0.14687	0.14688	0.14687	0.14688	0.1469	0.14692	0.14692	0.14694	0.14693	0.14696	0.14695	0.14696	0.14697	0.14696
0.147	0.14703	0.14703	0.14702	0.14704	0.14703	0.14704	0.14704	0.14706	0.14706	0.14707	0.14706	0.14707	0.14705	0.14703	0.14706	0.14706	0.14706	0.14703	0.14702	0.14704	0.14706	0.14706	0.14708	0.14709	0.14706	0.14709	0.14712	0.14713	0.14714	0.14715	0.14716	0.14716	0.14716	0.14716	0.14716	0.14715	0.14717	0.14718	0.14719	0.1472	0.14721	0.14722	0.14722	0.14723	0.14722	0.14722	0.14721	0.14721	0.1472
0.14721	0.1472	0.14721	0.14721	0.14721	0.14719	0.1472	0.14721	0.14722	0.14722	0.14723	0.14724	0.14722	0.14723	0.14722	0.14723	0.14721	0.14721	0.14718	0.14718	0.14718	0.14716	0.14718	0.14718	0.14719	0.14721	0.14721	0.14723	0.14722	0.14721	0.1472	0.14721	0.14719	0.1472	0.1472	0.14719	0.14719	0.1472	0.14718	0.1472	0.14722	0.14723	0.14722	0.1472	0.1472	0.14719	0.1472	0.14721	0.14724	0.14724
0.14725	0.14727	0.1473	0.1473	0.14732	0.14733	0.14735	0.14737	0.14737	0.14739	0.14741	0.14741	0.14743	0.14742	0.14743	0.14743	0.14744	0.14743	0.14739	0.14739	0.14739	0.14739	0.14739	0.14739	0.14738	0.14739	0.1474	0.14739	0.1474	0.14739	0.14739	0.14739	0.14738	0.14739	0.14738	0.14738	0.14739	0.14739	0.14739	0.14739	0.14738	0.14739	0.14738	0.14738	0.14738	0.14736	0.14738	0.14739	0.1474	0.1474
0.14751	0.1475	0.14751	0.14752	0.14753	0.14754	0.14756	0.14757	0.14757	0.14757	0.14758	0.14757	0.14756	0.14755	0.14755	0.14755	0.14756	0.14757	0.14755	0.14754	0.14755	0.14754	0.14755	0.14754	0.14754	0.14753	0.14752	0.14752	0.14751	0.14749	0.14751	0.14751	0.14751	0.14751	0.1475	0.1475	0.14749	0.14749	0.1475	0.14751	0.14749	0.14749	0.14749	0.14749	0.1475	0.14749	0.14749	0.1475	0.14751	0.14751
0.14752	0.14752	0.14753	0.14754	0.14753	0.14751	0.14751	0.1475	0.1475	0.1475	0.1475	0.1475	0.1475	0.14748	0.14749	0.14748	0.14748	0.14747	0.14748	0.14747	0.14746	0.14746	0.14746	0.14746	0.14745	0.14745	0.14745	0.14746	0.14747	0.14748	0.14748	0.1475	0.14749	0.1475	0.1475	0.1475	0.1475	0.1475	0.1475	0.14751	0.14748	0.14749	0.14749	0.14747	0.14747	0.14748	0.14749	0.14749	0.14749	0.14749
0.14752	0.14753	0.14753	0.14754	0.14755	0.14755	0.14756	0.14757	0.14757	0.14758	0.1476	0.14761	0.14762	0.14761	0.14762	0.14764	0.14765	0.14766	0.14765	0.14763	0.14764	0.14765	0.14765	0.14764	0.14763	0.14764	0.14764	0.14765	0.14763	0.14764	0.14765	0.14763	0.14765	0.14766	0.14765	0.14764	0.14763	0.14764	0.14765	0.14764	0.14765	0.14765	0.14765	0.14764	0.14766	0.14765	0.14764	0.14764	0.14763	0.14765
0.14757	0.14757	0.14759	0.14759	0.14761	0.14761	0.14761	0.14761	0.14763	0.14764	0.14764	0.14763	0.14763	0.14764	0.14764	0.14766	0.14765	0.14764	0.14764	0.14764	0.14765	0.14767	0.14767	0.14767	0.14767	0.14767	0.14767	0.14768	0.14768	0.14769	0.14768	0.14768	0.14769	0.1477	0.14769	0.1477	0.14769	0.14769	0.1477	0.14771	0.14771	0.14771	0.14771	0.14771	0.14771	0.14772	0.14771	0.14771	0.14772	0.14772
0.14778	0.14778	0.14779	0.1478	0.14779	0.14779	0.14779	0.1478	0.1478	0.1478	0.1478	0.1478	0.14781	0.14781	0.14782	0.14781	0.14782	0.14783	0.14783	0.14781	0.14781	0.14781	0.14781	0.14782	0.14782	0.14783	0.14783	0.14783	0.14784	0.14785	0.14786	0.14786	0.14786	0.14785	0.14787	0.14787	0.14787	0.14787	0.14787	0.14789	0.14789	0.1479	0.14789	0.14788	0.14788	0.14788	0.14788	0.14788	0.14789	0.14788
0.1479	0.14792	0.14792	0.14791	0.14791	0.14791	0.14792	0.14791	0.14793	0.14794	0.14794	0.14794	0.14795	0.14795	0.14795	0.14795	0.14795	0.14796	0.14796	0.14797	0.14798	0.14799	0.14799	0.14799	0.14798	0.14798	0.14799	0.14798	0.14798	0.148	0.148	0.148	0.148	0.148	0.14802	0.148	0.148	0.148	0.148	0.14801	0.14802	0.14803	0.14803	0.14804	0.14805	0.14805	0.14805	0.14806	0.14805	0.14806
0.1481	0.14811	0.1481	0.1481	0.14811	0.14811	0.14813	0.14812	0.14814	0.14814	0.14815	0.14815	0.14814	0.14814	0.14815	0.14816	0.14817	0.14817	0.14817	0.14817	0.14816	0.14816	0.14816	0.14816	0.14816	0.14817	0.14816	0.14816	0.14817	0.14817	0.14817	0.14817	0.14819	0.14819	0.14819	0.14819	0.14819	0.14818	0.14817	0.14818	0.14819	0.14819	0.14819	0.1482	0.14821	0.14822	0.1482	0.1482	0.14818	0.14818
0.14824	0.14826	0.14825	0.14827	0.14828	0.14829	0.14829	0.14829	0.14829	0.14829	0.14829	0.14829	0.1483	0.14831	0.14832	0.14831	0.1483	0.1483	0.14831	0.14831	0.14832	0.14832	0.14833	0.14833	0.14832	0.14834	0.14835	0.14835	0.14836	0.14835	0.14835	0.14835	0.14836	0.14836	0.14836	0.14836	0.14835	0.14836	0.14835	0.14835	0.14833	0.14832	0.14833	0.14834	0.14833	0.14833	0.14833	0.14832	0.14832	0.14833
0.14836	0.14837	0.14837	0.14837	0.14836	0.14836	0.14835	0.14836	0.14836	0.14838	0.14838	0.14838	0.14838	0.14838	0.14837	0.14837	0.14837	0.14838	0.14838	0.14838	0.14838	0.14839	0.14838	0.14839	0.1484	0.1484	0.14838	0.14839	0.14839	0.14839	0.14839	0.14839	0.14841	0.14842	0.14843	0.14843	0.14843	0.14844	0.14845	0.14846	0.14845	0.14845	0.14846	0.14845	0.14845	0.14844	0.14842	0.14843	0.14842	0.14843
0.14844	0.14845	0.14844	0.14844	0.14844	0.14845	0.14843	0.14844	0.14843	0.14843	0.14842	0.14843	0.14843	0.14844	0.14844	0.14845	0.14845	0.14844	0.14845	0.14844	0.14845	0.14844	0.14845	0.14845	0.14844	0.14843	0.14843	0.14843	0.14842	0.14842	0.14842	0.14841	0.1484	0.14839	0.1484	0.14842	0.14843	0.14842	0.14843	0.14842	0.14843	0.14843	0.14844	0.14845	0.14844	0.14844	0.14844	0.14845	0.14844	0.14846
0.14855	0.14856	0.14855	0.14856	0.14856	0.14856	0.14856	0.14857	0.14857	0.14856	0.14856	0.14857	0.14858	0.14859	0.14859	0.1486	0.14861	0.14862	0.14862	0.14862	0.14862	0.14862	0.14862	0.14862	0.14861	0.14862	0.14862	0.14863	0.14863	0.14863	0.14863	0.14863	0.14864	0.14864	0.14863	0.14862	0.14862	0.14862	0.14861	0.14862	0.14863	0.14863	0.14863	0.14862	0.14863	0.14864	0.14863	0.14863	0.14864	0.14864
0.14868	0.14869	0.14869	0.1487	0.14872	0.14873	0.14873	0.14873	0.14873	0.14873	0.14873	0.14872	0.14873	0.14874	0.14873	0.14873	0.14873	0.14872	0.14873	0.14874	0.14875	0.14875	0.14874	0.14875	0.14876	0.14876	0.14876	0.14877	0.14878	0.14878	0.14878	0.14879	0.14879	0.14878	0.14878	0.14879	0.14879	0.14881	0.1488	0.1488	0.14881	0.14881	0.14881	0.1488	0.1488	0.1488	0.14881	0.14881	0.14881	0.1488
0.14882	0.14882	0.14881	0.14881	0.14881	0.14881	0.14882	0.14882	0.14883	0.14883	0.14883	0.14884	0.14883	0.14883	0.14883	0.14883	0.14885	0.14885	0.14885	0.14885	0.14886	0.14885	0.14886	0.14885	0.14886	0.14886	0.14886	0.14887	0.14887	0.14887	0.14886	0.14886	0.14886	0.14886	0.14885	0.14884	0.14884	0.14884	0.14885	0.14885	0.14885	0.14885	0.14885	0.14885	0.14885	0.14885	0.14885	0.14884	0.14884	0.14883
0.14886	0.14886	0.14885	0.14885	0.14887	0.14887	0.14888	0.14889	0.14889	0.1489	0.14891	0.14892	0.14892	0.14894	0.14893	0.14893	0.14892	0.14892	0.14892	0.14893	0.14895	0.14896	0.14897	0.14898	0.14899	0.14899	0.14899	0.14899	0.14899	0.14899	0.149	0.14899	0.14899	0.149	0.14899	0.14899	0.14899	0.149	0.14901	0.149	0.149	0.14899	0.149	0.14899	0.14898	0.14897	0.14897	0.14897	0.14896	0.14896
0.14896	0.14896	0.14896	0.14896	0.14898	0.14897	0.14897	0.14898	0.14898	0.14898	0.14898	0.14898	0.14899	0.14898	0.14898	0.14898	0.14898	0.14898	0.14897	0.14897	0.14897	0.14897	0.14897	0.14898	0.14898	0.14899	0.14898	0.14899	0.14899	0.14899	0.14899	0.14899	0.14899	0.14898	0.14898	0.14899	0.14899	0.14899	0.14899	0.149	0.149	0.14901	0.149	0.14901	0.14901	0.14901	0.14901	0.14901	0.149	0.14901
0.14901	0.14901	0.14902	0.14903	0.14903	0.14903	0.14903	0.14904	0.14904	0.14905	0.14905	0.14906	0.14906	0.14906	0.14906	0.14906	0.14906	0.14907	0.14906	0.14907	0.14907	0.14908	0.14909	0.14908	0.14908	0.14908	0.14909	0.14908	0.14909	0.14909	0.1491	0.14908	0.14909	0.14908	0.14908	0.14908	0.14908	0.14908	0.14907	0.14907	0.14907	0.14907	0.14906	0.14907	0.14907	0.14907	0.14907	0.14906	0.14906	0.14907
0.14913	0.14914	0.14914	0.14915	0.14916	0.14916	0.14917	0.14917	0.14918	0.14918	0.14919	0.14919	0.14919	0.14919	0.14919	0.14918	0.14918	0.14918	0.14919	0.14919	0.14919	0.1492	0.14919	0.14919	0.1492	0.1492	0.14921	0.14922	0.14922	0.14922	0.14922	0.14922	0.14922	0.14922	0.14921	0.14921	0.14921	0.14922	0.14922	0.14922	0.14923	0.14923	0.14923	0.14923	0.14924	0.14924	0.14924	0.14924	0.14924	0.14924
0.14928	0.14929	0.14929	0.14929	0.14929	0.14929	0.14929	0.1493	0.1493	0.14929	0.1493	0.1493	0.1493	0.1493	0.1493	0.14929	0.1493	0.14931	0.14931	0.14932	0.14933	0.14933	0.14934	0.14933	0.14934	0.14934	0.14934	0.14935	0.14936	0.14935	0.14935	0.14935	0.14935	0.14935	0.14935	0.14935	0.14935	0.14935	0.14936	0.14936	0.14937	0.14936	0.14934	0.14935	0.14935	0.14935	0.14935	0.14934	0.14934	0.14934
0.14935	0.14936	0.14936	0.14935	0.14935	0.14934	0.14934	0.14934	0.14935	0.14935	0.14935	0.14934	0.14935	0.14935	0.14935	0.14935	0.14935	0.14935	0.14935	0.14936	0.14937	0.14937	0.14938	0.14939	0.14939	0.14939	0.14939	0.1494	0.1494	0.1494	0.1494	0.1494	0.1494	0.1494	0.1494	0.14942	0.14941	0.14941	0.14942	0.14942	0.14942	0.14941	0.1494	0.1494	0.14941	0.14941	0.1494	0.1494	0.14941	0.1494
0.14943	0.14944	0.14944	0.14945	0.14945	0.14945	0.14946	0.14947	0.14947	0.14947	0.14948	0.14948	0.14949	0.14949	0.14949	0.1495	0.14949	0.14948	0.14948	0.14948	0.14948	0.14949	0.14949	0.14949	0.14949	0.14949	0.14949	0.14949	0.1495	0.14949	0.14949	0.14949	0.14949	0.1495	0.1495	0.1495	0.14951	0.14952	0.14953	0.14953	0.14952	0.14952	0.14953	0.14953	0.14954	0.14954	0.14954	0.14954	0.14954	0.14953
0.14961	0.14961	0.14962	0.14962	0.14962	0.14963	0.14964	0.14965	0.14966	0.14966	0.14966	0.14967	0.14967	0.14967	0.14967	0.14967	0.14967	0.14967	0.14967	0.14967	0.14966	0.14966	0.14966	0.14966	0.14967	0.14968	0.14969	0.14968	0.14968	0.14968	0.14968	0.14968	0.14968	0.14969	0.1497	0.14969	0.14968	0.14969	0.14969	0.14969	0.14969	0.14968	0.14968	0.14969	0.14969	0.14969	0.14969	0.14968	0.14968	0.14968
0.14969	0.14969	0.1497	0.14971	0.14971	0.1497	0.14971	0.14971	0.14971	0.14971	0.14972	0.14972	0.14972	0.14973	0.14972	0.14973	0.14973	0.14974	0.14974	0.14974	0.14974	0.14975	0.14975	0.14975	0.14975	0.14975	0.14975	0.14975	0.14976	0.14976	0.14976	0.14976	0.14976	0.14977	0.14978	0.14978	0.14978	0.14978	0.14978	0.14978	0.14978	0.14978	0.14978	0.14979	0.14979	0.14978	0.14978	0.14977	0.14978	0.14978
0.14979	0.14979	0.14979	0.1498	0.14981	0.14982	0.14983	0.14983	0.14983	0.14983	0.14984	0.14983	0.14984	0.14984	0.14983	0.14983	0.14983	0.14983	0.14983	0.14983	0.14982	0.14982	0.14982	0.14982	0.14982	0.14982	0.14982	0.14983	0.14983	0.14983	0.14982	0.14983	0.14982	0.14982	0.14984	0.14984	0.14984	0.14985	0.14985	0.14984	0.14984	0.14984	0.14984	0.14984	0.14983	0.14984	0.14984	0.14983	0.14983	0.14983
0.14986	0.14986	0.14986	0.14987	0.14987	0.14988	0.14988	0.14989	0.14988	0.14989	0.14989	0.14989	0.14989	0.14989	0.14989	0.14989	0.14989	0.1499	0.14989	0.1499	0.1499	0.1499	0.1499	0.1499	0.1499	0.14991	0.14991	0.14991	0.14991	0.14992	0.14992	0.14993	0.14993	0.14992	0.14993	0.14993	0.14993	0.14994	0.14993	0.14994	0.14993	0.14993	0.14993	0.14993	0.14994	0.14994	0.14994	0.14994	0.14994	0.14994
0.14994	0.14994	0.14996	0.14995	0.14995	0.14995	0.14995	0.14995	0.14996	0.14996	0.14996	0.14996	0.14996	0.14997	0.14997	0.14997	0.14998	0.14997	0.14998	0.14998	0.14998	0.14998	0.14998	0.14998	0.14999	0.15	0.15	0.15	0.15001	0.15001	0.15001	0.15002	0.15002	0.15002	0.15002	0.15001	0.15001	0.15001	0.15001	0.15	0.15	0.15	0.15	0.15001	0.15001	0.15	0.15	0.15	0.15	0.14999
0.15001	0.15001	0.15002	0.15003	0.15003	0.15003	0.15003	0.15003	0.15003	0.15003	0.15004	0.15005	0.15005	0.15005	0.15006	0.15006	0.15006	0.15006	0.15006	0.15006	0.15006	0.15006	0.15007	0.15007	0.15008	0.15008	0.15008	0.15009	0.15009	0.15009	0.15009	0.15009	0.1501	0.1501	0.15009	0.15009	0.1501	0.15009	0.15009	0.15009	0.15009	0.15009	0.15009	0.15009	0.1501	0.15009	0.15009	0.1501	0.1501	0.1501
0.15012	0.15012	0.15013	0.15013	0.15013	0.15013	0.15014	0.15014	0.15014	0.15015	0.15015	0.15015	0.15016	0.15016	0.15017	0.15017	0.15017	0.15017	0.15018	0.15018	0.15018	0.15019	0.1502	0.1502	0.1502	0.15021	0.1502	0.1502	0.1502	0.1502	0.15021	0.15021	0.15021	0.15021	0.15021	0.15022	0.15021	0.15022	0.15022	0.15021	0.15021	0.15022	0.15022	0.15022	0.15021	0.15021	0.1502	0.1502	0.1502	0.1502
0.15023	0.15023	0.15023	0.15024	0.15025	0.15025	0.15025	0.15025	0.15024	0.15025	0.15025	0.15025	0.15025	0.15025	0.15025	0.15026	0.15025	0.15026	0.15026	0.15026	0.15026	0.15026	0.15027	0.15027	0.15027	0.15027	0.15027	0.15028	0.15028	0.15028	0.15028	0.15029	0.15028	0.15029	0.15029	0.15028	0.15028	0.15028	0.15028	0.15028	0.15028	0.15028	0.15028	0.15028	0.15028	0.15029	0.1503	0.1503	0.1503	0.15031
0.15035	0.15036	0.15036	0.15037	0.15037	0.15037	0.15038	0.15038	0.15038	0.15039	0.1504	0.1504	0.1504	0.15041	0.15041	0.15041	0.15042	0.15043	0.15042	0.15042	0.15043	0.15043	0.15043	0.15043	0.15044	0.15044	0.15045	0.15045	0.15045	0.15045	0.15045	0.15046	0.15046	0.15045	0.15045	0.15045	0.15045	0.15045	0.15045	0.15045	0.15045	0.15045	0.15045	0.15046	0.15046	0.15046	0.15047	0.15047	0.15046	0.15046
0.15048	0.15048	0.15048	0.15048	0.15049	0.15049	0.1505	0.1505	0.15051	0.1505	0.1505	0.1505	0.15051	0.1505	0.15052	0.15052	0.15052	0.15053	0.15053	0.15053	0.15053	0.15054	0.15054	0.15055	0.15054	0.15056	0.15056	0.15056	0.15056	0.15057	0.15056	0.15056	0.15056	0.15057	0.15057	0.15057	0.15057	0.15058	0.15058	0.15058	0.15059	0.15059	0.15058	0.15058	0.15058	0.15058	0.15058	0.15058	0.15059	0.15059
0.1506	0.1506	0.15061	0.1506	0.15061	0.15061	0.15061	0.15062	0.15063	0.15063	0.15063	0.15063	0.15064	0.15064	0.15064	0.15064	0.15064	0.15064	0.15064	0.15064	0.15064	0.15065	0.15065	0.15065	0.15064	0.15064	0.15064	0.15064	0.15065	0.15065	0.15064	0.15065	0.15064	0.15064	0.15065	0.15065	0.15065	0.15066	0.15066	0.15066	0.15066	0.15066	0.15066	0.15066	0.15067	0.15067	0.15067	0.15068	0.15067	0.15067
0.15071	0.15071	0.15071	0.15071	0.15071	0.15072	0.15073	0.15073	0.15074	0.15073	0.15074	0.15075	0.15075	0.15076	0.15075	0.15076	0.15077	0.15077	0.15077	0.15077	0.15076	0.15077	0.15077	0.15077	0.15077	0.15077	0.15077	0.15077	0.15077	0.15077	0.15077	0.15077	0.15078	0.15078	0.15078	0.15079	0.15079	0.15079	0.15079	0.15079	0.15078	0.15078	0.15078	0.15078	0.15078	0.15077	0.15077	0.15077	0.15076	0.15076
0.15077	0.15076	0.15077	0.15077	0.15077	0.15078	0.15078	0.15078	0.15078	0.15078	0.15079	0.15078	0.15079	0.15079	0.15079	0.15079	0.15079	0.1508	0.1508	0.1508	0.15081	0.15082	0.15082	0.15082	0.15082	0.15081	0.15081	0.15081	0.15081	0.15082	0.15081	0.15082	0.15082	0.15082	0.15082	0.15082	0.15082	0.15082	0.15082	0.15082	0.15081	0.15082	0.15081	0.15081	0.15081	0.15081	0.15081	0.15081	0.15081	0.15081
0.1508	0.15081	0.15081	0.15082	0.15081	0.15082	0.15082	0.15082	0.15082	0.15082	0.15083	0.15083	0.15084	0.15085	0.15085	0.15085	0.15085	0.15085	0.15086	0.15086	0.15086	0.15087	0.15087	0.15088	0.15088	0.15088	0.15089	0.15089	0.15089	0.15089	0.15089	0.15089	0.15089	0.15089	0.15089	0.15089	0.1509	0.1509	0.1509	0.1509	0.1509	0.1509	0.1509	0.1509	0.1509	0.15091	0.15091	0.15091	0.15091	0.15092
0.1509	0.1509	0.15091	0.15091	0.15091	0.15091	0.15091	0.15092	0.15092	0.15093	0.15093	0.15092	0.15093	0.15093	0.15094	0.15094	0.15094	0.15094	0.15094	0.15094	0.15094	0.15094	0.15094	0.15094	0.15094	0.15095	0.15095	0.15095	0.15096	0.15096	0.15096	0.15097	0.15096	0.15096	0.15097	0.15097	0.15097	0.15097	0.15097	0.15097	0.15097	0.15097	0.15098	0.15097	0.15098	0.15098	0.15098	0.15098	0.15098	0.15099
0.151	0.151	0.15101	0.15101	0.15101	0.15101	0.15101	0.15101	0.15102	0.15102	0.15103	0.15103	0.15104	0.15104	0.15105	0.15105	0.15105	0.15105	0.15105	0.15105	0.15105	0.15105	0.15105	0.15105	0.15106	0.15106	0.15107	0.15106	0.15106	0.15106	0.15106	0.15106	0.15106	0.15106	0.15106	0.15105	0.15106	0.15106	0.15106	0.15106	0.15107	0.15107	0.15107	0.15107	0.15108	0.15107	0.15108	0.15107	0.15107	0.15107
0.15108	0.15108	0.15108	0.15108	0.15108	0.15108	0.15109	0.1511	0.1511	0.1511	0.1511	0.15111	0.15111	0.15112	0.15111	0.15111	0.15111	0.15112	0.15112	0.15112	0.15113	0.15112	0.15113	0.15113	0.15114	0.15114	0.15114	0.15115	0.15115	0.15116	0.15116	0.15115	0.15115	0.15115	0.15116	0.15116	0.15116	0.15116	0.15115	0.15115	0.15115	0.15115	0.15115	0.15115	0.15116	0.15115	0.15116	0.15116	0.15115	0.15115
0.15117	0.15117	0.15117	0.15117	0.15118	0.15118	0.15118	0.15119	0.15119	0.15119	0.15119	0.1512	0.1512	0.1512	0.15121	0.15121	0.15121	0.15121	0.15121	0.15121	0.15121	0.15121	0.15122	0.15122	0.15122	0.15123	0.15123	0.15123	0.15124	0.15124	0.15125	0.15125	0.15125	0.15125	0.15125	0.15125	0.15125	0.15126	0.15126	0.15126	0.15126	0.15126	0.15126	0.15126	0.15125	0.15125	0.15124	0.15125	0.15125	0.15125
0.15126	0.15126	0.15127	0.15127	0.15127	0.15127	0.15127	0.15128	0.15128	0.15128	0.15128	0.15128	0.15128	0.15129	0.15129	0.1513	0.1513	0.1513	0.15131	0.15131	0.15132	0.15132	0.15131	0.15131	0.1513	0.1513	0.1513	0.15131	0.15131	0.15131	0.15132	0.15132	0.15132	0.15132	0.15132	0.15132	0.15131	0.15132	0.15132	0.15131	0.15132	0.15132	0.15132	0.15132	0.15132	0.15132	0.15132	0.15132	0.15132	0.15132
0.15133	0.15133	0.15133	0.15133	0.15134	0.15134	0.15134	0.15134	0.15134	0.15134	0.15133	0.15134	0.15134	0.15134	0.15134	0.15135	0.15135	0.15135	0.15136	0.15137	0.15137	0.15137	0.15137	0.15137	0.15138	0.15138	0.15138	0.15137	0.15138	0.15138	0.15137	0.15137	0.15137	0.15137	0.15138	0.15138	0.15138	0.15138	0.15138	0.15138	0.15138	0.15138	0.15139	0.15138	0.15138	0.15137	0.15137	0.15137	0.15137	0.15137
0.15142	0.15143	0.15143	0.15144	0.15144	0.15144	0.15145	0.15145	0.15146	0.15146	0.15146	0.15147	0.15148	0.15148	0.15148	0.15149	0.15149	0.15149	0.1515	0.1515	0.1515	0.1515	0.1515	0.1515	0.1515	0.1515	0.1515	0.1515	0.1515	0.1515	0.1515	0.1515	0.1515	0.1515	0.1515	0.1515	0.1515	0.15151	0.15151	0.15151	0.15151	0.1515	0.1515	0.1515	0.1515	0.15151	0.15151	0.15151	0.15152	0.15152
0.15155	0.15155	0.15156	0.15156	0.15156	0.15157	0.15157	0.15157	0.15157	0.15157	0.15158	0.15158	0.15158	0.15158	0.15158	0.15158	0.15158	0.15159	0.15159	0.15159	0.1516	0.1516	0.1516	0.1516	0.1516	0.1516	0.1516	0.1516	0.1516	0.1516	0.1516	0.1516	0.1516	0.1516	0.15161	0.15161	0.15161	0.15161	0.15162	0.15162	0.15162	0.15162	0.15162	0.15162	0.15162	0.15161	0.15161	0.15161	0.1516	0.1516
0.1516	0.1516	0.1516	0.1516	0.15161	0.1516	0.1516	0.1516	0.1516	0.1516	0.1516	0.1516	0.15161	0.15161	0.15161	0.15161	0.15162	0.15162	0.15162	0.15162	0.15163	0.15163	0.15164	0.15164	0.15164	0.15164	0.15164	0.15164	0.15164	0.15164	0.15165	0.15165	0.15165	0.15165	0.15165	0.15165	0.15165	0.15165	0.15165	0.15165	0.15165	0.15165	0.15164	0.15164	0.15164	0.15164	0.15164	0.15164	0.15165	0.15165
0.15165	0.15166	0.15166	0.15167	0.15167	0.15167	0.15166	0.15167	0.15167	0.15167	0.15168	0.15168	0.15168	0.15168	0.15169	0.15169	0.15169	0.15169	0.1517	0.1517	0.15169	0.15169	0.1517	0.15169	0.1517	0.1517	0.15171	0.15171	0.15171	0.15171	0.15171	0.15172	0.15171	0.15171	0.15171	0.15171	0.15172	0.15172	0.15171	0.15171	0.15171	0.15171	0.15171	0.15171	0.15171	0.15171	0.15171	0.15171	0.15171	0.15171
0.15172	0.15173	0.15173	0.15174	0.15174	0.15173	0.15173	0.15174	0.15175	0.15175	0.15175	0.15175	0.15175	0.15175	0.15175	0.15175	0.15175	0.15175	0.15176	0.15175	0.15176	0.15177	0.15177	0.15177	0.15178	0.15178	0.15178	0.15179	0.15179	0.15179	0.15178	0.15179	0.15179	0.1518	0.15179	0.15179	0.15179	0.15179	0.15179	0.15179	0.15179	0.15178	0.15179	0.15179	0.15179	0.15179	0.15179	0.15179	0.15179	0.15179
0.1518	0.1518	0.15181	0.15182	0.15182	0.15182	0.15183	0.15183	0.15183	0.15183	0.15183	0.15183	0.15184	0.15184	0.15184	0.15184	0.15184	0.15184	0.15184	0.15184	0.15184	0.15184	0.15184	0.15184	0.15185	0.15185	0.15184	0.15184	0.15185	0.15185	0.15185	0.15185	0.15185	0.15185	0.15185	0.15185	0.15185	0.15185	0.15185	0.15185	0.15186	0.15186	0.15187	0.15187	0.15187	0.15187	0.15187	0.15187	0.15187	0.15187
0.15191	0.15191	0.15192	0.15193	0.15193	0.15192	0.15192	0.15192	0.15193	0.15192	0.15192	0.15192	0.15192	0.15192	0.15193	0.15193	0.15193	0.15193	0.15193	0.15193	0.15193	0.15194	0.15194	0.15194	0.15195	0.15195	0.15195	0.15195	0.15194	0.15194	0.15195	0.15195	0.15195	0.15196	0.15196	0.15196	0.15196	0.15196	0.15197	0.15196	0.15197	0.15197	0.15197	0.15197	0.15197	0.15197	0.15197	0.15197	0.15197	0.15197
0.15198	0.15198	0.15199	0.15199	0.15199	0.15199	0.15199	0.15199	0.15199	0.152	0.152	0.15201	0.15201	0.15201	0.15201	0.15201	0.15202	0.15202	0.15202	0.15203	0.15203	0.15203	0.15203	0.15203	0.15204	0.15204	0.15204	0.15204	0.15204	0.15205	0.15204	0.15204	0.15205	0.15204	0.15204	0.15205	0.15205	0.15205	0.15205	0.15206	0.15206	0.15206	0.15206	0.15206	0.15207	0.15207	0.15207	0.15207	0.15207	0.15207
[truncated: 16 more columns]
