# Supplementary material for: Direct probing of single-molecule chemiluminescent reaction dynamics under catalytic conditions in solution
Source: Nat Commun. 2023 Dec 2;14:7993. doi: 10.1038/s41467-023-43640-1 (PMC10693624; doi:10.1038/s41467-023-43640-1)
Supplement: Supplementary file 4 — Source Data [file 41467_2023_43640_MOESM4_ESM.zip › Source Data/Suppl.Fig.5/Source Data-Suppl.Fig.5.xlsx]

## Sheet: Source Data-Suppl.Fig.5
Suppl.Fig.5
tau_off	distribution
0	0.249263
0.05	0.170138
0.1	0.14398
0.15	0.0988618
0.2	0.0840945
0.25	0.0568842
0.3	0.048496
0.35	0.0335419
0.4	0.0283593
0.45	0.0193226
0.5	0.0167692
0.55	0.0110914
0.6	0.00966573
0.65	0.00654661
0.7	0.00571485
0.75	0.00397731
0.8	0.00324071
0.85	0.00228911
0.9	0.00186794
0.95	0.00136043
1	0.0011613
1.05	0.000726031
1.1	0.000609725
1.15	0.000392973
1.2	0.000363015
1.25	0.000285478
1.3	0.000266094
1.35	0.000192081
1.4	0.000139215
1.45	9.34e-05
1.5	7.75e-05
