# Supplementary material for: Direct probing of single-molecule chemiluminescent reaction dynamics under catalytic conditions in solution
Source: Nat Commun. 2023 Dec 2;14:7993. doi: 10.1038/s41467-023-43640-1 (PMC10693624; doi:10.1038/s41467-023-43640-1)
Supplement: Supplementary file 4 — Source Data [file 41467_2023_43640_MOESM4_ESM.zip › Source Data/Suppl.Fig.8/Source Date-Suppl.Fig.8-PSD.xlsx]

## Sheet: Sheet1
Suppl.Fig.8
	background				0.024mM				0.122mM				0.244mM
	1	0			1	0			1	0			1	1
	2	0			2	0			2	0			2	1
	3	0			3	0			3	0			3	1
	4	0			4	0			4	0			4	0
	5	0			5	0			5	0			5	0
	6	0			6	0			6	0			6	0
	7	0			7	0			7	0			7	0
	8	0			8	0			8	0			8	0
	9	0			9	0			9	0			9	0
	10	0			10	0			10	0			10	0
	11	0			11	0			11	0			11	0
	12	0			12	0			12	0			12	0
	13	0			13	0			13	0			13	0
	14	0			14	0			14	0			14	0
	15	0			15	0			15	0			15	0
	16	0			16	0			16	0			16	0
	17	0			17	0			17	0			17	0
	18	0			18	0			18	0			18	0
	19	0			19	0			19	0			19	0
	20	0			20	0			20	0			20	0
	21	0			21	0			21	0			21	0
	22	0			22	0			22	0			22	0
	23	0			23	0			23	0			23	0
	24	0			24	0			24	0			24	0
	25	0			25	0			25	0			25	0
	26	0			26	0			26	0			26	0
	27	0			27	0			27	1			27	0
	28	0			28	0			28	0			28	0
	29	0			29	0			29	0			29	0
	30	0			30	0			30	0			30	0
	31	0			31	0			31	0			31	0
	32	0			32	0			32	0			32	0
	33	0			33	0			33	0			33	0
	34	0			34	0			34	0			34	0
	35	0			35	0			35	0			35	0
	36	0			36	0			36	0			36	0
	37	0			37	0			37	0			37	0
	38	0			38	0			38	0			38	0
	39	0			39	0			39	0			39	0
	40	0			40	0			40	0			40	1
	41	0			41	0			41	0			41	0
	42	0			42	0			42	0			42	0
	43	0			43	0			43	0			43	0
	44	0			44	0			44	0			44	0
	45	0			45	0			45	0			45	0
	46	0			46	0			46	0			46	0
	47	0			47	0			47	0			47	0
	48	0			48	0			48	0			48	0
	49	0			49	0			49	0			49	0
	50	0			50	0			50	0			50	0
	51	0			51	0			51	0			51	0
	52	0			52	0			52	0			52	0
	53	0			53	0			53	1			53	0
	54	0			54	0			54	0			54	0
	55	0			55	0			55	0			55	0
	56	0			56	0			56	0			56	0
	57	0			57	0			57	1			57	0
	58	0			58	0			58	0			58	0
	59	0			59	0			59	0			59	1
	60	0			60	0			60	0			60	0
	61	0			61	0			61	0			61	0
	62	0			62	0			62	0			62	2
	63	0			63	0			63	0			63	0
	64	0			64	0			64	0			64	0
	65	0			65	0			65	0			65	0
	66	0			66	0			66	0			66	2
	67	0			67	0			67	0			67	0
	68	0			68	0			68	0			68	0
	69	0			69	0			69	0			69	0
	70	0			70	0			70	0			70	0
	71	0			71	0			71	0			71	0
	72	0			72	0			72	0			72	0
	73	0			73	0			73	0			73	0
	74	0			74	0			74	0			74	0
	75	0			75	0			75	0			75	0
	76	0			76	0			76	0			76	0
	77	0			77	0			77	0			77	0
	78	0			78	0			78	0			78	0
	79	0			79	1			79	0			79	0
	80	0			80	0			80	0			80	0
	81	0			81	0			81	0			81	0
	82	0			82	0			82	0			82	0
	83	0			83	0			83	0			83	0
	84	0			84	0			84	0			84	2
	85	0			85	0			85	0			85	0
	86	0			86	0			86	0			86	0
	87	0			87	0			87	0			87	0
	88	0			88	0			88	0			88	0
	89	0			89	0			89	0			89	0
	90	0			90	0			90	0			90	0
	91	0			91	0			91	0			91	0
	92	0			92	0			92	0			92	0
	93	0			93	0			93	0			93	0
	94	0			94	0			94	0			94	2
	95	0			95	0			95	0			95	0
	96	0			96	0			96	0			96	0
	97	0			97	0			97	0			97	0
	98	0			98	0			98	0			98	0
	99	0			99	0			99	0			99	0
	100	0			100	0			100	0			100	0
	101	0			101	0			101	0			101	0
	102	0			102	0			102	0			102	0
	103	0			103	0			103	1			103	0
	104	0			104	0			104	0			104	0
	105	0			105	0			105	0			105	0
	106	0			106	0			106	0			106	0
	107	0			107	0			107	0			107	0
	108	0			108	0			108	0			108	0
	109	0			109	0			109	0			109	0
	110	0			110	0			110	0			110	0
	111	0			111	0			111	0			111	0
	112	0			112	0			112	0			112	0
	113	0			113	0			113	0			113	0
	114	0			114	0			114	0			114	0
	115	0			115	0			115	0			115	0
	116	0			116	0			116	0			116	0
	117	0			117	0			117	0			117	0
	118	0			118	0			118	0			118	0
	119	0			119	0			119	0			119	0
	120	0			120	0			120	0			120	2
	121	0			121	0			121	0			121	0
	122	0			122	0			122	0			122	0
	123	0			123	0			123	1			123	0
	124	0			124	0			124	0			124	0
	125	0			125	0			125	1			125	0
	126	0			126	0			126	0			126	0
	127	0			127	0			127	0			127	0
	128	0			128	0			128	0			128	0
	129	0			129	0			129	0			129	0
	130	0			130	0			130	0			130	0
	131	0			131	0			131	0			131	0
	132	0			132	0			132	0			132	0
	133	0			133	0			133	1			133	0
	134	0			134	0			134	0			134	0
	135	0			135	0			135	0			135	1
	136	0			136	0			136	1			136	0
	137	0			137	0			137	1			137	0
	138	0			138	0			138	0			138	0
	139	0			139	0			139	0			139	0
	140	0			140	0			140	0			140	0
	141	0			141	0			141	0			141	0
	142	0			142	0			142	0			142	0
	143	0			143	0			143	0			143	0
	144	0			144	0			144	0			144	0
	145	0			145	0			145	0			145	0
	146	0			146	0			146	0			146	0
	147	0			147	0			147	0			147	0
	148	0			148	0			148	0			148	0
	149	0			149	0			149	0			149	0
	150	0			150	0			150	0			150	0
	151	0			151	0			151	0			151	0
	152	0			152	0			152	0			152	0
	153	0			153	0			153	0			153	0
	154	0			154	0			154	0			154	0
	155	0			155	0			155	0			155	0
	156	0			156	0			156	0			156	0
	157	0			157	0			157	0			157	0
	158	0			158	0			158	0			158	0
	159	0			159	0			159	0			159	0
	160	0			160	0			160	0			160	0
	161	0			161	0			161	0			161	0
	162	0			162	0			162	0			162	0
	163	0			163	0			163	0			163	0
	164	0			164	0			164	0			164	0
	165	0			165	0			165	0			165	0
	166	0			166	1			166	1			166	0
	167	0			167	0			167	0			167	0
	168	0			168	0			168	1			168	0
	169	0			169	0			169	0			169	0
	170	0			170	0			170	0			170	0
	171	0			171	0			171	0			171	0
	172	0			172	0			172	0			172	0
	173	0			173	1			173	0			173	0
	174	0			174	0			174	0			174	0
	175	0			175	0			175	0			175	0
	176	0			176	0			176	0			176	0
	177	0			177	0			177	0			177	0
	178	0			178	0			178	0			178	0
	179	0			179	0			179	0			179	0
	180	0			180	0			180	0			180	0
	181	0			181	0			181	0			181	0
	182	0			182	0			182	0			182	0
	183	0			183	0			183	0			183	0
	184	0			184	0			184	0			184	0
	185	0			185	0			185	0			185	0
	186	0			186	0			186	0			186	0
	187	0			187	0			187	0			187	1
	188	0			188	0			188	0			188	0
	189	0			189	0			189	0			189	0
	190	0			190	0			190	0			190	0
	191	0			191	0			191	0			191	0
	192	0			192	0			192	0			192	0
	193	0			193	0			193	0			193	0
	194	0			194	0			194	0			194	0
	195	0			195	0			195	0			195	0
	196	0			196	0			196	0			196	0
	197	1			197	0			197	0			197	0
	198	0			198	0			198	0			198	0
	199	0			199	0			199	1			199	0
	200	0			200	0			200	0			200	0
	201	0			201	0			201	0			201	0
	202	0			202	0			202	0			202	0
	203	0			203	0			203	0			203	0
	204	0			204	0			204	0			204	0
	205	0			205	0			205	0			205	0
	206	0			206	0			206	0			206	0
	207	0			207	0			207	0			207	0
	208	0			208	0			208	0			208	0
	209	0			209	0			209	0			209	0
	210	0			210	0			210	0			210	1
	211	0			211	0			211	0			211	0
	212	0			212	0			212	0			212	0
	213	0			213	0			213	0			213	0
	214	0			214	0			214	0			214	0
	215	0			215	0			215	0			215	0
	216	0			216	0			216	0			216	0
	217	0			217	0			217	0			217	0
	218	0			218	0			218	0			218	0
	219	0			219	0			219	0			219	0
	220	0			220	0			220	0			220	0
	221	0			221	0			221	0			221	0
	222	0			222	0			222	0			222	0
	223	0			223	0			223	0			223	0
	224	0			224	0			224	0			224	0
	225	0			225	0			225	0			225	0
	226	0			226	0			226	0			226	0
	227	0			227	0			227	0			227	0
	228	0			228	0			228	0			228	0
	229	0			229	0			229	0			229	0
	230	0			230	0			230	0			230	0
	231	0			231	0			231	0			231	1
	232	0			232	0			232	0			232	0
	233	0			233	0			233	0			233	0
	234	0			234	0			234	0			234	0
	235	0			235	0			235	0			235	0
	236	0			236	0			236	0			236	0
	237	0			237	0			237	0			237	0
	238	0			238	0			238	0			238	0
	239	0			239	0			239	0			239	0
	240	0			240	0			240	0			240	0
	241	0			241	0			241	0			241	0
	242	0			242	0			242	0			242	0
	243	0			243	0			243	0			243	0
	244	0			244	0			244	0			244	0
	245	0			245	0			245	2			245	0
	246	0			246	0			246	0			246	0
	247	0			247	0			247	0			247	0
	248	0			248	0			248	0			248	1
	249	0			249	1			249	0			249	0
	250	0			250	0			250	0			250	0
	251	0			251	0			251	0			251	0
	252	0			252	0			252	0			252	0
	253	0			253	0			253	0			253	0
	254	0			254	0			254	0			254	0
	255	0			255	0			255	0			255	0
	256	0			256	0			256	0			256	1
	257	0			257	0			257	0			257	0
	258	0			258	0			258	0			258	0
	259	0			259	0			259	0			259	0
	260	0			260	0			260	0			260	0
	261	0			261	0			261	2			261	0
	262	0			262	0			262	1			262	0
	263	0			263	0			263	0			263	0
	264	0			264	0			264	0			264	0
	265	0			265	0			265	0			265	0
	266	0			266	0			266	0			266	0
	267	0			267	0			267	0			267	0
	268	0			268	0			268	0			268	0
	269	0			269	0			269	0			269	0
	270	0			270	2			270	0			270	0
	271	0			271	0			271	0			271	0
	272	0			272	0			272	0			272	0
	273	0			273	0			273	0			273	0
	274	0			274	0			274	0			274	0
	275	0			275	0			275	0			275	0
	276	0			276	0			276	0			276	0
	277	0			277	0			277	0			277	0
	278	0			278	0			278	0			278	0
	279	0			279	0			279	0			279	0
	280	0			280	0			280	0			280	1
	281	0			281	0			281	0			281	0
	282	0			282	0			282	0			282	0
	283	0			283	0			283	0			283	0
	284	0			284	0			284	0			284	0
	285	0			285	0			285	0			285	0
	286	0			286	0			286	0			286	0
	287	0			287	0			287	0			287	0
	288	0			288	0			288	0			288	0
	289	0			289	0			289	0			289	0
	290	0			290	0			290	0			290	0
	291	0			291	0			291	0			291	0
	292	0			292	0			292	2			292	0
	293	0			293	0			293	0			293	0
	294	0			294	0			294	0			294	0
	295	0			295	1			295	0			295	0
	296	0			296	0			296	0			296	0
	297	0			297	0			297	0			297	0
	298	0			298	0			298	0			298	0
	299	0			299	0			299	0			299	0
	300	0			300	0			300	0			300	0
	301	0			301	0			301	0			301	0
	302	0			302	0			302	0			302	0
	303	0			303	0			303	0			303	0
	304	0			304	0			304	0			304	0
	305	0			305	0			305	1			305	0
	306	0			306	0			306	0			306	0
	307	0			307	0			307	0			307	0
	308	0			308	0			308	0			308	0
	309	0			309	0			309	0			309	0
	310	0			310	0			310	0			310	1
	311	0			311	0			311	0			311	2
	312	0			312	0			312	0			312	0
	313	0			313	0			313	0			313	0
	314	0			314	0			314	0			314	0
	315	0			315	0			315	0			315	0
	316	0			316	0			316	0			316	0
	317	0			317	0			317	0			317	0
	318	0			318	0			318	0			318	2
	319	0			319	0			319	0			319	0
	320	0			320	0			320	0			320	0
	321	0			321	0			321	0			321	0
	322	0			322	0			322	0			322	0
	323	0			323	0			323	0			323	0
	324	0			324	0			324	0			324	0
	325	0			325	0			325	0			325	0
	326	0			326	0			326	0			326	0
	327	0			327	0			327	0			327	0
	328	0			328	0			328	0			328	0
	329	0			329	0			329	0			329	0
	330	0			330	0			330	0			330	0
	331	0			331	0			331	0			331	0
	332	0			332	0			332	0			332	0
	333	0			333	0			333	0			333	1
	334	0			334	0			334	0			334	0
	335	0			335	0			335	0			335	0
	336	0			336	0			336	0			336	0
	337	0			337	0			337	0			337	0
	338	0			338	0			338	0			338	0
	339	0			339	0			339	0			339	0
	340	0			340	0			340	0			340	0
	341	0			341	0			341	0			341	0
	342	0			342	0			342	0			342	0
	343	0			343	0			343	0			343	0
	344	0			344	0			344	0			344	0
	345	0			345	0			345	0			345	0
	346	0			346	0			346	0			346	0
	347	0			347	0			347	0			347	0
	348	0			348	0			348	0			348	0
	349	0			349	0			349	0			349	0
	350	0			350	0			350	0			350	0
	351	0			351	0			351	3			351	0
	352	0			352	0			352	0			352	0
	353	0			353	0			353	0			353	0
	354	0			354	0			354	0			354	0
	355	0			355	1			355	0			355	0
	356	0			356	0			356	0			356	0
	357	0			357	0			357	0			357	0
	358	0			358	0			358	0			358	0
	359	0			359	0			359	0			359	0
	360	0			360	0			360	0			360	0
	361	0			361	0			361	1			361	0
	362	0			362	0			362	0			362	0
	363	0			363	0			363	0			363	0
	364	0			364	0			364	0			364	0
	365	0			365	0			365	0			365	0
	366	0			366	0			366	0			366	0
	367	0			367	0			367	0			367	0
	368	0			368	0			368	0			368	0
	369	0			369	0			369	0			369	0
	370	0			370	0			370	0			370	0
	371	0			371	0			371	0			371	0
	372	0			372	0			372	0			372	0
	373	0			373	0			373	0			373	0
	374	0			374	0			374	0			374	0
	375	0			375	0			375	0			375	0
	376	0			376	0			376	0			376	0
	377	0			377	0			377	0			377	0
	378	0			378	0			378	1			378	0
	379	0			379	0			379	0			379	0
	380	0			380	0			380	0			380	0
	381	0			381	0			381	0			381	0
	382	0			382	0			382	0			382	0
	383	0			383	0			383	0			383	0
	384	0			384	0			384	0			384	0
	385	0			385	0			385	0			385	0
	386	0			386	0			386	0			386	0
	387	0			387	0			387	0			387	0
	388	0			388	0			388	0			388	0
	389	0			389	0			389	0			389	0
	390	0			390	0			390	0			390	0
	391	0			391	0			391	0			391	0
	392	0			392	0			392	0			392	1
	393	0			393	0			393	0			393	0
	394	0			394	0			394	0			394	0
	395	0			395	0			395	0			395	0
	396	0			396	0			396	0			396	0
	397	0			397	0			397	0			397	0
	398	0			398	0			398	0			398	0
	399	0			399	0			399	0			399	0
	400	0			400	0			400	0			400	0
	401	0			401	0			401	0			401	0
	402	0			402	0			402	1			402	0
	403	0			403	0			403	0			403	0
	404	0			404	0			404	0			404	0
	405	0			405	0			405	0			405	1
	406	0			406	0			406	0			406	0
	407	0			407	0			407	0			407	0
	408	0			408	0			408	0			408	0
	409	0			409	0			409	0			409	0
	410	0			410	0			410	0			410	0
	411	0			411	0			411	0			411	0
	412	0			412	0			412	0			412	0
	413	0			413	0			413	0			413	0
	414	0			414	0			414	1			414	0
	415	0			415	0			415	0			415	0
	416	0			416	0			416	0			416	0
	417	0			417	0			417	0			417	0
	418	0			418	0			418	0			418	0
	419	0			419	0			419	0			419	0
	420	0			420	0			420	0			420	0
	421	0			421	0			421	0			421	0
	422	0			422	0			422	0			422	0
	423	0			423	0			423	0			423	3
	424	0			424	0			424	0			424	0
	425	0			425	0			425	0			425	0
	426	0			426	0			426	0			426	0
	427	0			427	0			427	0			427	0
	428	0			428	0			428	0			428	1
	429	0			429	0			429	0			429	0
	430	0			430	0			430	0			430	0
	431	0			431	0			431	0			431	0
	432	0			432	0			432	0			432	0
	433	0			433	0			433	0			433	4
	434	0			434	0			434	0			434	0
	435	0			435	0			435	0			435	0
	436	0			436	0			436	0			436	0
	437	0			437	0			437	0			437	0
	438	0			438	0			438	0			438	0
	439	0			439	0			439	0			439	0
	440	0			440	0			440	0			440	0
	441	0			441	0			441	0			441	0
	442	0			442	0			442	0			442	1
	443	0			443	0			443	0			443	0
	444	0			444	0			444	0			444	0
	445	0			445	0			445	0			445	0
	446	0			446	0			446	0			446	0
	447	0			447	0			447	0			447	0
	448	0			448	0			448	0			448	0
	449	0			449	0			449	0			449	0
	450	0			450	0			450	0			450	0
	451	0			451	0			451	0			451	0
	452	0			452	0			452	0			452	2
	453	0			453	0			453	0			453	0
	454	0			454	0			454	0			454	0
	455	0			455	0			455	0			455	0
	456	0			456	0			456	0			456	0
	457	0			457	0			457	0			457	0
	458	0			458	0			458	0			458	0
	459	0			459	0			459	0			459	0
	460	0			460	0			460	0			460	0
	461	0			461	0			461	0			461	0
	462	0			462	0			462	1			462	0
	463	0			463	0			463	0			463	1
	464	0			464	0			464	0			464	0
	465	0			465	0			465	0			465	0
	466	0			466	0			466	0			466	0
	467	0			467	0			467	0			467	0
	468	0			468	0			468	0			468	0
	469	0			469	0			469	0			469	0
	470	0			470	0			470	0			470	0
	471	0			471	0			471	0			471	0
	472	0			472	0			472	0			472	0
	473	0			473	0			473	0			473	0
	474	0			474	0			474	0			474	0
	475	0			475	1			475	0			475	0
	476	0			476	0			476	0			476	0
	477	0			477	0			477	0			477	0
	478	0			478	0			478	0			478	0
	479	0			479	0			479	0			479	0
	480	0			480	0			480	0			480	0
	481	0			481	0			481	0			481	0
	482	0			482	0			482	0			482	1
	483	0			483	0			483	0			483	0
	484	0			484	0			484	1			484	0
	485	0			485	0			485	0			485	0
	486	0			486	0			486	0			486	0
	487	0			487	0			487	0			487	0
	488	0			488	0			488	0			488	0
	489	0			489	0			489	0			489	0
	490	0			490	0			490	1			490	0
	491	0			491	0			491	0			491	0
	492	0			492	0			492	0			492	1
	493	0			493	0			493	0			493	0
	494	0			494	0			494	0			494	0
	495	0			495	0			495	0			495	0
	496	0			496	0			496	0			496	0
	497	0			497	0			497	0			497	0
	498	0			498	0			498	0			498	0
	499	0			499	0			499	0			499	0
	500	0			500	0			500	0			500	0
	501	0			501	1			501	0			501	0
	502	0			502	0			502	0			502	0
	503	0			503	0			503	0			503	0
	504	0			504	0			504	0			504	1
	505	0			505	0			505	0			505	0
	506	0			506	0			506	0			506	0
	507	0			507	0			507	0			507	0
	508	0			508	0			508	0			508	0
	509	0			509	0			509	0			509	0
	510	0			510	0			510	0			510	0
	511	0			511	0			511	2			511	0
	512	0			512	0			512	0			512	0
	513	0			513	0			513	2			513	0
	514	0			514	0			514	0			514	0
	515	0			515	0			515	0			515	0
	516	0			516	0			516	1			516	0
	517	0			517	0			517	0			517	0
	518	0			518	0			518	0			518	0
	519	0			519	0			519	0			519	1
	520	0			520	0			520	2			520	0
	521	0			521	0			521	0			521	0
	522	0			522	0			522	0			522	0
	523	0			523	0			523	0			523	0
	524	0			524	0			524	0			524	0
	525	0			525	0			525	0			525	0
	526	0			526	0			526	0			526	0
	527	0			527	0			527	0			527	0
	528	0			528	0			528	0			528	0
	529	0			529	1			529	0			529	0
	530	0			530	0			530	0			530	0
	531	0			531	0			531	0			531	0
	532	0			532	0			532	0			532	0
	533	0			533	0			533	0			533	0
	534	0			534	0			534	0			534	0
	535	0			535	0			535	0			535	0
	536	0			536	0			536	0			536	0
	537	0			537	0			537	0			537	0
	538	0			538	0			538	0			538	0
	539	0			539	0			539	0			539	1
	540	0			540	0			540	0			540	0
	541	0			541	0			541	0			541	0
	542	0			542	0			542	0			542	0
	543	0			543	0			543	0			543	0
	544	0			544	0			544	0			544	0
	545	0			545	0			545	0			545	0
	546	0			546	0			546	0			546	0
	547	0			547	0			547	0			547	0
	548	0			548	0			548	0			548	0
	549	0			549	0			549	0			549	0
	550	0			550	0			550	1			550	0
	551	0			551	0			551	0			551	0
	552	0			552	0			552	0			552	1
	553	0			553	0			553	0			553	0
	554	0			554	0			554	0			554	0
	555	0			555	0			555	0			555	0
	556	0			556	0			556	0			556	0
	557	0			557	0			557	0			557	0
	558	0			558	0			558	0			558	0
	559	0			559	0			559	0			559	0
	560	0			560	0			560	0			560	0
	561	0			561	0			561	0			561	0
	562	0			562	0			562	0			562	0
	563	0			563	0			563	0			563	0
	564	0			564	0			564	0			564	0
	565	0			565	0			565	0			565	0
	566	0			566	0			566	0			566	0
	567	0			567	0			567	0			567	0
	568	0			568	0			568	0			568	0
	569	0			569	0			569	0			569	0
	570	0			570	0			570	0			570	0
	571	0			571	0			571	0			571	0
	572	0			572	0			572	0			572	0
	573	0			573	0			573	0			573	0
	574	0			574	1			574	0			574	0
	575	0			575	0			575	0			575	0
	576	0			576	0			576	0			576	0
	577	0			577	0			577	0			577	0
	578	0			578	0			578	0			578	0
	579	0			579	1			579	0			579	0
	580	0			580	0			580	0			580	0
	581	0			581	0			581	0			581	0
	582	0			582	0			582	0			582	0
	583	0			583	0			583	0			583	0
	584	0			584	0			584	0			584	0
	585	0			585	0			585	0			585	1
	586	0			586	0			586	0			586	0
	587	0			587	0			587	0			587	0
	588	0			588	0			588	0			588	0
	589	0			589	0			589	0			589	0
	590	0			590	0			590	0			590	0
	591	0			591	0			591	0			591	0
	592	0			592	0			592	0			592	0
	593	0			593	0			593	0			593	0
	594	0			594	0			594	0			594	0
	595	0			595	0			595	0			595	0
	596	0			596	0			596	0			596	0
	597	0			597	0			597	0			597	0
	598	0			598	0			598	0			598	0
	599	0			599	0			599	0			599	0
	600	0			600	0			600	0			600	0
	601	0			601	0			601	0			601	0
	602	0			602	0			602	0			602	0
	603	0			603	0			603	0			603	0
	604	0			604	0			604	0			604	0
	605	0			605	0			605	0			605	0
	606	0			606	0			606	0			606	0
	607	0			607	0			607	0			607	0
	608	0			608	0			608	0			608	0
	609	0			609	1			609	0			609	0
	610	0			610	0			610	1			610	0
	611	0			611	0			611	0			611	0
	612	0			612	0			612	0			612	0
	613	0			613	0			613	0			613	0
	614	0			614	0			614	0			614	1
	615	0			615	0			615	0			615	0
	616	0			616	0			616	0			616	0
	617	0			617	0			617	0			617	0
	618	0			618	0			618	0			618	0
	619	0			619	0			619	0			619	1
	620	0			620	0			620	0			620	0
	621	0			621	0			621	0			621	0
	622	0			622	0			622	0			622	0
	623	0			623	0			623	0			623	0
	624	0			624	0			624	0			624	0
	625	0			625	0			625	0			625	0
	626	0			626	0			626	0			626	0
	627	0			627	0			627	0			627	0
	628	0			628	0			628	0			628	0
	629	0			629	0			629	0			629	0
	630	0			630	0			630	0			630	0
	631	0			631	0			631	0			631	0
	632	0			632	0			632	0			632	0
	633	0			633	0			633	0			633	0
	634	0			634	0			634	0			634	0
	635	0			635	0			635	0			635	0
	636	0			636	0			636	0			636	0
	637	0			637	0			637	0			637	0
	638	0			638	0			638	0			638	0
	639	0			639	0			639	0			639	0
	640	0			640	0			640	0			640	1
	641	0			641	0			641	0			641	0
	642	0			642	0			642	0			642	0
	643	0			643	0			643	0			643	0
	644	0			644	0			644	0			644	0
	645	0			645	0			645	0			645	0
	646	0			646	0			646	0			646	0
	647	0			647	0			647	5			647	1
	648	0			648	0			648	0			648	0
	649	0			649	0			649	0			649	0
	650	0			650	0			650	0			650	0
	651	0			651	0			651	0			651	0
	652	0			652	0			652	0			652	0
	653	0			653	0			653	0			653	0
	654	0			654	0			654	3			654	0
	655	0			655	0			655	0			655	0
	656	0			656	0			656	0			656	0
	657	1			657	0			657	0			657	0
	658	0			658	0			658	0			658	0
	659	0			659	0			659	0			659	1
	660	0			660	0			660	0			660	0
	661	0			661	0			661	0			661	0
	662	0			662	0			662	0			662	0
	663	0			663	0			663	0			663	0
	664	0			664	0			664	0			664	0
	665	0			665	0			665	0			665	0
	666	0			666	0			666	0			666	0
	667	0			667	0			667	0			667	0
	668	0			668	0			668	0			668	0
	669	0			669	0			669	0			669	0
	670	0			670	0			670	0			670	0
	671	0			671	0			671	0			671	0
	672	0			672	0			672	0			672	0
	673	0			673	0			673	0			673	0
	674	0			674	0			674	0			674	0
	675	0			675	0			675	0			675	0
	676	0			676	0			676	0			676	0
	677	0			677	0			677	0			677	0
	678	0			678	0			678	0			678	0
	679	0			679	0			679	0			679	0
	680	0			680	0			680	0			680	0
	681	0			681	0			681	0			681	0
	682	0			682	0			682	0			682	0
	683	0			683	0			683	0			683	0
	684	0			684	0			684	1			684	0
	685	0			685	0			685	0			685	1
	686	0			686	0			686	0			686	0
	687	0			687	0			687	0			687	0
	688	0			688	0			688	0			688	0
	689	0			689	0			689	0			689	0
	690	0			690	0			690	0			690	0
	691	0			691	0			691	0			691	0
	692	0			692	0			692	0			692	0
	693	0			693	0			693	0			693	0
	694	0			694	0			694	0			694	0
	695	0			695	0			695	0			695	0
	696	0			696	0			696	0			696	0
	697	0			697	0			697	0			697	0
	698	0			698	0			698	0			698	0
	699	0			699	0			699	0			699	0
	700	0			700	0			700	0			700	0
	701	0			701	0			701	0			701	1
	702	0			702	0			702	0			702	0
	703	0			703	0			703	0			703	1
	704	0			704	0			704	0			704	0
	705	0			705	0			705	0			705	0
	706	0			706	0			706	0			706	0
	707	0			707	0			707	0			707	0
	708	0			708	0			708	0			708	0
	709	0			709	0			709	1			709	0
	710	0			710	0			710	0			710	0
	711	0			711	0			711	0			711	0
	712	0			712	0			712	0			712	0
	713	0			713	0			713	0			713	0
	714	0			714	0			714	0			714	0
	715	0			715	0			715	0			715	0
	716	0			716	0			716	0			716	0
	717	0			717	0			717	0			717	0
	718	0			718	0			718	0			718	0
	719	0			719	0			719	0			719	0
	720	0			720	0			720	0			720	0
	721	0			721	0			721	0			721	0
	722	0			722	0			722	0			722	0
	723	0			723	0			723	0			723	0
	724	0			724	0			724	0			724	0
	725	0			725	0			725	0			725	0
	726	0			726	0			726	0			726	0
	727	0			727	0			727	0			727	0
	728	0			728	0			728	0			728	0
	729	0			729	0			729	0			729	0
	730	0			730	0			730	0			730	0
	731	0			731	0			731	0			731	0
	732	0			732	0			732	0			732	0
	733	0			733	0			733	1			733	0
	734	0			734	0			734	0			734	0
	735	0			735	0			735	0			735	0
	736	0			736	0			736	0			736	1
	737	0			737	0			737	0			737	0
	738	0			738	0			738	0			738	0
	739	0			739	0			739	0			739	0
	740	0			740	0			740	0			740	0
	741	0			741	0			741	0			741	0
	742	0			742	0			742	0			742	0
	743	0			743	0			743	0			743	0
	744	0			744	0			744	0			744	0
	745	0			745	3			745	0			745	0
	746	0			746	0			746	0			746	0
	747	0			747	0			747	0			747	0
	748	0			748	0			748	0			748	0
	749	0			749	0			749	0			749	0
	750	0			750	0			750	0			750	0
	751	0			751	0			751	0			751	0
	752	0			752	0			752	0			752	0
	753	0			753	0			753	0			753	0
	754	0			754	0			754	0			754	0
	755	0			755	0			755	0			755	0
	756	0			756	0			756	0			756	1
	757	0			757	0			757	0			757	0
	758	0			758	0			758	0			758	0
	759	0			759	0			759	0			759	0
	760	0			760	0			760	0			760	0
	761	0			761	0			761	0			761	0
	762	0			762	0			762	0			762	0
	763	0			763	0			763	0			763	0
	764	0			764	0			764	0			764	0
	765	0			765	0			765	0			765	0
	766	0			766	0			766	0			766	0
	767	0			767	0			767	0			767	0
	768	0			768	0			768	0			768	0
	769	0			769	0			769	0			769	0
	770	0			770	0			770	2			770	0
	771	0			771	0			771	1			771	0
	772	0			772	0			772	0			772	0
	773	0			773	0			773	0			773	0
	774	0			774	0			774	0			774	0
	775	0			775	0			775	0			775	0
	776	0			776	0			776	0			776	0
	777	0			777	0			777	0			777	0
	778	0			778	1			778	0			778	0
	779	0			779	0			779	0			779	0
	780	0			780	0			780	0			780	0
	781	0			781	0			781	0			781	0
	782	0			782	0			782	0			782	0
	783	0			783	0			783	0			783	0
	784	0			784	0			784	0			784	0
	785	0			785	0			785	0			785	0
	786	0			786	0			786	0			786	0
	787	0			787	0			787	0			787	0
	788	0			788	0			788	0			788	0
	789	0			789	0			789	0			789	0
	790	0			790	0			790	0			790	0
	791	0			791	0			791	0			791	0
	792	0			792	0			792	0			792	0
	793	0			793	0			793	0			793	0
	794	0			794	0			794	0			794	0
	795	0			795	0			795	0			795	0
	796	0			796	0			796	0			796	0
	797	0			797	0			797	0			797	0
	798	0			798	0			798	0			798	0
	799	0			799	0			799	0			799	0
	800	0			800	0			800	0			800	0
	801	0			801	0			801	0			801	0
	802	0			802	0			802	0			802	1
	803	0			803	0			803	0			803	0
	804	0			804	0			804	1			804	0
	805	0			805	0			805	1			805	0
	806	0			806	0			806	0			806	0
	807	0			807	0			807	0			807	0
	808	0			808	0			808	0			808	0
	809	0			809	0			809	0			809	0
	810	0			810	0			810	0			810	0
	811	0			811	0			811	0			811	0
	812	0			812	0			812	0			812	0
	813	0			813	0			813	0			813	0
	814	0			814	0			814	0			814	1
	815	0			815	0			815	0			815	0
	816	0			816	0			816	0			816	0
	817	0			817	0			817	0			817	1
	818	0			818	0			818	0			818	0
	819	0			819	0			819	0			819	0
	820	0			820	0			820	0			820	0
	821	0			821	0			821	0			821	0
	822	0			822	0			822	0			822	0
	823	0			823	0			823	0			823	0
	824	0			824	0			824	1			824	0
	825	0			825	0			825	0			825	0
	826	0			826	0			826	0			826	0
	827	0			827	0			827	0			827	0
	828	0			828	0			828	0			828	0
	829	0			829	0			829	0			829	0
	830	0			830	0			830	0			830	0
	831	0			831	0			831	0			831	0
	832	0			832	0			832	0			832	0
	833	0			833	0			833	0			833	0
	834	0			834	0			834	0			834	0
	835	0			835	0			835	0			835	0
	836	0			836	0			836	0			836	0
	837	0			837	0			837	0			837	0
	838	0			838	0			838	0			838	0
	839	0			839	0			839	0			839	0
	840	0			840	0			840	0			840	1
	841	0			841	0			841	0			841	0
	842	0			842	0			842	0			842	0
	843	0			843	0			843	0			843	0
	844	0			844	0			844	0			844	1
	845	0			845	0			845	0			845	0
	846	0			846	0			846	0			846	0
	847	0			847	0			847	0			847	0
	848	0			848	0			848	0			848	0
	849	0			849	0			849	0			849	0
	850	0			850	0			850	0			850	0
	851	0			851	0			851	0			851	0
	852	0			852	0			852	0			852	0
	853	0			853	0			853	0			853	0
	854	0			854	0			854	0			854	1
	855	0			855	0			855	0			855	0
	856	0			856	0			856	0			856	0
	857	0			857	0			857	0			857	0
	858	0			858	0			858	0			858	1
	859	0			859	0			859	0			859	0
	860	0			860	0			860	0			860	0
	861	0			861	0			861	0			861	0
	862	0			862	0			862	0			862	0
	863	0			863	0			863	0			863	0
	864	0			864	0			864	1			864	0
	865	0			865	0			865	0			865	0
	866	0			866	0			866	0			866	0
	867	0			867	0			867	0			867	0
	868	0			868	0			868	0			868	1
	869	0			869	0			869	0			869	0
	870	0			870	0			870	0			870	0
	871	0			871	0			871	1			871	0
	872	0			872	0			872	0			872	0
	873	0			873	0			873	0			873	0
	874	0			874	0			874	0			874	0
	875	0			875	0			875	0			875	0
	876	0			876	0			876	0			876	0
	877	0			877	0			877	0			877	0
	878	0			878	0			878	0			878	0
	879	0			879	1			879	0			879	0
	880	0			880	0			880	0			880	0
	881	0			881	0			881	0			881	0
	882	0			882	0			882	2			882	0
	883	0			883	0			883	0			883	0
	884	0			884	0			884	0			884	0
	885	0			885	0			885	0			885	0
	886	0			886	0			886	0			886	0
	887	0			887	0			887	0			887	0
	888	0			888	0			888	0			888	0
	889	0			889	0			889	0			889	0
	890	0			890	0			890	0			890	0
	891	0			891	0			891	0			891	0
	892	0			892	0			892	0			892	0
	893	0			893	0			893	0			893	0
	894	0			894	0			894	0			894	1
	895	0			895	0			895	0			895	0
	896	0			896	0			896	0			896	0
	897	0			897	0			897	0			897	0
	898	0			898	0			898	0			898	0
	899	0			899	0			899	0			899	0
	900	0			900	0			900	0			900	0
	901	0			901	0			901	0			901	0
	902	0			902	0			902	0			902	0
	903	0			903	2			903	0			903	0
	904	0			904	0			904	0			904	0
	905	0			905	0			905	0			905	0
	906	0			906	0			906	0			906	0
	907	0			907	0			907	0			907	0
	908	0			908	0			908	0			908	0
	909	0			909	0			909	0			909	0
	910	0			910	0			910	0			910	0
	911	0			911	0			911	0			911	0
	912	0			912	0			912	0			912	0
	913	0			913	0			913	0			913	0
	914	0			914	0			914	0			914	0
	915	0			915	0			915	0			915	0
	916	0			916	0			916	0			916	0
	917	0			917	0			917	0			917	0
	918	0			918	0			918	0			918	0
	919	0			919	0			919	0			919	0
	920	0			920	0			920	0			920	0
	921	0			921	0			921	0			921	0
	922	0			922	0			922	0			922	0
	923	0			923	0			923	0			923	0
	924	0			924	0			924	0			924	0
	925	0			925	0			925	0			925	1
	926	0			926	0			926	0			926	0
	927	0			927	0			927	0			927	0
	928	0			928	0			928	0			928	0
	929	0			929	0			929	0			929	0
	930	0			930	0			930	0			930	0
	931	0			931	0			931	1			931	0
	932	0			932	0			932	1			932	0
	933	0			933	0			933	0			933	0
	934	0			934	0			934	0			934	0
	935	0			935	0			935	0			935	0
	936	0			936	0			936	0			936	0
	937	0			937	0			937	0			937	0
	938	0			938	0			938	0			938	0
	939	0			939	0			939	0			939	0
	940	0			940	0			940	0			940	0
	941	0			941	0			941	0			941	0
	942	0			942	0			942	0			942	0
	943	0			943	0			943	0			943	1
	944	0			944	0			944	0			944	0
	945	0			945	0			945	0			945	0
	946	0			946	0			946	0			946	0
	947	0			947	0			947	0			947	1
	948	0			948	0			948	0			948	0
	949	0			949	0			949	0			949	1
	950	0			950	2			950	0			950	0
	951	0			951	0			951	0			951	0
	952	0			952	0			952	0			952	1
	953	0			953	0			953	0			953	0
	954	0			954	0			954	0			954	0
	955	0			955	0			955	0			955	0
	956	0			956	0			956	0			956	2
	957	0			957	0			957	0			957	0
	958	0			958	0			958	0			958	0
	959	0			959	0			959	0			959	0
	960	0			960	0			960	0			960	0
	961	0			961	0			961	0			961	0
	962	0			962	0			962	0			962	0
	963	0			963	0			963	0			963	0
	964	0			964	0			964	0			964	0
	965	0			965	0			965	0			965	0
	966	0			966	0			966	0			966	0
	967	0			967	0			967	0			967	0
	968	0			968	0			968	0			968	0
	969	0			969	0			969	0			969	0
	970	0			970	0			970	0			970	0
	971	0			971	0			971	0			971	1
	972	0			972	0			972	0			972	0
	973	0			973	0			973	0			973	0
	974	0			974	0			974	0			974	0
	975	0			975	0			975	0			975	0
	976	0			976	0			976	0			976	0
	977	0			977	0			977	0			977	0
	978	0			978	0			978	0			978	0
	979	0			979	0			979	0			979	0
	980	0			980	0			980	0			980	2
	981	0			981	0			981	0			981	0
	982	0			982	0			982	0			982	0
	983	0			983	0			983	0			983	0
	984	0			984	0			984	0			984	0
	985	0			985	0			985	0			985	0
	986	0			986	0			986	0			986	0
	987	0			987	0			987	0			987	0
	988	0			988	0			988	0			988	0
	989	0			989	0			989	0			989	0
	990	0			990	0			990	0			990	0
	991	0			991	0			991	0			991	0
	992	0			992	0			992	0			992	0
	993	0			993	0			993	0			993	0
	994	0			994	0			994	0			994	0
	995	0			995	0			995	0			995	0
	996	0			996	0			996	1			996	0
	997	0			997	0			997	0			997	0
	998	0			998	0			998	0			998	0
	999	0			999	0			999	0			999	0
	1000	0			1000	0			1000	0			1000	0
	1001	0			1001	0			1001	0			1001	0
	1002	0			1002	0			1002	0			1002	0
	1003	0			1003	0			1003	0			1003	0
	1004	0			1004	0			1004	1			1004	0
	1005	0			1005	0			1005	0			1005	0
	1006	0			1006	0			1006	0			1006	0
	1007	0			1007	0			1007	0			1007	0
	1008	0			1008	0			1008	0			1008	0
	1009	0			1009	0			1009	0			1009	0
	1010	0			1010	0			1010	0			1010	1
	1011	0			1011	0			1011	0			1011	0
	1012	0			1012	0			1012	0			1012	0
	1013	0			1013	0			1013	0			1013	0
	1014	0			1014	0			1014	0			1014	0
	1015	0			1015	0			1015	0			1015	0
	1016	0			1016	0			1016	0			1016	0
	1017	0			1017	0			1017	0			1017	0
	1018	0			1018	0			1018	2			1018	0
	1019	0			1019	0			1019	0			1019	0
	1020	0			1020	0			1020	0			1020	0
	1021	0			1021	0			1021	0			1021	0
	1022	0			1022	0			1022	0			1022	0
	1023	0			1023	0			1023	0			1023	0
	1024	0			1024	0			1024	0			1024	0
	1025	0			1025	0			1025	0			1025	0
	1026	0			1026	0			1026	0			1026	0
	1027	0			1027	0			1027	0			1027	0
	1028	0			1028	0			1028	0			1028	0
	1029	0			1029	0			1029	0			1029	2
	1030	0			1030	0			1030	0			1030	0
	1031	0			1031	0			1031	0			1031	0
	1032	0			1032	0			1032	0			1032	0
	1033	0			1033	0			1033	0			1033	0
	1034	0			1034	0			1034	0			1034	0
	1035	0			1035	0			1035	0			1035	0
	1036	0			1036	1			1036	0			1036	0
	1037	0			1037	0			1037	0			1037	0
	1038	0			1038	0			1038	0			1038	0
	1039	0			1039	0			1039	1			1039	0
	1040	0			1040	0			1040	0			1040	0
	1041	0			1041	0			1041	0			1041	0
	1042	0			1042	0			1042	0			1042	0
	1043	0			1043	0			1043	0			1043	0
	1044	0			1044	0			1044	0			1044	0
	1045	0			1045	0			1045	0			1045	0
	1046	0			1046	0			1046	0			1046	0
	1047	0			1047	0			1047	0			1047	0
	1048	0			1048	0			1048	0			1048	0
	1049	0			1049	0			1049	0			1049	0
	1050	0			1050	0			1050	0			1050	0
	1051	0			1051	0			1051	0			1051	1
	1052	0			1052	0			1052	0			1052	0
	1053	0			1053	0			1053	0			1053	0
	1054	0			1054	0			1054	0			1054	0
	1055	0			1055	0			1055	0			1055	0
	1056	0			1056	0			1056	0			1056	0
	1057	0			1057	0			1057	0			1057	0
	1058	0			1058	0			1058	0			1058	0
	1059	0			1059	0			1059	0			1059	0
	1060	0			1060	0			1060	0			1060	0
	1061	0			1061	0			1061	0			1061	0
	1062	0			1062	0			1062	0			1062	1
	1063	0			1063	0			1063	0			1063	0
	1064	0			1064	0			1064	0			1064	0
	1065	0			1065	0			1065	0			1065	0
	1066	0			1066	0			1066	0			1066	0
	1067	0			1067	0			1067	0			1067	0
	1068	0			1068	0			1068	0			1068	0
	1069	0			1069	0			1069	0			1069	0
	1070	0			1070	0			1070	0			1070	0
	1071	0			1071	0			1071	0			1071	0
	1072	0			1072	0			1072	0			1072	0
	1073	0			1073	0			1073	0			1073	0
	1074	0			1074	0			1074	0			1074	0
	1075	0			1075	0			1075	0			1075	0
	1076	0			1076	0			1076	0			1076	0
	1077	0			1077	0			1077	0			1077	1
	1078	0			1078	0			1078	0			1078	0
	1079	0			1079	0			1079	1			1079	0
	1080	0			1080	0			1080	0			1080	0
	1081	0			1081	0			1081	0			1081	0
	1082	0			1082	0			1082	0			1082	0
	1083	0			1083	0			1083	0			1083	0
	1084	0			1084	0			1084	0			1084	0
	1085	0			1085	0			1085	0			1085	0
	1086	0			1086	1			1086	0			1086	0
	1087	0			1087	0			1087	0			1087	0
	1088	0			1088	0			1088	0			1088	0
	1089	0			1089	0			1089	0			1089	0
	1090	0			1090	0			1090	0			1090	0
	1091	0			1091	0			1091	0			1091	1
	1092	0			1092	0			1092	0			1092	0
	1093	0			1093	0			1093	0			1093	0
	1094	0			1094	0			1094	0			1094	0
	1095	0			1095	0			1095	0			1095	0
	1096	0			1096	0			1096	0			1096	0
	1097	0			1097	0			1097	0			1097	0
	1098	0			1098	0			1098	0			1098	0
	1099	0			1099	0			1099	0			1099	0
	1100	0			1100	0			1100	0			1100	0
	1101	0			1101	0			1101	0			1101	0
	1102	0			1102	0			1102	0			1102	0
	1103	0			1103	0			1103	0			1103	0
	1104	0			1104	0			1104	0			1104	0
	1105	0			1105	0			1105	0			1105	0
	1106	0			1106	0			1106	0			1106	0
	1107	0			1107	0			1107	0			1107	0
	1108	0			1108	0			1108	0			1108	0
	1109	0			1109	0			1109	0			1109	0
	1110	0			1110	0			1110	0			1110	0
	1111	0			1111	0			1111	0			1111	0
	1112	0			1112	0			1112	0			1112	0
	1113	0			1113	0			1113	0			1113	0
	1114	0			1114	0			1114	0			1114	0
	1115	0			1115	0			1115	0			1115	0
	1116	0			1116	0			1116	0			1116	0
	1117	0			1117	0			1117	0			1117	0
	1118	0			1118	0			1118	0			1118	0
	1119	0			1119	0			1119	0			1119	0
	1120	0			1120	0			1120	0			1120	0
	1121	0			1121	0			1121	0			1121	0
	1122	0			1122	0			1122	0			1122	0
	1123	0			1123	0			1123	0			1123	0
	1124	0			1124	0			1124	0			1124	0
	1125	0			1125	0			1125	0			1125	0
	1126	0			1126	0			1126	0			1126	0
	1127	0			1127	0			1127	0			1127	1
	1128	0			1128	0			1128	0			1128	0
	1129	0			1129	0			1129	0			1129	0
	1130	0			1130	0			1130	0			1130	1
	1131	0			1131	0			1131	0			1131	1
	1132	0			1132	0			1132	0			1132	0
	1133	0			1133	0			1133	0			1133	0
	1134	0			1134	0			1134	0			1134	0
	1135	0			1135	0			1135	0			1135	0
	1136	0			1136	0			1136	0			1136	0
	1137	0			1137	0			1137	0			1137	0
	1138	0			1138	0			1138	0			1138	0
	1139	0			1139	0			1139	0			1139	0
	1140	0			1140	0			1140	0			1140	0
	1141	0			1141	0			1141	0			1141	0
	1142	0			1142	0			1142	0			1142	0
	1143	0			1143	0			1143	0			1143	0
	1144	0			1144	0			1144	0			1144	0
	1145	0			1145	0			1145	0			1145	0
	1146	0			1146	0			1146	0			1146	0
	1147	0			1147	0			1147	0			1147	0
	1148	0			1148	0			1148	0			1148	0
	1149	0			1149	0			1149	0			1149	0
	1150	0			1150	0			1150	0			1150	0
	1151	0			1151	0			1151	0			1151	0
	1152	0			1152	0			1152	0			1152	0
	1153	0			1153	0			1153	0			1153	0
	1154	0			1154	1			1154	0			1154	0
	1155	0			1155	0			1155	0			1155	0
	1156	0			1156	0			1156	0			1156	0
	1157	0			1157	0			1157	0			1157	0
	1158	0			1158	0			1158	0			1158	0
	1159	0			1159	0			1159	0			1159	0
	1160	0			1160	0			1160	0			1160	0
	1161	0			1161	0			1161	0			1161	0
	1162	0			1162	0			1162	0			1162	0
	1163	0			1163	0			1163	0			1163	0
	1164	0			1164	0			1164	0			1164	0
	1165	0			1165	0			1165	0			1165	0
	1166	0			1166	0			1166	0			1166	0
	1167	0			1167	0			1167	0			1167	0
	1168	0			1168	0			1168	0			1168	0
	1169	0			1169	0			1169	0			1169	0
	1170	0			1170	0			1170	0			1170	0
	1171	0			1171	0			1171	0			1171	0
	1172	0			1172	0			1172	0			1172	0
	1173	0			1173	0			1173	0			1173	0
	1174	0			1174	0			1174	0			1174	0
	1175	0			1175	0			1175	0			1175	0
	1176	0			1176	0			1176	1			1176	0
	1177	0			1177	0			1177	0			1177	0
	1178	0			1178	0			1178	0			1178	0
	1179	0			1179	0			1179	0			1179	0
	1180	0			1180	0			1180	0			1180	0
	1181	0			1181	0			1181	0			1181	0
	1182	0			1182	0			1182	0			1182	0
	1183	0			1183	0			1183	0			1183	0
	1184	0			1184	0			1184	0			1184	0
	1185	0			1185	0			1185	0			1185	0
	1186	0			1186	0			1186	0			1186	0
	1187	0			1187	0			1187	0			1187	0
	1188	0			1188	0			1188	0			1188	0
	1189	0			1189	0			1189	0			1189	0
	1190	0			1190	0			1190	0			1190	0
	1191	0			1191	0			1191	0			1191	0
	1192	0			1192	2			1192	0			1192	0
	1193	0			1193	0			1193	0			1193	0
	1194	0			1194	0			1194	0			1194	0
	1195	0			1195	0			1195	0			1195	0
	1196	0			1196	0			1196	2			1196	0
	1197	0			1197	0			1197	0			1197	0
	1198	0			1198	0			1198	0			1198	0
	1199	0			1199	0			1199	0			1199	0
	1200	0			1200	0			1200	0			1200	0
	1201	0			1201	0			1201	0			1201	0
	1202	0			1202	0			1202	0			1202	0
	1203	0			1203	0			1203	0			1203	2
	1204	0			1204	0			1204	0			1204	0
	1205	0			1205	0			1205	0			1205	0
	1206	0			1206	0			1206	0			1206	0
	1207	0			1207	0			1207	0			1207	0
	1208	0			1208	0			1208	0			1208	0
	1209	0			1209	0			1209	0			1209	1
	1210	0			1210	0			1210	0			1210	0
	1211	0			1211	0			1211	0			1211	0
	1212	0			1212	0			1212	0			1212	0
	1213	0			1213	0			1213	0			1213	0
	1214	0			1214	0			1214	1			1214	0
	1215	0			1215	0			1215	0			1215	1
	1216	0			1216	0			1216	3			1216	0
	1217	0			1217	0			1217	0			1217	0
	1218	0			1218	0			1218	0			1218	0
	1219	0			1219	0			1219	0			1219	0
	1220	0			1220	0			1220	0			1220	0
	1221	0			1221	0			1221	0			1221	0
	1222	0			1222	0			1222	0			1222	0
	1223	0			1223	0			1223	0			1223	0
	1224	0			1224	0			1224	0			1224	0
	1225	0			1225	0			1225	0			1225	0
	1226	0			1226	0			1226	0			1226	0
	1227	0			1227	0			1227	0			1227	0
	1228	0			1228	0			1228	0			1228	0
	1229	0			1229	0			1229	0			1229	0
	1230	0			1230	0			1230	1			1230	0
	1231	0			1231	0			1231	0			1231	0
	1232	0			1232	0			1232	0			1232	0
	1233	0			1233	0			1233	0			1233	0
	1234	0			1234	0			1234	0			1234	0
	1235	0			1235	0			1235	0			1235	0
	1236	0			1236	0			1236	0			1236	0
	1237	0			1237	0			1237	0			1237	0
	1238	0			1238	0			1238	1			1238	0
	1239	0			1239	0			1239	0			1239	0
	1240	0			1240	0			1240	0			1240	0
	1241	0			1241	0			1241	0			1241	0
	1242	0			1242	0			1242	0			1242	0
	1243	0			1243	0			1243	0			1243	0
	1244	0			1244	0			1244	0			1244	0
	1245	0			1245	0			1245	0			1245	0
	1246	0			1246	0			1246	0			1246	0
	1247	0			1247	0			1247	0			1247	0
	1248	0			1248	0			1248	0			1248	0
	1249	0			1249	0			1249	0			1249	0
	1250	0			1250	0			1250	1			1250	0
	1251	0			1251	0			1251	0			1251	0
	1252	0			1252	0			1252	0			1252	0
	1253	0			1253	0			1253	0			1253	0
	1254	0			1254	0			1254	0			1254	0
	1255	0			1255	0			1255	0			1255	0
	1256	0			1256	0			1256	0			1256	0
	1257	0			1257	0			1257	0			1257	0
	1258	0			1258	0			1258	0			1258	0
	1259	0			1259	0			1259	2			1259	0
	1260	0			1260	0			1260	0			1260	0
	1261	0			1261	0			1261	0			1261	0
	1262	0			1262	0			1262	0			1262	0
	1263	0			1263	0			1263	0			1263	0
	1264	0			1264	0			1264	0			1264	0
	1265	0			1265	0			1265	0			1265	0
	1266	0			1266	0			1266	0			1266	2
	1267	0			1267	0			1267	0			1267	0
	1268	0			1268	0			1268	0			1268	0
	1269	0			1269	0			1269	0			1269	0
	1270	0			1270	0			1270	0			1270	1
	1271	0			1271	0			1271	0			1271	0
	1272	0			1272	0			1272	0			1272	0
	1273	0			1273	0			1273	0			1273	0
	1274	0			1274	0			1274	0			1274	0
	1275	0			1275	0			1275	0			1275	0
	1276	0			1276	0			1276	0			1276	0
	1277	0			1277	0			1277	0			1277	0
	1278	0			1278	0			1278	0			1278	0
	1279	0			1279	0			1279	0			1279	0
	1280	0			1280	0			1280	0			1280	0
	1281	0			1281	0			1281	0			1281	1
	1282	0			1282	0			1282	0			1282	0
	1283	0			1283	0			1283	0			1283	0
	1284	0			1284	0			1284	0			1284	0
	1285	0			1285	0			1285	0			1285	0
	1286	0			1286	0			1286	0			1286	0
	1287	0			1287	0			1287	0			1287	0
	1288	0			1288	0			1288	0			1288	0
	1289	0			1289	0			1289	0			1289	0
	1290	0			1290	0			1290	0			1290	0
	1291	0			1291	0			1291	0			1291	0
	1292	0			1292	0			1292	0			1292	0
	1293	0			1293	0			1293	0			1293	0
	1294	0			1294	0			1294	0			1294	0
	1295	0			1295	0			1295	0			1295	0
	1296	0			1296	0			1296	0			1296	0
	1297	0			1297	0			1297	0			1297	0
	1298	0			1298	0			1298	0			1298	0
	1299	0			1299	0			1299	0			1299	0
	1300	0			1300	0			1300	0			1300	0
	1301	0			1301	0			1301	0			1301	0
	1302	0			1302	0			1302	0			1302	0
	1303	0			1303	0			1303	0			1303	0
	1304	0			1304	0			1304	0			1304	0
	1305	0			1305	0			1305	0			1305	0
	1306	0			1306	0			1306	0			1306	0
	1307	0			1307	0			1307	0			1307	0
	1308	0			1308	0			1308	0			1308	0
	1309	0			1309	0			1309	0			1309	1
	1310	0			1310	0			1310	0			1310	0
	1311	0			1311	0			1311	0			1311	0
	1312	0			1312	0			1312	0			1312	0
	1313	0			1313	0			1313	0			1313	0
	1314	0			1314	0			1314	0			1314	0
	1315	0			1315	0			1315	0			1315	0
	1316	0			1316	0			1316	0			1316	0
	1317	0			1317	0			1317	0			1317	0
	1318	0			1318	0			1318	0			1318	0
	1319	0			1319	0			1319	0			1319	0
	1320	0			1320	0			1320	0			1320	0
	1321	0			1321	0			1321	0			1321	0
	1322	0			1322	0			1322	0			1322	0
	1323	0			1323	0			1323	0			1323	0
	1324	0			1324	0			1324	0			1324	0
	1325	0			1325	0			1325	0			1325	0
	1326	0			1326	0			1326	1			1326	0
	1327	0			1327	0			1327	0			1327	0
	1328	0			1328	0			1328	0			1328	0
	1329	0			1329	0			1329	0			1329	0
	1330	0			1330	0			1330	0			1330	0
	1331	0			1331	0			1331	1			1331	3
	1332	0			1332	0			1332	0			1332	0
	1333	0			1333	0			1333	0			1333	0
	1334	0			1334	0			1334	2			1334	0
	1335	0			1335	0			1335	0			1335	0
	1336	0			1336	0			1336	0			1336	0
	1337	0			1337	0			1337	0			1337	0
	1338	0			1338	0			1338	0			1338	0
	1339	0			1339	0			1339	0			1339	0
	1340	0			1340	0			1340	0			1340	0
	1341	0			1341	0			1341	0			1341	0
	1342	0			1342	0			1342	0			1342	0
	1343	0			1343	0			1343	0			1343	0
	1344	0			1344	0			1344	0			1344	0
	1345	0			1345	0			1345	0			1345	0
	1346	0			1346	0			1346	0			1346	0
	1347	0			1347	0			1347	0			1347	0
	1348	0			1348	0			1348	0			1348	3
	1349	0			1349	1			1349	0			1349	0
	1350	0			1350	0			1350	0			1350	0
	1351	0			1351	1			1351	1			1351	0
	1352	0			1352	0			1352	0			1352	0
	1353	0			1353	0			1353	0			1353	0
	1354	0			1354	0			1354	0			1354	0
	1355	0			1355	0			1355	0			1355	0
	1356	0			1356	0			1356	0			1356	0
	1357	0			1357	0			1357	0			1357	0
	1358	0			1358	0			1358	0			1358	0
	1359	0			1359	0			1359	0			1359	0
	1360	0			1360	0			1360	0			1360	1
	1361	0			1361	0			1361	0			1361	0
	1362	0			1362	0			1362	0			1362	0
	1363	0			1363	0			1363	0			1363	0
	1364	0			1364	0			1364	0			1364	0
	1365	0			1365	0			1365	0			1365	0
	1366	0			1366	0			1366	0			1366	0
	1367	0			1367	0			1367	0			1367	0
	1368	0			1368	0			1368	0			1368	2
	1369	0			1369	0			1369	0			1369	0
	1370	0			1370	0			1370	0			1370	0
	1371	0			1371	0			1371	0			1371	0
	1372	0			1372	0			1372	0			1372	0
	1373	0			1373	0			1373	0			1373	0
	1374	0			1374	0			1374	0			1374	0
	1375	0			1375	0			1375	1			1375	0
	1376	0			1376	0			1376	0			1376	1
	1377	0			1377	0			1377	0			1377	0
	1378	0			1378	0			1378	1			1378	0
	1379	0			1379	0			1379	0			1379	0
	1380	0			1380	0			1380	0			1380	0
	1381	0			1381	0			1381	0			1381	0
	1382	0			1382	0			1382	0			1382	0
	1383	0			1383	0			1383	0			1383	0
	1384	0			1384	0			1384	0			1384	0
	1385	0			1385	0			1385	0			1385	0
	1386	0			1386	0			1386	1			1386	0
	1387	0			1387	0			1387	0			1387	0
	1388	0			1388	0			1388	0			1388	0
	1389	0			1389	0			1389	0			1389	0
	1390	0			1390	0			1390	0			1390	0
	1391	0			1391	0			1391	0			1391	1
	1392	0			1392	0			1392	0			1392	0
	1393	0			1393	0			1393	0			1393	0
	1394	0			1394	0			1394	0			1394	0
	1395	0			1395	1			1395	2			1395	0
	1396	0			1396	0			1396	0			1396	0
	1397	0			1397	0			1397	0			1397	0
	1398	0			1398	0			1398	0			1398	0
	1399	0			1399	0			1399	0			1399	0
	1400	0			1400	0			1400	0			1400	0
	1401	0			1401	0			1401	0			1401	0
	1402	0			1402	0			1402	0			1402	0
	1403	0			1403	0			1403	0			1403	0
	1404	0			1404	0			1404	1			1404	0
	1405	0			1405	0			1405	0			1405	0
	1406	0			1406	0			1406	1			1406	0
	1407	0			1407	0			1407	0			1407	0
	1408	0			1408	0			1408	0			1408	0
	1409	0			1409	0			1409	0			1409	0
	1410	0			1410	0			1410	0			1410	0
	1411	0			1411	0			1411	0			1411	0
	1412	0			1412	0			1412	0			1412	0
	1413	0			1413	0			1413	0			1413	0
	1414	0			1414	0			1414	0			1414	0
	1415	0			1415	0			1415	0			1415	0
	1416	0			1416	0			1416	0			1416	0
	1417	0			1417	0			1417	0			1417	0
	1418	0			1418	0			1418	0			1418	0
	1419	0			1419	0			1419	0			1419	0
	1420	0			1420	0			1420	0			1420	0
	1421	0			1421	0			1421	0			1421	0
	1422	0			1422	0			1422	0			1422	0
	1423	0			1423	0			1423	3			1423	1
	1424	0			1424	0			1424	1			1424	0
	1425	0			1425	0			1425	0			1425	0
	1426	0			1426	0			1426	0			1426	0
	1427	0			1427	0			1427	0			1427	0
	1428	0			1428	0			1428	1			1428	0
	1429	0			1429	0			1429	1			1429	0
	1430	0			1430	0			1430	0			1430	0
	1431	0			1431	0			1431	0			1431	0
	1432	0			1432	0			1432	0			1432	0
	1433	0			1433	0			1433	0			1433	0
	1434	0			1434	0			1434	0			1434	0
	1435	0			1435	0			1435	0			1435	1
	1436	0			1436	0			1436	0			1436	0
	1437	0			1437	0			1437	0			1437	0
	1438	0			1438	0			1438	0			1438	0
	1439	0			1439	0			1439	0			1439	0
	1440	0			1440	0			1440	0			1440	0
	1441	0			1441	3			1441	0			1441	0
	1442	0			1442	0			1442	1			1442	0
	1443	0			1443	0			1443	0			1443	0
	1444	0			1444	0			1444	0			1444	0
	1445	0			1445	0			1445	0			1445	0
	1446	0			1446	0			1446	0			1446	0
	1447	0			1447	0			1447	0			1447	0
	1448	0			1448	0			1448	1			1448	0
	1449	0			1449	1			1449	0			1449	0
	1450	0			1450	0			1450	0			1450	0
	1451	0			1451	0			1451	0			1451	0
	1452	0			1452	0			1452	0			1452	0
	1453	0			1453	0			1453	0			1453	0
	1454	0			1454	0			1454	0			1454	0
	1455	0			1455	0			1455	0			1455	0
	1456	0			1456	0			1456	0			1456	0
	1457	0			1457	0			1457	0			1457	0
	1458	0			1458	0			1458	0			1458	0
	1459	0			1459	0			1459	0			1459	0
	1460	0			1460	0			1460	0			1460	0
	1461	0			1461	0			1461	0			1461	0
	1462	0			1462	0			1462	1			1462	0
	1463	0			1463	0			1463	0			1463	1
	1464	0			1464	0			1464	0			1464	0
	1465	0			1465	0			1465	0			1465	0
	1466	0			1466	0			1466	0			1466	0
	1467	0			1467	0			1467	0			1467	0
	1468	0			1468	0			1468	0			1468	0
	1469	0			1469	0			1469	0			1469	0
	1470	0			1470	0			1470	0			1470	0
	1471	0			1471	0			1471	0			1471	2
	1472	0			1472	0			1472	0			1472	0
	1473	0			1473	0			1473	0			1473	0
	1474	0			1474	0			1474	0			1474	0
	1475	0			1475	0			1475	0			1475	0
	1476	0			1476	0			1476	0			1476	0
	1477	0			1477	0			1477	0			1477	0
	1478	0			1478	0			1478	0			1478	0
	1479	0			1479	0			1479	0			1479	0
	1480	0			1480	0			1480	0			1480	0
	1481	0			1481	0			1481	0			1481	0
	1482	0			1482	0			1482	0			1482	0
	1483	0			1483	0			1483	0			1483	0
	1484	0			1484	0			1484	0			1484	0
	1485	0			1485	0			1485	1			1485	0
	1486	0			1486	0			1486	2			1486	0
	1487	0			1487	0			1487	1			1487	0
	1488	0			1488	0			1488	0			1488	2
	1489	0			1489	1			1489	0			1489	0
	1490	0			1490	0			1490	0			1490	0
	1491	0			1491	0			1491	0			1491	0
	1492	0			1492	0			1492	0			1492	0
	1493	0			1493	0			1493	0			1493	0
	1494	0			1494	0			1494	0			1494	0
	1495	0			1495	0			1495	0			1495	1
	1496	0			1496	0			1496	1			1496	0
	1497	0			1497	0			1497	0			1497	0
	1498	0			1498	0			1498	0			1498	0
	1499	0			1499	0			1499	0			1499	0
	1500	0			1500	0			1500	0			1500	0
	1501	0			1501	0			1501	0			1501	0
	1502	0			1502	0			1502	0			1502	0
	1503	0			1503	0			1503	1			1503	0
	1504	0			1504	0			1504	0			1504	0
	1505	0			1505	0			1505	0			1505	0
	1506	0			1506	0			1506	1			1506	0
	1507	0			1507	0			1507	0			1507	0
	1508	0			1508	0			1508	0			1508	0
	1509	0			1509	0			1509	0			1509	0
	1510	0			1510	0			1510	0			1510	0
	1511	0			1511	0			1511	0			1511	1
	1512	0			1512	0			1512	0			1512	0
	1513	0			1513	0			1513	0			1513	0
	1514	0			1514	0			1514	0			1514	0
	1515	0			1515	0			1515	0			1515	0
	1516	0			1516	0			1516	0			1516	0
	1517	0			1517	0			1517	0			1517	0
	1518	0			1518	0			1518	0			1518	0
	1519	0			1519	0			1519	0			1519	0
	1520	0			1520	0			1520	0			1520	0
	1521	0			1521	0			1521	0			1521	0
	1522	0			1522	0			1522	0			1522	0
	1523	0			1523	0			1523	0			1523	0
	1524	0			1524	0			1524	0			1524	0
	1525	0			1525	0			1525	0			1525	0
	1526	0			1526	0			1526	0			1526	0
	1527	0			1527	0			1527	0			1527	0
	1528	0			1528	0			1528	0			1528	0
	1529	0			1529	0			1529	0			1529	0
	1530	0			1530	0			1530	1			1530	0
	1531	0			1531	0			1531	0			1531	0
	1532	0			1532	0			1532	0			1532	0
	1533	0			1533	0			1533	0			1533	0
	1534	0			1534	0			1534	0			1534	0
	1535	0			1535	0			1535	0			1535	0
	1536	0			1536	0			1536	0			1536	0
	1537	0			1537	0			1537	0			1537	0
	1538	0			1538	0			1538	0			1538	0
	1539	0			1539	0			1539	0			1539	0
	1540	0			1540	0			1540	0			1540	0
	1541	0			1541	0			1541	0			1541	0
	1542	0			1542	0			1542	0			1542	0
	1543	0			1543	0			1543	0			1543	0
	1544	0			1544	0			1544	0			1544	4
	1545	0			1545	0			1545	0			1545	0
	1546	0			1546	0			1546	0			1546	0
	1547	0			1547	0			1547	0			1547	0
	1548	0			1548	0			1548	0			1548	0
	1549	0			1549	0			1549	0			1549	0
	1550	0			1550	0			1550	0			1550	0
	1551	0			1551	0			1551	0			1551	0
	1552	0			1552	0			1552	0			1552	0
	1553	0			1553	0			1553	0			1553	0
	1554	0			1554	0			1554	0			1554	0
	1555	0			1555	0			1555	0			1555	0
	1556	0			1556	0			1556	0			1556	0
	1557	0			1557	0			1557	0			1557	0
	1558	0			1558	0			1558	0			1558	0
	1559	0			1559	0			1559	0			1559	0
	1560	0			1560	0			1560	0			1560	0
	1561	0			1561	0			1561	0			1561	0
	1562	0			1562	0			1562	0			1562	0
	1563	0			1563	0			1563	0			1563	0
	1564	0			1564	0			1564	0			1564	0
	1565	0			1565	0			1565	0			1565	0
	1566	0			1566	0			1566	0			1566	0
	1567	0			1567	0			1567	0			1567	0
	1568	0			1568	0			1568	1			1568	0
	1569	0			1569	0			1569	0			1569	0
	1570	0			1570	0			1570	0			1570	0
	1571	0			1571	0			1571	0			1571	0
	1572	0			1572	0			1572	0			1572	0
	1573	0			1573	0			1573	0			1573	0
	1574	0			1574	0			1574	0			1574	0
	1575	0			1575	0			1575	0			1575	0
	1576	0			1576	0			1576	0			1576	0
	1577	0			1577	0			1577	0			1577	0
	1578	0			1578	0			1578	0			1578	0
	1579	0			1579	0			1579	0			1579	0
	1580	0			1580	0			1580	0			1580	0
	1581	0			1581	0			1581	0			1581	1
	1582	0			1582	0			1582	0			1582	0
	1583	0			1583	0			1583	0			1583	0
	1584	0			1584	0			1584	0			1584	0
	1585	0			1585	0			1585	0			1585	0
	1586	0			1586	0			1586	0			1586	0
	1587	0			1587	0			1587	0			1587	0
	1588	0			1588	0			1588	0			1588	0
	1589	0			1589	0			1589	0			1589	0
	1590	0			1590	0			1590	1			1590	0
	1591	0			1591	0			1591	0			1591	0
	1592	0			1592	0			1592	0			1592	0
	1593	0			1593	0			1593	0			1593	0
	1594	0			1594	0			1594	0			1594	0
	1595	0			1595	0			1595	0			1595	0
	1596	0			1596	0			1596	0			1596	0
	1597	0			1597	0			1597	0			1597	0
	1598	0			1598	0			1598	0			1598	0
	1599	0			1599	1			1599	0			1599	0
	1600	0			1600	0			1600	0			1600	0
	1601	0			1601	0			1601	0			1601	0
	1602	0			1602	0			1602	0			1602	0
	1603	0			1603	0			1603	0			1603	0
	1604	0			1604	0			1604	0			1604	0
	1605	0			1605	0			1605	0			1605	0
	1606	0			1606	0			1606	0			1606	0
	1607	0			1607	0			1607	0			1607	0
	1608	0			1608	0			1608	0			1608	1
	1609	0			1609	0			1609	0			1609	0
	1610	0			1610	0			1610	0			1610	2
	1611	0			1611	0			1611	0			1611	0
	1612	0			1612	0			1612	0			1612	0
	1613	0			1613	0			1613	0			1613	0
	1614	0			1614	0			1614	0			1614	0
	1615	0			1615	0			1615	0			1615	0
	1616	0			1616	0			1616	0			1616	0
	1617	0			1617	0			1617	0			1617	0
	1618	0			1618	0			1618	0			1618	0
	1619	0			1619	0			1619	0			1619	0
	1620	0			1620	0			1620	0			1620	0
	1621	0			1621	0			1621	0			1621	0
	1622	0			1622	0			1622	0			1622	0
	1623	0			1623	0			1623	0			1623	0
	1624	0			1624	0			1624	0			1624	0
	1625	0			1625	0			1625	0			1625	0
	1626	0			1626	0			1626	1			1626	0
	1627	0			1627	1			1627	0			1627	0
	1628	0			1628	0			1628	0			1628	0
	1629	0			1629	0			1629	0			1629	0
	1630	0			1630	0			1630	0			1630	0
	1631	0			1631	0			1631	0			1631	0
	1632	0			1632	0			1632	0			1632	0
	1633	0			1633	0			1633	1			1633	0
	1634	0			1634	0			1634	2			1634	0
	1635	0			1635	0			1635	0			1635	0
	1636	0			1636	0			1636	0			1636	0
	1637	0			1637	0			1637	0			1637	0
	1638	0			1638	0			1638	0			1638	0
	1639	0			1639	0			1639	0			1639	0
	1640	0			1640	0			1640	1			1640	0
	1641	0			1641	0			1641	0			1641	0
	1642	0			1642	0			1642	0			1642	0
	1643	0			1643	0			1643	1			1643	0
	1644	0			1644	0			1644	0			1644	0
	1645	0			1645	0			1645	0			1645	0
	1646	0			1646	0			1646	0			1646	0
	1647	0			1647	0			1647	0			1647	0
	1648	0			1648	0			1648	0			1648	0
	1649	0			1649	0			1649	0			1649	0
	1650	0			1650	0			1650	0			1650	0
	1651	0			1651	0			1651	0			1651	0
	1652	0			1652	0			1652	0			1652	0
	1653	0			1653	0			1653	0			1653	0
	1654	0			1654	0			1654	0			1654	0
	1655	0			1655	0			1655	0			1655	1
	1656	0			1656	0			1656	0			1656	0
	1657	0			1657	0			1657	0			1657	0
	1658	0			1658	0			1658	0			1658	0
	1659	0			1659	0			1659	0			1659	0
	1660	0			1660	0			1660	0			1660	0
	1661	0			1661	0			1661	0			1661	0
	1662	0			1662	0			1662	0			1662	0
	1663	0			1663	0			1663	0			1663	0
	1664	0			1664	0			1664	0			1664	0
	1665	0			1665	0			1665	0			1665	0
	1666	0			1666	0			1666	0			1666	0
	1667	0			1667	0			1667	0			1667	0
	1668	0			1668	0			1668	0			1668	0
	1669	0			1669	0			1669	0			1669	0
	1670	0			1670	0			1670	1			1670	4
	1671	0			1671	0			1671	0			1671	0
	1672	0			1672	0			1672	0			1672	2
	1673	0			1673	0			1673	0			1673	0
	1674	0			1674	0			1674	0			1674	0
	1675	0			1675	0			1675	0			1675	0
	1676	0			1676	0			1676	0			1676	0
	1677	0			1677	0			1677	0			1677	0
	1678	0			1678	0			1678	0			1678	0
	1679	0			1679	0			1679	0			1679	0
	1680	0			1680	0			1680	0			1680	0
	1681	0			1681	0			1681	0			1681	0
	1682	0			1682	0			1682	0			1682	0
	1683	0			1683	0			1683	0			1683	0
	1684	0			1684	0			1684	0			1684	0
	1685	0			1685	0			1685	0			1685	0
	1686	0			1686	0			1686	0			1686	0
	1687	0			1687	0			1687	0			1687	0
	1688	0			1688	0			1688	0			1688	0
	1689	0			1689	0			1689	0			1689	0
	1690	0			1690	0			1690	0			1690	0
	1691	0			1691	0			1691	0			1691	0
	1692	0			1692	0			1692	0			1692	0
	1693	0			1693	0			1693	0			1693	0
	1694	0			1694	0			1694	0			1694	0
	1695	0			1695	0			1695	0			1695	0
	1696	0			1696	0			1696	0			1696	0
	1697	0			1697	0			1697	0			1697	0
	1698	0			1698	2			1698	1			1698	0
	1699	0			1699	0			1699	0			1699	0
	1700	0			1700	0			1700	0			1700	0
	1701	0			1701	0			1701	0			1701	0
	1702	0			1702	0			1702	0			1702	0
	1703	0			1703	0			1703	0			1703	0
	1704	0			1704	0			1704	0			1704	0
	1705	0			1705	0			1705	0			1705	0
	1706	0			1706	0			1706	0			1706	0
	1707	0			1707	0			1707	0			1707	0
	1708	0			1708	0			1708	0			1708	0
	1709	0			1709	0			1709	0			1709	0
	1710	0			1710	0			1710	0			1710	0
	1711	0			1711	0			1711	0			1711	0
	1712	0			1712	0			1712	0			1712	0
	1713	0			1713	0			1713	0			1713	0
	1714	0			1714	0			1714	0			1714	0
	1715	0			1715	0			1715	0			1715	0
	1716	0			1716	0			1716	0			1716	0
	1717	0			1717	0			1717	0			1717	0
	1718	0			1718	0			1718	0			1718	0
	1719	0			1719	0			1719	0			1719	0
	1720	0			1720	0			1720	0			1720	0
	1721	0			1721	1			1721	0			1721	0
	1722	0			1722	0			1722	0			1722	1
	1723	0			1723	0			1723	0			1723	0
	1724	0			1724	0			1724	0			1724	0
	1725	0			1725	0			1725	0			1725	0
	1726	0			1726	0			1726	0			1726	0
	1727	0			1727	0			1727	0			1727	0
	1728	0			1728	0			1728	0			1728	0
	1729	0			1729	0			1729	0			1729	0
	1730	0			1730	0			1730	0			1730	0
	1731	0			1731	0			1731	0			1731	0
	1732	0			1732	0			1732	0			1732	0
	1733	0			1733	0			1733	0			1733	0
	1734	0			1734	0			1734	0			1734	0
	1735	0			1735	0			1735	0			1735	0
	1736	0			1736	0			1736	0			1736	0
	1737	0			1737	0			1737	0			1737	0
	1738	0			1738	0			1738	0			1738	0
	1739	0			1739	0			1739	0			1739	0
	1740	0			1740	0			1740	0			1740	0
	1741	0			1741	0			1741	0			1741	0
	1742	0			1742	0			1742	0			1742	0
	1743	0			1743	0			1743	0			1743	0
	1744	0			1744	0			1744	0			1744	0
	1745	0			1745	0			1745	0			1745	1
	1746	0			1746	0			1746	0			1746	0
	1747	0			1747	0			1747	0			1747	0
	1748	0			1748	1			1748	0			1748	0
	1749	0			1749	0			1749	1			1749	0
	1750	0			1750	0			1750	1			1750	0
	1751	0			1751	0			1751	0			1751	0
	1752	0			1752	0			1752	0			1752	0
	1753	0			1753	0			1753	0			1753	0
	1754	0			1754	0			1754	0			1754	0
	1755	0			1755	0			1755	0			1755	0
	1756	0			1756	0			1756	0			1756	0
	1757	0			1757	0			1757	0			1757	0
	1758	0			1758	1			1758	1			1758	0
	1759	1			1759	0			1759	1			1759	0
	1760	0			1760	0			1760	0			1760	0
	1761	0			1761	0			1761	1			1761	1
	1762	0			1762	0			1762	0			1762	0
	1763	0			1763	0			1763	0			1763	0
	1764	0			1764	1			1764	0			1764	0
	1765	0			1765	0			1765	0			1765	0
	1766	0			1766	0			1766	0			1766	0
	1767	0			1767	0			1767	0			1767	0
	1768	0			1768	0			1768	0			1768	0
	1769	0			1769	0			1769	0			1769	0
	1770	0			1770	0			1770	0			1770	0
	1771	0			1771	0			1771	0			1771	0
	1772	0			1772	0			1772	0			1772	0
	1773	0			1773	0			1773	0			1773	0
	1774	0			1774	0			1774	0			1774	0
	1775	0			1775	0			1775	0			1775	0
	1776	0			1776	0			1776	0			1776	1
	1777	0			1777	0			1777	0			1777	0
	1778	0			1778	0			1778	0			1778	0
	1779	0			1779	0			1779	0			1779	0
	1780	0			1780	0			1780	0			1780	0
	1781	0			1781	0			1781	0			1781	0
	1782	0			1782	0			1782	0			1782	1
	1783	0			1783	0			1783	0			1783	0
	1784	0			1784	0			1784	0			1784	0
	1785	0			1785	1			1785	1			1785	0
	1786	0			1786	0			1786	0			1786	0
	1787	0			1787	0			1787	0			1787	0
	1788	0			1788	0			1788	0			1788	0
	1789	0			1789	0			1789	0			1789	1
	1790	0			1790	0			1790	0			1790	0
	1791	0			1791	0			1791	0			1791	2
	1792	0			1792	0			1792	0			1792	0
	1793	0			1793	0			1793	0			1793	0
	1794	0			1794	0			1794	0			1794	0
	1795	0			1795	0			1795	0			1795	0
	1796	0			1796	0			1796	0			1796	0
	1797	0			1797	0			1797	0			1797	0
	1798	0			1798	0			1798	0			1798	0
	1799	0			1799	0			1799	0			1799	0
	1800	0			1800	0			1800	0			1800	0
	1801	0			1801	0			1801	0			1801	0
	1802	0			1802	1			1802	0			1802	0
	1803	0			1803	0			1803	0			1803	0
	1804	0			1804	0			1804	0			1804	0
	1805	0			1805	0			1805	0			1805	1
	1806	0			1806	0			1806	0			1806	0
	1807	0			1807	0			1807	1			1807	0
	1808	0			1808	0			1808	0			1808	0
	1809	0			1809	0			1809	0			1809	0
	1810	0			1810	0			1810	0			1810	0
	1811	0			1811	0			1811	0			1811	0
	1812	0			1812	0			1812	0			1812	0
	1813	0			1813	0			1813	0			1813	0
	1814	0			1814	0			1814	0			1814	0
	1815	0			1815	0			1815	0			1815	0
	1816	0			1816	0			1816	0			1816	0
	1817	0			1817	0			1817	0			1817	0
	1818	0			1818	0			1818	0			1818	0
	1819	0			1819	0			1819	0			1819	0
	1820	0			1820	0			1820	0			1820	0
	1821	0			1821	1			1821	0			1821	0
	1822	0			1822	0			1822	0			1822	0
	1823	0			1823	0			1823	0			1823	0
	1824	0			1824	0			1824	0			1824	0
	1825	0			1825	0			1825	0			1825	0
	1826	0			1826	0			1826	0			1826	0
	1827	0			1827	0			1827	0			1827	0
	1828	0			1828	0			1828	1			1828	1
	1829	0			1829	0			1829	0			1829	0
	1830	0			1830	0			1830	1			1830	1
	1831	0			1831	1			1831	0			1831	0
	1832	0			1832	0			1832	0			1832	0
	1833	0			1833	0			1833	0			1833	0
	1834	0			1834	1			1834	0			1834	0
	1835	0			1835	0			1835	1			1835	0
	1836	0			1836	0			1836	0			1836	0
	1837	0			1837	0			1837	0			1837	0
	1838	0			1838	0			1838	0			1838	0
	1839	0			1839	0			1839	0			1839	0
	1840	0			1840	0			1840	0			1840	0
	1841	0			1841	0			1841	0			1841	1
	1842	0			1842	0			1842	0			1842	0
	1843	0			1843	0			1843	0			1843	0
	1844	0			1844	0			1844	0			1844	0
	1845	0			1845	0			1845	0			1845	0
	1846	0			1846	0			1846	0			1846	0
	1847	0			1847	0			1847	0			1847	0
	1848	0			1848	0			1848	0			1848	0
	1849	0			1849	0			1849	0			1849	0
	1850	0			1850	0			1850	0			1850	0
	1851	0			1851	0			1851	0			1851	0
	1852	0			1852	0			1852	0			1852	0
	1853	0			1853	0			1853	0			1853	0
	1854	0			1854	0			1854	0			1854	0
	1855	0			1855	0			1855	0			1855	0
	1856	0			1856	0			1856	0			1856	0
	1857	0			1857	0			1857	0			1857	2
	1858	0			1858	0			1858	0			1858	0
	1859	0			1859	0			1859	0			1859	0
	1860	0			1860	0			1860	0			1860	0
	1861	0			1861	0			1861	0			1861	0
	1862	0			1862	0			1862	0			1862	0
	1863	0			1863	0			1863	0			1863	0
	1864	0			1864	0			1864	0			1864	0
	1865	0			1865	0			1865	0			1865	0
	1866	0			1866	0			1866	0			1866	0
	1867	0			1867	0			1867	0			1867	0
	1868	0			1868	0			1868	0			1868	0
	1869	0			1869	0			1869	0			1869	0
	1870	0			1870	1			1870	0			1870	0
	1871	0			1871	0			1871	0			1871	0
	1872	0			1872	0			1872	0			1872	0
	1873	0			1873	0			1873	0			1873	0
	1874	0			1874	0			1874	0			1874	0
	1875	0			1875	0			1875	0			1875	0
	1876	0			1876	0			1876	0			1876	0
	1877	0			1877	0			1877	0			1877	0
	1878	0			1878	0			1878	0			1878	0
	1879	0			1879	0			1879	0			1879	0
	1880	0			1880	0			1880	0			1880	0
	1881	0			1881	0			1881	0			1881	0
	1882	0			1882	0			1882	1			1882	0
	1883	0			1883	0			1883	0			1883	0
	1884	0			1884	0			1884	0			1884	0
	1885	0			1885	0			1885	0			1885	0
	1886	0			1886	0			1886	0			1886	0
	1887	0			1887	0			1887	0			1887	0
	1888	0			1888	0			1888	0			1888	2
	1889	0			1889	0			1889	0			1889	0
	1890	0			1890	0			1890	0			1890	0
	1891	0			1891	0			1891	0			1891	0
	1892	0			1892	0			1892	0			1892	0
	1893	0			1893	0			1893	0			1893	0
	1894	0			1894	1			1894	0			1894	0
	1895	0			1895	0			1895	0			1895	0
	1896	0			1896	0			1896	0			1896	0
	1897	0			1897	0			1897	0			1897	0
	1898	0			1898	0			1898	0			1898	0
	1899	0			1899	1			1899	0			1899	0
	1900	0			1900	0			1900	0			1900	1
	1901	0			1901	0			1901	0			1901	1
	1902	0			1902	0			1902	0			1902	0
	1903	0			1903	0			1903	0			1903	0
	1904	0			1904	0			1904	0			1904	0
	1905	0			1905	0			1905	0			1905	0
	1906	0			1906	0			1906	0			1906	1
	1907	0			1907	0			1907	1			1907	0
	1908	0			1908	0			1908	0			1908	0
	1909	0			1909	0			1909	0			1909	0
	1910	0			1910	0			1910	0			1910	0
	1911	0			1911	0			1911	0			1911	0
	1912	0			1912	0			1912	0			1912	0
	1913	0			1913	0			1913	0			1913	0
	1914	0			1914	0			1914	0			1914	0
	1915	0			1915	0			1915	0			1915	0
	1916	0			1916	0			1916	0			1916	0
	1917	0			1917	0			1917	0			1917	0
	1918	0			1918	0			1918	0			1918	1
	1919	0			1919	0			1919	0			1919	0
	1920	0			1920	0			1920	0			1920	0
	1921	0			1921	0			1921	0			1921	0
	1922	0			1922	0			1922	0			1922	0
	1923	0			1923	0			1923	1			1923	0
	1924	0			1924	0			1924	0			1924	0
	1925	0			1925	0			1925	0			1925	0
	1926	0			1926	0			1926	0			1926	0
	1927	0			1927	0			1927	0			1927	0
	1928	0			1928	0			1928	0			1928	0
	1929	0			1929	0			1929	0			1929	0
	1930	0			1930	0			1930	0			1930	2
	1931	0			1931	0			1931	0			1931	0
	1932	0			1932	1			1932	0			1932	0
	1933	0			1933	0			1933	0			1933	0
	1934	0			1934	0			1934	0			1934	0
	1935	0			1935	0			1935	0			1935	0
	1936	0			1936	0			1936	0			1936	0
	1937	0			1937	0			1937	0			1937	0
	1938	0			1938	0			1938	0			1938	0
	1939	0			1939	0			1939	0			1939	0
	1940	0			1940	0			1940	0			1940	0
	1941	0			1941	0			1941	0			1941	0
	1942	0			1942	0			1942	0			1942	0
	1943	0			1943	0			1943	0			1943	0
	1944	0			1944	0			1944	0			1944	0
	1945	0			1945	0			1945	0			1945	0
	1946	0			1946	0			1946	0			1946	0
	1947	0			1947	0			1947	0			1947	0
	1948	0			1948	0			1948	0			1948	0
	1949	0			1949	0			1949	0			1949	0
	1950	0			1950	0			1950	0			1950	1
	1951	0			1951	0			1951	0			1951	0
	1952	0			1952	0			1952	0			1952	0
	1953	0			1953	0			1953	0			1953	0
	1954	0			1954	0			1954	0			1954	0
	1955	0			1955	0			1955	0			1955	0
	1956	0			1956	0			1956	0			1956	0
	1957	0			1957	0			1957	0			1957	0
	1958	0			1958	0			1958	1			1958	0
	1959	0			1959	0			1959	0			1959	0
	1960	0			1960	0			1960	1			1960	0
	1961	0			1961	0			1961	1			1961	0
	1962	0			1962	0			1962	0			1962	0
	1963	0			1963	2			1963	0			1963	1
	1964	0			1964	0			1964	0			1964	0
	1965	0			1965	0			1965	0			1965	0
	1966	0			1966	0			1966	0			1966	0
	1967	0			1967	0			1967	0			1967	0
	1968	0			1968	0			1968	0			1968	0
	1969	0			1969	0			1969	0			1969	0
	1970	0			1970	0			1970	0			1970	0
	1971	0			1971	0			1971	0			1971	0
	1972	0			1972	0			1972	0			1972	0
	1973	0			1973	0			1973	0			1973	1
	1974	0			1974	0			1974	0			1974	0
	1975	0			1975	0			1975	0			1975	0
	1976	0			1976	0			1976	0			1976	0
	1977	0			1977	0			1977	0			1977	0
	1978	0			1978	0			1978	0			1978	1
	1979	0			1979	0			1979	0			1979	0
	1980	0			1980	0			1980	0			1980	1
	1981	0			1981	0			1981	0			1981	0
	1982	0			1982	0			1982	0			1982	0
	1983	0			1983	0			1983	0			1983	0
	1984	0			1984	0			1984	0			1984	0
	1985	0			1985	0			1985	0			1985	0
	1986	0			1986	0			1986	0			1986	0
	1987	0			1987	0			1987	0			1987	0
	1988	0			1988	0			1988	0			1988	0
	1989	0			1989	0			1989	0			1989	0
	1990	0			1990	0			1990	0			1990	0
	1991	0			1991	0			1991	0			1991	0
	1992	0			1992	0			1992	0			1992	0
	1993	0			1993	0			1993	0			1993	0
	1994	0			1994	0			1994	0			1994	0
	1995	0			1995	0			1995	0			1995	0
	1996	0			1996	0			1996	0			1996	0
	1997	0			1997	0			1997	0			1997	0
	1998	0			1998	0			1998	0			1998	0
[truncated: 3,002 more rows]
