# Supplementary material for: Direct probing of single-molecule chemiluminescent reaction dynamics under catalytic conditions in solution
Source: Nat Commun. 2023 Dec 2;14:7993. doi: 10.1038/s41467-023-43640-1 (PMC10693624; doi:10.1038/s41467-023-43640-1)
Supplement: Supplementary file 4 — Source Data [file 41467_2023_43640_MOESM4_ESM.zip › Source Data/Suppl.Fig.9/Source Date-Suppl.Fig.9.xlsx]

## Sheet: Suppl.Fig.9
Suppl.Fig.9
b					c
	[H2O2]=0.375mM	[H2O2]=0.75mM	[H2O2]=1.5mM			[H2O2]=0.375mM	[H2O2]=0.75mM	[H2O2]=1.5mM
[luminol]	TOF	TOF	TOF		1/[luminol]	1/TOF	1/TOF	1/TOF
0.5	26481.8	32478.8	40703.3		2	3.78e-05	3.08e-05	2.46e-05
1	43160.3	49166	70936.4		1	2.32e-05	2.03e-05	1.41e-05
1.5	47764	70228.3	93382.1		0.666667	2.09e-05	1.42e-05	1.07e-05
2	53606.9	80081.7	120344		0.5	1.87e-05	1.25e-05	8.31e-06
3	54801.8	83697.5	141896		0.333333	1.82e-05	1.19e-05	7.05e-06
